# Supplementary material for: Targeted re‐sequencing confirms the importance of chemosensory genes in aphid host race differentiation
Source: Mol Ecol. 2016 Sep 15;26(1):43–58. doi: 10.1111/mec.13818 (PMC6849616; doi:10.1111/mec.13818)
Supplement: Supplementary file 2 — Table S1 384 Target SNPs and flanking sequences for BeadXpress assay. [file MEC-26-43-s002.xlsx]

## Sheet: Sheet1
384 target SNPs and flanking sequences for BeadXpress assay
SNP.ID	Sequence	Genome_Build_Version	Scaffold	Coordinate
ApisSNMP_g1.10_553587	attgttccatttgactttcactgttcactggcttcagacgttyctgatgtgtttgagtctcgttggattgttaggmacgtcattttgcctaatgcgtatg[T/C]taaatagacgtttaagcaacaatattgtgataatttcaagtgaaatacaactaaaagataggcatactgaaaaaattcctatttgttaa	2	GL349939	553587
ApisSNMP_g1.5_552186	agtgctatagctttgaccatagaggagaattttatcataaggaatgccatgtcatcatttttgaatcatgtgtcca[A/G]ttccccgtttgtcactgttagtgtctatgatttttgtttcggttaccaagatgacgtaataagagcattagccacaatggccaagttggccaataa	2	GL349939	552186
ApisSNMP_g1.6_552548	ttagagaattggagttaatccagatcgcttgactgtaattaatggccttgataatctgaa[T/C]caaatgggtcaggtkatccaactaaatggaaaatcaatgttacacccgtggagtacagatgagtgtaattcagttggtggaagtgatggtatgttt	2	GL349939	552548
ApisSNMP_g2.10_718927	tgttggctctcgggtgtytggtgcgtaactcgcaccggcaagagaccatgtccctygaagggacagcrcactacagccaggacgaaaagaagaagcccaa[A/G]aagacgatcccgcccgcacccttgaactccacggtgttgtccaacggtaaygggaccgcggccaaggccaacgccggctacgtggccgacgacgaa	2	GL349689	718927
ApisSNMP_g2.3_723807	caaatcaccctgcggcccgggtctcagacgttcgagatgtggcgcaaaccacctgtgcgacctctgttaaaagtttacgt[A/G]tacaatgtcaccaacgcygacgagtttttgaatgtrgtcgcgcccggtgaagtgcgygaraagccaatcttggatgagttgggtccgttcgtctac	2	GL349689	723807
ApisSNMP_g2.5_721263	ccacagacattcggttgtttgccgctctggacaagttcaacgggcgcacgcayctaccacaytggacyacygattcttgtaaccgtatgtccggcggaag[T/C]gatggttcccttttccctcccaggatccaaccagacaccatcctacamgtcttcgataaggacatgtgccgaaaattacccctagtgt	2	GL349689	721263
ApisSNMP_g3.1_1150885	tgtcaccagatcccgagctgcacgagacytttgttgatgttcattcaaagttgggagtgtcccttggaggccggtccaggtttcaagtgaatgtcctgtt[A/G]aagaaagtcgatgggatatcgcatttcaaaaacttcaaacagggaataatactgccagtagcatggatagaagtgaaagttgacaaacttcctgac	2	GL349815	1150885
ApisSNMP_g3.1_1151049	tggatagaagtgaaagttgacaaacttcctgacgacataaagagatctcttcaacagacttctattagcataaacctcggtgagatattgttgaagtgga[T/C]atcgttattgacacttacattgtctatggtatttttagtcagaaaaattatattaaaagattgttttatgtctaatgagaaacaaattttacctat	2	GL349815	1151049
ApisSNMP_g3.1_1149946	ggcaaaacycgcccgtyaagccatacgtgtcgatttatccgttcaactataccaacatcaatcgggtgttgaaatacggcgatacacccatagtccaaga[A/G]ctagggccgtttgtctatagggagacggtcgaacggcttaacgttgagttcaacgccaacggtacggtcacataccaggagcggcgaagtaatgag	2	GL349815	1149946
ApisSNMP_g3.1_1150717	tgtttgacacacccaayacaaacccggataatgactgttattatacctcagaaaattttcctccatcgggagtgttcaattcatcgccatgcaatggcgc[T/C]ccggtaatgatgtcattcccgcatttctatttgggtgacccagagctgagaagagatattcttggattgtcaccagatcccgagctgcacgagacy	2	GL349815	1150717
ApisSNMP_g3.1_1150373	aactgtgcacagggatgcccacctctcaaagtttggtataattaccggrcggcgcggcgtktcacccaaccagatcacgatccacagtggagtcggcaac[T/C]tgaatgagctcggaatcattasccgctacaatgggctggatgcactggaygtgtggaagacagatgagtgcaaccggttggatggcagcgacgggt	2	GL349815	1150373
ApisSNMP_g3.1_1150105	acggtacggtcacataccaggagcggcgaagtaatgagttygtgccggagatgtcgcaaggtgayccagaacgattgaccataaccgtaccaaacttgcc[C/G]ctaatcagcgccatatcaaagaccgctgacacgtttttcyttacccaaaaggtcatgtcgttgttattgaacgggtttatggtaaaaccgtttctg	2	GL349815	1150105
ApisSNMP_g4.3_94418	tcagagaaaayatggaaaaagttaatattcattttaataacaacggtacggtgacgtaccaacacaaaaaaattttggaatt[T/C]atgccacatctttcagttatcaaaaatgatgaaatcaaactaactgtgccaaatattcctytatta	2	GL350785	94418
ApisSNMP_g4.8_98974	tcctcggcggtgcattagtactggtcgcagtgtttgtccgcacatatcaccaaattgtattttcacgggaaaacatcgaacgcggcagacaaagtatcct[A/G]cgaaggggcagcagtatcctggtcaacggccaacatcggttactgattgtccgtgaatcgtaccatcggataagcaacaccgtgcaggaaacggac	2	GL350785	98974
ApisSNMP_g4.4_94677	taccatcaatattaaraagttcactttcggcaattttaaggttttctagtttaacaccrtttaaacaygttaccccccaacaactagtttttggttatga[T/C]gatccattaacttctctagcaaactcatattatccaaaagggaaaagaccacccaaacaaatgggacttttcttaatg	2	GL350785	94677
ApisSNMP_g4.6_97369	taagtctgatttagtrcacgtgtatgacaaagatttatgccgagtatgggcacttcg[A/G]taccgaaaagatgtggtcaaagatggtattacagcaggatactatacrcctgatgacaaccttctcgaaactgtcgataaaaatcctgataatgca	2	GL350785	97369
ApisSNMP_g4.7_97712	atgctccagtttacttatcttttcctcatttctacaaagctgatccaaaacttttggaagaygt[A/T]gagggcctttcaccagatcaagaaaaacaygaaacrtttttaaaaattcaacccgtaagtacyataatatttatataatatacarttatattaagt	2	GL350785	97712
ApisSNMP_g4.7_98156	arttgaaattaagttyaatatcaatcggttaattccaawtaaaaatawgtctaarcccggggtmtccacatttttttacagcgkgctaaatctrtgatac[A/G]ctttgacatcgtgggccaaaatttttttagagaggtaaaamaattgaagatatataagaattatttttagtaattaataaactaaaaacaataaaa	2	GL350785	98156
ApisSNMP3_ref_PMT_1149218	ctcgaatatgattttaatttcaatcttttgttgtaactattattctacattgtttttattgagagctgttccgaaacgaaccattcgtctttgagctgta[A/C]atgtttatcatyaygtccaatgtctatttatctatctagcacgtaggaaataaaaaaataatattagtgataaatgataattaaccacagtataca	2	GL349815	1149218
ApisSNMP3_ref_PMT_1149335	ccaatgtctatttatctatctagcacgtaggaaataaaaaaataatattagtgataaatgataattaaccacagtatacatttattatttattgaaacac[A/G]actgctagtattgttgaaaagaagcgaagtcccattaaacatgttttaatactawaaatgaattaacactayaaattkcaatattycgggcatcyg	2	GL349815	1149335
Gr1.2_96172	taagaattaaagccttggaagacgatatacggatgaatataattagcgacaaaaattcactkcayagagccatcactccagtactaattcttgcacaaat[T/G]tgcgctcttttaccagttcaaggtattcgagggaaaaacactagttatttagt	2	GL350420	96172
Gr1.3_94782	attcaattggtacagttggccagttatttatgtcttcattgtaattgctgc[A/G]tccctcctaattctttcattttcactcatcaaaatwtatatgactggactgacgtattacagcacgg	2	GL350420	94782
Gr1.7_85898	accmatgcacaacgtttgggaggccatttacttcgtgttttcatttacatattt[A/G]gttggaagaacatgtgcagtatctttatatgctgcttccataaacgatcaaagyaaaaaaccaaaagcaatcttgttttctgtgccgacygaaagt	2	GL350420	85898
Gr11.1_68587	tgtaccatttttcaaaggtcctgctgaaagtgtggcaatgcatgttcatcgcaccggtgacactgcggaggaaatcagccrtcgacggcagcgtgcagcc[A/T]cagtcgtactacgcgttcagcgtctggtggtacgcgttcaacttagccgtgttggtcgcgtgygtgaccggcggggtgtgggccgtaatggaggac	2	GL349887	68587
Gr11.1_68650	tgcggaggaaatcagccrtcgacggcagcgtgcagccwcagtcgtactacgcgttcagcgtctggtggtacgcgttcaacttagccgtgttggtcgcgtg[T/C]gtgaccggcggggtgtgggccgtaatggaggacgcgcgagcgtccgcgacgggtcggtcgttgcgcatacagaacacgtcctcggccatcgtcacc	2	GL349887	68650
Gr11.1_68846	cgcgctccaggtgacgctccagtgcttggtgtgcgggctggcgatcacgtgctccgcgggccggcacgtcatgctgcaggacatcgagcgacacctgaac[T/C]acgcggacgccgtgctccgggtgtccaccagccagccggtggcgaggtacacgctggctctggtcacgttccacgcggctctgttcgctgtcgacg	2	GL349887	68846
Gr11.1_69010	tcacgttccacgcggctctgttcgctgtcgacggttacttgtggaacacgctcagcccggccacctggttgtacggtgtgtgttacgtgtacatgttcat[T/C]gacctggccaccatgctcatgtacgcgcagatcgcttggaacatcgggcgccggttcgaggatatcaacgcggcgatcgagtgcaarctcgcgggc	2	GL349887	69010
Gr15J.4_365685	tcgtcgtgtccctggtgctgatccggttgccycrgtccgtcgacgtgctgaacatgaccrcccggctgctgctccggtccaggtacccacgtcgccgrtt[A/G]tctcccaacgcgtacgtggtygtcttgttctcggcygctatcgtcttyaagttggtcaccaccgtcrtgagcataccgcaacagtayccygacctc	2	GL350040	365685
Gr15J.5_362248	agagttagaagagctatgcgaagtgagttcaaaaaccgaacgagcrgtgcgkttaaa[T/C]gcgctaatgaacgaccactggtttgtggaggactacatggagaccatgtcagacacctttggacckgaattgatattcacaataatggatatttat	2	GL350040	362248
Gr17.1_55171	caccttcgccgacatcgtgtgtcgtcgtttacgataaagatttttactgtccgagrgacaaggmgaacccgttgaccaacatcgtcgagatcttgaaaat[T/C]agacactggttaacccgcgaagccgttgtcgacataaactatctgttcggcaatcacttgggactgtcgatactctccctcagcgttcttgtrttg	2	GL350249	55171
Gr17.1_55387	ccgacgggtccctgttggtggcgcatttcttcttcttttatttacaaaatttcagtatgtacttgatcgaaaacgaattcgccaaccgytgtttcgtggt[T/C]tacgcgacgttccgagacattaacgacgatttaamcaggttgaaaactgagcacatcgaccgcggcagatttccgttcctcgggaaagccgcagat	2	GL350249	55387
Gr17.1_55594	tatccagaggaatcgtgttgtacaacgcgtattttaacaagtatcaaaagtacaggacgacrttggaaagttttagcatctactcgccaatgaccgccgc[A/C]attyggagccagtacaaattgtattctatcgtgaccgtatcgctgtgtctaackttcatgctgccracgaacgtygtaaaaytgtacagcatgtac	2	GL350249	55594
Gr2.1_83455	atgcctaacgaaaacactttccagyctgtttatctcaaggaaaggaatttctctg[A/G]agctggatatgatcggcagtcgaaamaaagttcattaacmgattcggyggtccgttcraattacaatgcactrakcttaaaagaaaacaagrggag	2	GL350420	83455
Gr2.2_83116	cacttraaatacaagacgatcttggtatgccagtaaactatgtgagaatcaaagtcttggaagacagtrtaaggaagaacataattagc[A/G]ataaaaattcattgcacagagccatcactyctttacttattttgatgcaaatgtccggtcttttaccagttcaaggcattagaggacaaaayrcta	2	GL350420	83116
Gr2.6_78063	gtgcttccaagwatgtattggcggaagtctagagaaacgtataatattttagcgtcgttaactgaagacttagatgaatttytatc[T/C]ccagtgatattattatcatttggtcataatttgtactttatttgcttacaacttcttaacagcttgaa	2	GL350420	78063
Gr20.1_519324	atggcgacaacgaccamtgtacgtggsggtgcrctgatgtggccgacggcgtgttt[T/C]tggggcgcgtgtggygtgtttaccttggacatggcgtayaatmagttcgaccgctggttctcggckkcggtactggcgtcgggcgtgctgaacatc	2	GL349869	519324
Gr21.1_461003	actctattgacttttttcaccttcatattwgcartagtgcttttaatcacctgcgtctacaatttcrtcatgtctccgttggtcctgtgcctgttggacg[A/G]cgattgcgctggggtgtcgttcacctcmgtgcaaggtatktacyyyagaatkatagcmgtkgcctgttwcctgtymttttccacgtyrctgtgcaa	2	GL349869	461003
Gr21.1_461694	atttgttygccatacccatgggyttgtcgttatttactctgtgtgttatgacgytattygacatatattaccaagttttcagcgttatgggtgctgattc[T/G]aggtcgttgatatttatttacatgtkgktactrcaatactccatcagattttatataatagtagtatcagctcayaacacgactaaacag	2	GL349869	461694
Gr22C.1_474187	gcttgtacctgatccaccgrgacgtccgcgaccacaccgtcacmgygttcttcgtgctcatgtatgtgcaaaacatgtgcacgtgctcgacggaaatcca[T/C]tacgtggcgcrttgttccaggctgtaccggcggttctgtcggataaacgaggacgtgtccgcgctcaagttggcgacggtcgccgcgaaccggtac	2	GL349869	474187
Gr25.1_394146	atgttcaatttttttcacaataaattgcaccgcaacatcggattactgatttctata[T/C]tcgtgatattgtcktgtgtttataattacatagaagctccaaatgtgacgtgtatattaaatgtttgtaaaaactctwcgattacgatgatggtgt	2	GL349869	394146
Gr25.1_394224	catcggattactgatttctataytcgtgatattgtcktgtgtttataattacatagaagctccaaatgtgacgtgtatattaaatgtttgtaaaaactct[A/T]cgattacgatgatggtgtccatgtttccacgagctgtagccatcgcatgtatgatatctagaatcwcggttatgtacaaaaacgtaagtgtgatgg	2	GL349869	394224
Gr26C.1_397471	gatgtacgtacacaattggagcatttgctccacagaaatacattttatcgtacgttgtgycggtctgtaccaaaaaytccaatctatcaacgaagaaatg[T/G]ctrcgctgagattaaaaaccatagccggaaacaaattcccggtcgtyggacaaagcgaamgacacgatcacgataacacattacttatcggtttgg	2	GL349869	397471
Gr26C.1_397611	cggtcgtyggacaaagcgaamgacacgatcacgataacacattacttatcggtttggaaayccycggcggcggttcgmcactttcggtatcctccaacga[C/G]matcaaccagccgaccacgttgagctamtcaggatgaagcatcagtttgtyygargtactgtcgtagaactcaacgatttgtacggtatacagttg	2	GL349869	397611
Gr3.1_69008	atgtctgaygaaaacactttccracccrtttatctcaaggayaggartttcactgaatctggatatgwacggcagttgaaacaaagttcattagccratg[T/C]ggcggtccgttcgaattacaacgcrctgagmytaaaagaaaacaagggaaatatcg	2	GL350420	69008
Gr3.5_64828	atagactactcgttcgtagtagctataattttgaagttttttaatwgtttgtattcttttgcttggaattttatggacttattaataatcgtactagcct[A/G]tgctttgacggacaaattcaagcagctcaaccaaaaattagayagygtmaraggaaaa	2	GL350420	64828
Gr3.7_61326	acctatgcacagctcttgggaggctctatgtttygcatttttatttacatacctagttggaagaacatgcgtggt[T/G]tctttrtatgtcgcatccattaatgatcaaagcaaaaaaccaaaarsygtcttrttytctgtrccagcagagtgctatggagtcgag	2	GL350420	61326
Gr31.1_483727	gatacccggtgrtattaaatactgaaaaatataacagcattggtgacagttckggttttaatgacgatttctgccaagaaatcagagagtgccagttggt[A/C]aatagtatcgaatcgcttaagatgagacatcggttcgtcagcaactcggctagtgatctgaacgatacgwacaacctacaattggggttgtctcta	2	GL349869	483727
Gr31.1_483797	ctgccaagaaatcagagagtgccagttggtmaatagtatcgaatcgcttaagatgagacatcggttcgtcagcaactcggctagtgatctgaacgatacg[A/T]acaacctacaattggggttgtctctatttattttaattgtaatgatgttgtttgatatttacgaagtcgtgattacggaatttawcatgatcgaaa	2	GL349869	483797
Gr31.1_483882	gatctgaacgatacgwacaacctacaattggggttgtctctatttattttaattgtaatgatgttgtttgatatttacgaagtcgtgattacggaattta[A/T]catgatcgaaatgtattggatactgtatgtrtggttgcttcagtattcatttcgattttgtatsattgtgctgataacacacytcactacaaaaca	2	GL349869	483882
Gr32.1_821685	atgaataacggmgcttggaggttgttctggaaacggctcatcttggtggttgcggctgccgctctgatgacgagttgcgtgttcaactwcgtcacg[A/G]cgccgctgatcatgtgcctgatggacggcgggtgcgaggaggtgtcggtcacctcgttgcggggaatgtacgcccggacgatagccgtagcgtgtt	2	GL349623	821685
Gr32.1_821980	gccgagmgcygggaycgcgcgctgytctgcrtcctytacgtcacgctgtgcatgtccgtcacgctgcccatcaacgcgctgagactgtcgctgctgtacc[A/G]caaccggtcagacccgatcgtgttggtgttcttcktatttatgtacctggagaacgtggtcatgtgtctgggcgagrcgtgcttcgtgacrtggtg	2	GL349623	821980
Gr32.1_822131	agaacgtggtcatgtgtctgggcgagrcgtgcttcgtgacrtggtgccgcacgctgagcaacaagtttctcgtgatcaaccgggacctgcagytgcttgg[T/C]gaggagatggccacggtcaacgatacggcggcgggtaaatcgataaccaccgctttgatcgcgacgacggtyaccaccgccrctgcmggacgacgg	2	GL349623	822131
Gr32.1_822258	ggcggcgggtaaatcgataaccaccgctttgatcgcgacgacggtyaccaccgccrctgcmggacgacgggttacctacggaggagatttctacggtggt[T/C]cccgcgaacagtcgatcgccaacgycgtggaggtgatmcgaatccggcaccagctgatccgggacgccttgtccgtgctcgtcracctgtttggcc	2	GL349623	822258
Gr32.1_822467	tgtcgctgctcacgttgggcgtratgacgctgttcgacatctattaccaggtgtccgamatcatgggrgctgactcgaggctgatgattttcatttatat[C/G]tggttgttgcagtataccatcagattttccacaatcgttttgacggcgcactacwcaaccaaacag	2	GL349623	822467
Gr33.1_827497	acaatcccgggacggtgatgtcyrcggcrttgcttytgtcgtgyctgtataactacgtgtggtcgcaggaagtgatatgctcgctgggcgactgcagaac[T/C]aaracgaccacgatcatcatggcgatgttyccgcgggcygtggccgtcggatgcatggtgtcycgggctrccgtgctgtacaagaacgtgactggc	2	GL349623	827497
Gr33.1_827567	agtgatatgctcgctgggcgactgcagaacyaaracgaccacgatcatcatggcgatgttyccgcgggcygtggccgtcggatgcatggtgtcycgggct[A/G]ccgtgctgtacaagaacgtgactggcgcggtggccgtgtacgagggcaagattgccgagtacgaggcgcactatccggaagacgcgtgckacacgc	2	GL349623	827567
Gr33.1_827680	agaacgtgactggcgcggtggccgtgtacgagggcaagattgccgagtacgaggcgcactatccggaagacgcgtgckacacgcgcttccgccgggcgtt[A/C]gtcacccttatcgtggccacgtgcgccgcgatcatcataccggtgaacgcgttccggatccactttctgtaccgccagtaccggagcagcgcgatc	2	GL349623	827680
Gr33.1_827790	atcgtggccacgtgcgccgcgatcatcataccggtgaacgcgttccggatccactttctgtaccgccagtaccggagcagcgcgatcatcgtgttccacg[T/C]gctcatgtacgygcaraacgcgagtacgtgcgtcaccgagttgcagttcgtcgtctactgttttgggctgtgccgcatgttctgccayatcaacgg	2	GL349623	827790
Gr33.1_827899	acgygcaraacgcgagtacgtgcgtcaccgagttgcagttcgtcgtctactgttttgggctgtgccgcatgttctgccayatcaacggcgacatgtcrgc[A/G]ctcaggtctgagacgatcgtcgtcaaccaatatccaccggtgttgatgacgtgtcgtccgctcggcgccaccgccgaactcgatcggcaggcactc	2	GL349623	827899
Gr33.1_828007	ctgagacgatcgtcgtcaaccaatatccaccggtgttgatgacgtgtcgtccgctcggcgccaccgccgaactcgatcggcaggcactcgtcgagaggct[A/G]aagctcaggcaccagttyattagcggcgcygtcagagacctgaacacgctttacagcttccagctggtwgcgtccttgtccgttytgttckccatg	2	GL349623	828007
Gr35.1_29930	tgtttagaattagacactggctatccagggaagctatcaatgacataaaatgtttatttggctttcaaatgggcatgtctatcattattttagctgttac[T/G]gtattattcgacatatatacggaattattttattcgtacacaaacagttcgtttagtaaatcagtattccgatcaaagattctattcattgggtgg	2	GL350153	29930
Gr35.1_30224	cgacattttttggtttatattacatgcacaacctgagtatggtgtgcacggaattgcatttttccatccagtgttttttagtgtacacgaagtttcgaga[T/C]ataaacgaaaagttaattcaaataaacgacgaacagaaatactacaattttaatgtacgatattcgtttactggaacccaagtggcgactccgagg	2	GL350153	30224
Gr36.1_905547	tcgaaggacaaagtaagtccattggcgaacactatcgaacttttgagaattaaatattggttaactcaagaagctgtgaatgacctaaatggtttgtttg[A/G]ttttcaaatgggtctgtcgatcatttgcttaacgacattgatattattcgatatttatacggaagtattttattcgagggcatacagtgcatatta	2	GL349630	905547
Gr36.1_905651	acaactacaatstacgatatccgtttactgtaaaccgaatgactcctaagaggaatgatgctacgtcgccgtgtgatatcatatatgaaaaagattttta[T/C]tgttcgaaggacaaagtaagtccattggcgaacactatcgaacttttgagaattaaatattggttaactcaagaagctgtgaatgacctaaatggt	2	GL349630	905651
Gr36.1_905800	gatgacgacgtatttttttttctattacatgcacaacctgagcatggtgtgcacggaattgcacttcgccatccagtgtttcgtggtgtacacgaagttt[A/C]gagatatacacgataagttaattcaaataaacgacraacaaaactactacaactacaatstacgatatccgtttactgtaaaccgaatgactccta	2	GL349630	905800
Gr36.1_906100	actcgagtttgatgactggtcggaagcattttcaatgtctatgtcgctgatagtatgtactatagtgaacatttcttcgtgtatatcaagaatgatcgtt[A/G]watacaacgtcaagtttaaatatcaaaagtataagacgacattggagggattcgakatttacataccaacgaacaccgtcgcattgaaacacatca	2	GL349630	906100
Gr36.1_906253	atgttrtatttgaaatattttggtgcgatattcttcgattcgaataacgataacgacatgtgccaaatcgtttactcc[A/G]ttgtaytatttatcactggcataattatggcgatcatgtcaccctacgtagtactcgagtttgatgactggtcggaagcattttcaatgtctatgt	2	GL349630	906253
Gr37.2_69010	taagaatattcagtatgggttacggacacatrcttttgggtttttttgtaytcaattatatcaatatattggtgcatattttttattcgatttgctttaa[A/T]ttttcmayrtctgcagaccacaatgcaatratggawaagatsatgaaagaatctgtacaatwcrtmttttatttacaaagtataatttttaccatg	2	GL350183	69010
Gr37.2_69079	gttcacaccatgatatagcgatgatggtggaaaacatacgattgttacacgctgaactatctgacgtattaagaatattcagtatgggttacggacacat[A/G]cttttgggtttttttgtaytcaattatatcaatatattggtgcatattttttattcgatttgctttaawttttcmayrtctgcagaccacaatgca	2	GL350183	69079
Gr4.2_54192	cacttgaaatacaagataaaccggtaaaytacgtgagratyaaagccttggaaraaagtataaggaagggcataatta[C/G]cgataaaaattcattgcacagakccatcactccyttamttattttgatgcaaatrtccggtcttttaccagttcaaggcatyagaagacaaaatac	2	GL350420	54192
Gr4.5_51298	atakttttcaacattayattwttatatggcttaaaacagactttacgtryatawacttctcgttcgcagtagctataattttgaagttttttgattgttt[A/G]tattcttttgcttggaattttatagatttactaatrrttatwctmtcmtgtgctttracggacaaattcaagcagttyaaycaaaaattagccaks	2	GL350420	51298
Gr4.6_50049	gtgcttccaagyatgtawtggyggaagtctagggaaacatacaatatwtt[A/G]gcgtcggtaactcacgactttgatgaatttytatctccagtgatattattatcatttggtcataatttgttctttatttgctwmcaacttctcaac	2	GL350420	50049
Gr4.7_49772	statgctcagytcttgggagrctctatgtttcgyatttttatttatatacttrgttggaagaacatgcgtagtgtctttgtatgtcgcatccattaatga[T/G]caaagcaawaaascaaaawccstcttattctctgtgccagcwragtgttatggagtcgag	2	GL350420	49772
Gr45.1_787316	tgtcgactgtttttcaaacaactcaaaggccagtctwatttttatgcaaggtcgtaggcatcatcaacatttcttatayaargggacccgacgggttact[C/G]attcaaaacaccaactcgaagtatagatcatttcttgaattgacgcgaatgatcgtgttgattataattacttgggaggttcaaaaacgaatctta	2	GL349852	787316
Gr45.2_784467	atggtggataacgttcgacggttgcacgctgaactgtccaacctgttgcggatattcagtatgrgtttcggtcaaatcctcttggcattcttcgtattca[A/T]ttacatcgatataattttcaatttttttaattggattcatwtcataggacataatttttggrcagtaaatgttaatgatgtattgawaaaattatt	2	GL349852	784467
Gr45.2_784587	tacctgaaaaacttggagtgtagattccaaacgttgaacaatttctggacacaacttccggacggatttacgacgattcccgtcatcgttggtggatggt[T/C]gaatcycgaaatcgttaygatggtggataacgttcgacggttgcacgctgaactgtccaacctgttgcggatattcagtatgrgtttcggtcaaat	2	GL349852	784587
Gr45.2_784747	garcataatttattgttgtacgttcgtatattacgtcgcaatttcaatgatrctaatgtggaycttkccgatgaaagagatcaatattatsaccatttcr[T/G]tttattttattcgttggggtaccatcgtagacatcgccgtggtaatttctacttatttttacctgaaaaacttggagtgtagattccaaacgttga	2	GL349852	784747
Gr6.2_182640	gtgtagttttgttctttggtgggkcagccgtcaccatggcgttgctcattaacttgtcgaccaactggtgcaatctacta[A/G]acaaatgggaacaagtggaggggtacttcggccaccaaaagaatttgaggttgaaattcactctcatatccattttgtgtattattttttcgatgg	2	GL349704	182640
Gr6.3_185091	catacaacacgtggatagcagtgttggygttagtaatmaattccgtgtcgactctyaccctttgtttctcggatcagatcatcatcatgggcagtttagc[C/G]ytgggaaattactttcagatattcaaygaccgcatgaaaacacacacaggcaaggtacatcgtatak	2	GL349704	185091
Gr60.2_251463	ckwgtttctttcttcaaaacttgtacgttagattccagacaataatcgatttttggaaatgtcttcctactgaattagycgctgttcccggtcaatggac[A/G]cacaccgaaatagtggttttgatggaaaacaytcggctgctgcactccgamctctgtgarttgttaaaaacatttacccaaggttacggcccattg	2	GL350254	251463
Gr60.2_251598	tcattgtatacctaattggatttaaatccttacaaytgtatttatatcctatgaagaaggtgaacattagttcattggtacagagtttagtattctctcc[A/G]ccatattttatggatgccacagtgactatyacttckwgtttctttcttcaaaacttgtacgttagattccagacaataatcgatttttggaaatgt	2	GL350254	251598
Gr65P.2_310609	agtaagaatgataaataattatacctaagttatttaacatttttaaaacatcaccggggataaaaatgcccaagatca[A/G]cactcaaacttttagatagttaacatattatacctaatatgatacaatagatatatttaagtagtaggtaacccatayacagtattataattccta	2	GL349708	310609
Gr65P.2_311563	tgtacatttaaaagaaatgtttattataataatrttttttgtatagattgattaatggcmttatacaattcgatcgaawactggcattactatcgccggc[A/G]tttccggttyaccagcgttcaataagtaaaaagaagtggawtatcatatttacatcattatttttatkctttgrttcttatgaagtatttgakyta	2	GL349708	311563
Gr65P.2_311798	tctratattttsttttggmatrycattcgttttgractatgtagttattataaccgtatrrtttyatctcagtaatatcgggtgtayatttcaaacatty[T/G]acgatttctggacgtgcctccctcatggaakggtatccgtcccgagwgaatggacagaytcrgaattagttatgctaatggagagcattagyttgt	2	GL349708	311798
Gr65P.2_311961	gaattagttatgctaatggagagcattagyttgttacatgccgyactcactcagttgttcaaaatattsagtagcagtttcggtacactwctattagtat[T/C]ttttgtttgctgcattatcgatattatatatgtaatttatttgatgatcamgctcgaaaatgttataaaacatgtaccrtygcacrtgctaaatar	2	GL349708	311961
Gr65P.2_312141	tygcacrtgctaaatartcsaatcgttgtttttttaatgtcrgtcatcctcgctgcctcatmgatyaatgaaaaggtaccaatcaataattatacatata[T/C]attattatatacctacgtcgatttcaatataattaatcagcgatttgcaatgcctatcttataatctaattattattaacttaacatccgtccaac	2	GL349708	312141
Gr65P.2_312267	aatataattaatcagcgatttgcaatgcctatcttataatctaattattattaacttaacatccgtccaacacaaagttcattaaaacaatttaagytgt[A/G]ggtaggtcaataataattgttcaataatgattttara	2	GL349708	312267
Gr65P.5_313183	atggccatgttactcatgactggattttcmaccmttgtacagatgaaaaaccaccc[T/C]attattttagcgttggtgaataacacacamatgtatcacagcawttgggtaagaaatcttawataa	2	GL349708	313183
Gr7.2_13988	tggcgcgtcgttccaktgtggctggsgtacgcggcgctggacgctttcatcatgtactacaactacttggaagcttccggttacgttggcacgtcgttcc[A/G]gaagtgtttygaggagtcgtactgcatcgccgtcatcgagctagccaaccggaatctaggcccgttctcgrcgctagtctgcayyatgttctacgg	2	GL350104	13988
Gr7.2_14272	ccactcagccscrctkttrtcaccrgtcgccaagtaytactcggctgccttgatggccgcgtacgcggcgtgcatatggctrtatacggcggcagttccc[A/G]ytgaycgtcatctttccgttctgcgtcaacgcgctgggcccagacggrccatctacaacctgatcgcgtttcaytacaacgtgctgggcaatggtt	2	GL350104	14272
Gr7.2_14553	gcctggcycgcgcgtcygacgactttggscggcagrtgggccacctcarccgrgcgtacgcgatgattctgttactcaagtggccgtmcaargtggtccg[A/C]atcatcatggtcgtgttccgcatcatcgagctgtcggccaccgtkcatgaaggccggccgttcgcyrgcgtggccaccgtgctcatcgtcgaacat	2	GL350104	14553
Gr7.2_14659	catggtcgtgttccgcatcatcgagctgtcggccaccgtkcatgaaggccggccgttcgcyrgcgtggccaccgtgctcatcgtcgaacatgtgggcgaa[C/G]tggtccttttccttgtgcaactgtcgtatttctgctacacygycgcccgcttgtcccgccaggcacgt	2	GL350104	14659
Gr9.2_30060	gccaccggtattcrttcgacttrcgcgtcacacccatctggttggcctacgcgaccctggacgcttacgttct[C/G]taytacaactacctgacggcgtccggttaygtgggcgaatcgttcaaaaagtgtttcgaggagtcktactgcttcgcggtmatcgagctggycaac	2	GL350104	30060
Gr9.2_30600	cccagcggccacgtgctgcaggcccggtatccgcgggtcgcgtggcacggttggctgacacctgcgacgaactckgtyggctggtcgaccacgtgaaccr[T/G]gcgtacgcactgggcctgctgctccggtggccgtacaccatcgtccggatcrtcatgctcgtgttccgcatcatygagtacgcggygattgcgagc	2	GL350104	30600
Gr9.2_30771	tcatygagtacgcggygattgcgagccccggcaacggccacccgawgtcccgcatrgccattgygctratcgycgaacacgtgggcgagatayttatgtt[T/C]ctgcagcagctcaccatattctgcatgacgggaacccacctgtccracgag	2	GL350104	30771
IR21a.8_56671	tgtyraatataaagcttatgaagaatttagatgatgcaatagattacattgtcagaaccaggtttatattagactatgcatttctgggttctaaaatttc[A/C]ctcacctatttatcccaaaacaacttcattcaaaagtatgtacctatataaattttgagtwacaaaaataattcacaaatatagggccagraatta	2	GL351147	56671
IR21a.8_56762	taaaatttcmctcacctatttatcccaaaacaacttcattcaaaagtatgtacctatataaattttgagtwacaaaaataattcacaaatatagggccag[A/G]aattatattawattaatkaytttagatacaacaacaagaaaatattccttyacgttgcttcagagtgytatgttccatttaatattggtatagcct	2	GL351147	56762
IR21a.8_56830	gtwacaaaaataattcacaaatatagggccagraattatattawattaatkaytttagatacaacaacaagaaaatattccttyacgttgcttcagagtg[T/C]tatgttccatttaatattggtatagcctataaaaaaaattttgtatttcgtaacatatttagcaacttcatactccgagcacaacagagtggttta	2	GL351147	56830
IR21a.9_57166	gaccgtcaacttgcattggatgatgtccaaggmatgtttgtactattaggyggaggcatattkctggctgctttcacattgtcaattgaatttgtgaaat[A/G]caaaagagaaaataraaaaattgcacaaatcaaaattgaaaagcatttgaagaaaaaaaagcgctctaaatccttaactgtcaggggaaatactac	2	GL351147	57166
IR40a.1_214412	atmtacatattttttttaattagatctaccatttactatgtaagtttctca[A/G]gacrtgatatttttaaaaatactgtggcatctrcgatctgcaacgagtattccatagtagttcttacaaacatacaatgckaatattataatgtta	2	GL350264	214412
IR40a.3_212378	attacagtcaggccagcgctagaccagggtacggatcgagcctgaaaatggtaaattggtggtcagcaatggacgggttggtgaggttcccactgttacc[A/G]ccgcccaaacaggtgtacaagaacttcgaaggcagatatttcaacgttccagttttacat	2	GL350264	212378
IR40a.6_210079	aaggaagcagattggttcgtcggagatttatctataacatacgagcgcaatttggtggtagacttttcattcctcacattagtcgacaa[T/C]gaagctttcttgacacatgcccctggccgtttraacgaagcattttcactcatcagaccgtttcattggtcggta	2	GL350264	210079
IR75d.1.4_310988	tatagaatagatctaggtatcgttaatagttttggctgggatatgggaaacgcttcgtttagtgggctgac[T/G]ggtcaactacaaagagaagaatgtgatttcagcggtatcggtgyattcatmagaaacgatmgaatgaccgtgattgattacaccgtagggacgttt	2	GL350477	310988
IR75d.1.5_311370	taccgttcaagttcgaagtstggatggtgacgctttttacatttattggatttacgattctcatcgcytttttgtcccggatgacccgaaggcttaagaa[A/G]gacgaagaagagacgctaaacgttttagactcggttacgattgttcacggagcaatttgccaacaaggt	2	GL350477	311370
IR75d.1.6_312111	tatttttgactgctgtatttctgttcacatcgtactcagccagyatcgtcgcattgctccartcgccyagcaattcgattaagaccattaacgatttggt[A/G]gaatcgtcgatgacgtttagcgcacaagacaatccgtacaatgatgtatacttcggc	2	GL350477	312111
IR75d.1.9_313810	tcgaatcataagacgatggatacctgcaaagccgatgtgtgattcttcaaatcgagccaatcagtttgtcagcgtttctataaaagaaatatatcctatg[A/C]ttcagatatatgggtttggattatgcatttcgatcgtaattctgtttkttgaaattgyatacaacacttacactgaccggagtsaaaatctgcata	2	GL350477	313810
IR75d.2_5prime_500_PMT_346085	atacgtatattataacatacaataataactattatttagaaaatacattcraaaatatatttgtaatattattctctttcattttattgcatgtaaaatt[A/G]gtatttgctatctaaacacatttaatatttaagcaatggtttgctgacaaatcactaactctattggattgaacacgcaactacatacmtatgtat	2	GL350477	346085
IR76b.4_319294	gtattatatttatatattgtttataaggaagtagatatggcagstgcttttatacctgttttgccggga[T/C]tggacgacattgtcaagtggggcattgatttgactcagtttcaatacgttgtacttatgaaaagacctaaagaaagtgctactggatctggyctat	2	GL350037	319294
IR76b.5_319718	gtgtggttattaattttgatgtcactgatagcagtgggtccaattatttacggcat[A/T]atgatgttgagacataaactctgtggtcacgattcagggataatatattcaatacccacgtgtgtttggttcgtatatggygcattaatgaaacaa	2	GL350037	319718
IR76b.6_322013	gattctgcaagactcatatttgccacatggtggatattcataatgatattgacttcattctatacagccaatttgactgc[T/G]tttttaacactctcyaaatttactttacccataaaaagaatagatgatattgcgagtaatgagtaccgatggatttcttcagagggtagcgccgtc	2	GL350037	322013
IR76b.8_326478	agtcgggcatcgtgaggcatttrcagaccaaagacttgccggaggcggtcatctgyccgctgaacctgggcagcaaggagaggcagctccgaaactcgga[T/C]ctgtataccacgtacgccgttgtggtgtgcgggttctcgatggcygcggccgtgttcacgctcgagctgctgtccacgcgcaccggttggttcgtg	2	GL350037	326478
IR76b.8_326638	gctcgagctgctgtccacgcgcaccggttggttcgtggccgccgaccwcgcccgtcgctckcacgatcctctgcgcagtggcgcggtccggtgcgagatc[T/G]cggtcttcggccagccgtcaaaggccatgtacccgttcagccaccgggacaacgtcatgaacgccgcgtccgccacgcattttccctttcgcggat	2	GL350037	326638
IR8a.3_372992	tatygatctaatmgaaaaactgtcraaagaaatgaatttcaaatacgaactagtcgttaaagacaaatttggttcactcgatccagtgacgaatcaatgg[A/G]acgggctcatcggtggacttgtggaaggagtgagtgaacgatgagtagaacatatctagrwacctacgaaattatwkactttcaaggtwtcatata	2	GL349939	372992
IR8a.7_378550	tttagtgtgtggaaagagatagcattaaatcaaacgaacaatcgaaaagattttcgagtttgggattatcc[A/G]atcaaagaagaatatggacaaatattagcggcaataraaagaactggaaccgttccgaacagatccgtcggataycaaatggtgaccgttgttaat	2	GL349939	378550
IR8a.7_378736	ccgttgttaatacwtarartcaaaaataaytractatgcatttatacatctaccgtgtctaatgataggtattggacaacgagcaaggtgaattcgctct[A/G]attcacgattcgtcggatattgagtatgaggtttataataattgtaacctgaccgaggtgggtgaaatatttgcggaaaggccatattcgattgct	2	GL349939	378736
Or16P.5_1031190	trtacgttraatttyggactgtatagtagtaactggactgagatggrtttaaaatttaaaaaaactttatttttgggcatgagcatgaactccacacaca[T/C]gaaggttatgaaattgtcaccaaagtmtatyatcaatttggaaatgttcgctgcg	2	GL349739	1031190
Or17.1_12109	tgatcgcgtgcttcgtaaacgtgttcagttggttgctgttcgacagctatgtggtgacaatgtgtttcacgttcaacgctcagttccgmactgtgtcagc[A/C]agttgtacgaccatcggccaccacastgacwctttccgatygccgccccckcacgcccccgagg	2	GL350313	12109
Or17.1_12230	gtgacgaatgcgracggcaccgtctcccgttaccrggttaccatatacaacgtgtggttaccggtgccggcaaccgtktacaacgagacgaccgtctggt[T/C]gctcrtctacgcggtcgaggtgatcgcgtgcttcgtaaacgtgttcagttggttgctgttcgacagctatgtggtgacaatgtgtttcacgttcaa	2	GL350313	12230
Or17.1_12409	gcgccagcctggaagtggcccggtatgagttcacgtcgtgcggcgcccggaaccagcgcttagtgcgccggtcccgggccgtgttgtccacgattcttcg[T/C]acgttcgccgtactcagctgggtyacgtgtttyatctgggcgttgacgccgctgttcgcgatggacgaatacctccargtgacgaatgcgracggc	2	GL350313	12409
Or18.1_16674	ataacacattacttatcggtttggaaaccctcggcggcggttcgccactttcggtatcctccaacggacatcaaccatccgaccacgttgagctactcag[T/C]atgaagcatcaatttgtccgaggcaccgtcgtagaactcaacgatttgtacggtatacagttaggactgtygatatgtctattgtttataatgaca	2	GL349788	16674
Or18.1_17223	ttttggctttagcaatgacttgtgtaatgaatttaaaaaatgcatctgccaccgtwtgttcgttgrcggaatgtaaaaatccagtaaagacagaggtatt[A/G]gctatgttctctcgatctattgccatcgcmtgcctcttatgcagaatcacgattatgtacaaaagtaagagcgattttccgaattatgtgaaaaaa	2	GL349788	17223
Or21.1_344287	ccgcacgtttgtcggrctcagcttcggcacrytgatcgtatggttgaccatgccgtggttcatrgcrtccgattaygatgaccagccttttatctggggg[T/G]tggtgtacgtcatcgartccatcatactcacggtcaacgttttttgctggacgtcgttygactgttacctggtmaccatgtgtttygtgttygagg	2	GL349896	344287
Or21.1_344372	ccgcagccmactacgmgttcaccaagtgcggtrgccgcgacccgtccaagctgcgcctgtgccgggccaggctgtccgcgatactccgcacgtttgtcgg[A/G]ctcagcttcggcacrytgatcgtatggttgaccatgccgtggttcatrgcrtccgattaygatgaccagccttttatctgggggktggtgtacgtc	2	GL349896	344372
Or21.1_344574	aacgacctataccggrcggycgcgaargtgrtcgtgrgcctgacgctcgtgctgcagtcgatgcaagtgtkccggctgtacctggccaggcacgacataa[T/C]gatgttcrcctacataggcgttatgatcatcaacgggttaatgtgcctgctcaagggctacatggtggcggccaaagcggaccaaatgagcgccac	2	GL349896	344574
Or21.5_340468	aaatccacggtgaattttggactgtacagcagcaattggacggagatggatttgaaatt[T/C]aagaagactttgttgttggctatgaccctsaactctgctcacaagcgagtgatgaaagtgtcaccaaattccatcgtaaatctggaaatgttcaca	2	GL349896	340468
Or22.1_271292	tcgtgtggttggtcatgccgtggttcctggcatccgagtacgacgrcaagcctttgrtctgggcggtggtgtacgtcgtcgagtctatcatactcacggt[T/C]aacgtgttttgctggacgtcrttygactgttacctggtyaccatgtgtttcgtgttcgaggccatrttccgcaccatgagytccggctaygagaag	2	GL349896	271292
Or22.1_271411	ggtggcccggtacrctttcaccgattgcggtagscgcgacccgtccctgatgcgccggtgccgggcyaggctrtmcaccatactccgcacgttygtcggg[A/C]tcagctttggcacgctggtcgtgtggttggtcatgccgtggttcctggcatccgagtacgacgrcaagcctttgrtctgggcggtggtgtacgtcg	2	GL349896	271411
Or22.1_271478	ggttcatgtgcttgctmaagggctacacgttagygaaccacgcggacaggatatgcatcacgttggaggtggcccggtacrctttcaccgattgcggtag[C/G]cgcgacccgtccctgatgcgccggtgccgggcyaggctrtmcaccatactccgcacgttygtcgggmtcagctttggcacgctggtcgtgtggttg	2	GL349896	271478
Or22.1_271584	gtcgtgggcctgacggtcgggctgcaattgatgcaggtgttccggctgtacctggccaggcacgacatcccaatgttcgccaacatggcaatgctggttg[T/C]gtatgggttcatgtgcttgctmaagggctacacgttagygaaccacgcggacaggatatgcatcacgttggaggtggcccggtacrctttcaccga	2	GL349896	271584
Or26C.1_1260686	gttcgycgaaggtttatcatataagtattacagccgacgtatacaygagaatggtcgaaagaaattggaattggttttggaattttttatagttttgtgg[A/T]ttgtgaatgttttattttggatatygacaycgttcgctgtaaaaaactcttacacaatagtaaaggggagaaatgagatttaccattaccacttaa	2	GL349677	1260686
Or26C.1_1260905	attgtttggttacaacatttttaaatgtatagctgcaatacaaatatttattttcactatgacgctatttgggttmattgtgagcatatactgctgccta[A/G]gcgacataattgagggaatgagatgtttctggttgtgtgtgataggtatggttacaatttataaacacagttacataatttattactcagatatca	2	GL349677	1260905
Or3.2_233508	rgctgcactcatattccgcatgtggacgccgtggacgcgtctracgaccgyccgrtacgcgrycgtgtacgctgcccagtttgtcgtctcsytgagcgtg[T/C]tgacgagcatctcgggcatggtgttcgccatggtgctrttcgtcaccgaratgcaggtgcaggtggatactctcgtcracgctgttcaagatctgc	2	GL349997	233508
Or3.2_233773	aggaggctgttgaaatgctgacgtacatcacyggctcatcgtccacgttggcgctgttcgccatcggygtgcacaaccgrcccgggctgcaccggatgct[A/G]gacgcggtgcggcgtgacttctgggatgacggrcgycgcccggccgcggacgtgctgttctcgcggttcgtgcgcacttacggtgccattttgccg	2	GL349997	233773
Or3.2_233914	ttktacgtatcgcggcygcggcttacccgtggatgatatgcgcgttctgggcgttcatcacgac[A/G]tcagtgaccacgtcgttggccttgcgrgccaccagctaccaggaggctgttgaaatgctgacgtacatcacyggctcatcgtccacgttggcgctg	2	GL349997	233914
Or3.4_229460	tgtctcgggctggccttttggtaattctgagaacacaaaaaccgttacaattaactgcgatgggtatcaccacgtacacagcttcgttgttcacatttac[A/G]gttacgatgaggtctgcttacgcaggactyaatgtgctctacaaytcttcataa	2	GL349997	229460
Or31.1_877311	raaaaaatttttggagcttttggacgttacagatttaatatttttgaagagcaaacagtgtcgtaawaacattaaaatactgtgcaaacaccgtatcagg[A/G]ctttacaacttacaaacttatatttcawgttytgcatttttgtgatcattgaatggatwatctttccaataatrataaactcattcatagcgcaca	2	GL349842	877311
Or36.1_17662	ttttagtcgtgtttgttatgatcaatttttttttctgctcttggaggatctgcataattttgagcaaaagtcacataatttgtraygtgttaaacgttgc[A/G]aagtttaatttcttaacgagcaagcmatgttttaaacatttaaatgcactatacgactatcgtgacaaaacgattaaaatcaccaattactttttt	2	GL350863	17662
Or36.1_17759	tgcraagtttaatttcttaacgagcaagcmatgttttaaacatttaaatgcactatacgactatcgtgacaaaacgattaaaatcaccaattactttttt[A/G]tattctcggtgatagttctaatayaatggataatatttcctatcatrgtgatcacgttcayggaatctgatgtcsaaaatagtcgctcaccgaaca	2	GL350863	17759
Or36.5_23344	aaagaatctgttaactttgccttatattcttgtgattggacgaaaatggatatcaaatttaaaaagttattattactaacaatgcgg[A/G]tgaatgatgctaataattttatgataagagcttcaccaagaaaagtcgtcaacttacaaatgtttgctaac	2	GL350863	23344
Or39.1_429375	atgtttagttgcgacttcatcaaccgtacagtcaatatgaattyggagaatttattcaacg[A/G]tggatcagtggcttttaacttatcgaygtacaagcagctaggctattatcaactattagacccgaagggaccgcatatatacggataccatcttta	2	GL349721	429375
Or39.1_429812	tagtaaattaatcacgaaaaactttgtaaaacgttgtaaaaaatcaactacaatcacgaaatggatagctcgttcttttctagtaggactaataytatgg[C/G]tgatgggacctttcatagctaatgaagaayacactgaacccaacactgtycrtcgacataaaaatattatcaatataaagtttcyagtgaccatga	2	GL349721	429812
Or39.1_429897	ggactaataytatggstgatgggacctttcatagctaatgaagaayacactgaacccaacactgtycrtcgacataaaaatattatcaatataaagtttc[T/C]agtgaccatgaagacctataacaattactactttgtattttatttratggaagtggctgtagggttytgtatcgtttatggctcggttttaataga	2	GL349721	429897
Or42.1_866440	cccgttcggcctgtactactgggcraamgacgtgackcagtgyatcwtccwactgatwwcmatcgtcaacttckcgttcgggtgcttcaaagcgttcacc[A/T]tagtccggcactcggacgacatyygcrrgtgtctggacgtgrcgcgcttcgatttckcgtccggcgccatcatgtcggatccygattckgcccgtt	2	GL349721	866440
Or42.1_866586	gcttcgatttckcgtccggcgccatcatgtcggatccygattckgcccgtttcttccggaagtgtcgcgacgcgtcgtccacgttcaccggttggttcgc[C/G]gccagcagtcatttcgtgctgttgktgtggacgctgytgccgttcgtcrtcgtcggcaagggcgtmgaaataaakaacmgcracgggtckwccagc	2	GL349721	866586
Or42.1_866744	aagggcgtmgaaataaakaacmgcracgggtckwccagctactaccacttcaacccgtacaacatgtatttcctggtgtccarcgagacgtacaaccgat[T/G]gcatctcgtcttccacctggtcgaatgggcgtttggcttgtgtttcgtkctgwtcatggtrgccttcgacacgttcatggtcacgttgtgcgtggc	2	GL349721	866744
Or42.1_866805	acatgtatttcctggtgtccarcgagacgtacaaccgatkgcatctcgtcttccacctggtcgaatgggcgtttggcttgtgtttcgtkctgwtcatggt[A/G]gccttcgacacgttcatggtcacgttgtgcgtggcgataacgtgccagatgagaggcatcgscracgcgtacagmaaactgggrcacgaccgttgt	2	GL349721	866805
Or43.1_1454689	atattgatggttcatatagcaaataccgaatgaacattttcaatttatatttaatagcatcaaatgaaacatataacaagaacttttacatattttatgt[A/T]atcgaaataataattagtatttgctatgtatattttactatagtatttgatgttcttatgcttttggtatgttttgcaatatcttaccaattagaa	2	GL349635	1454689
Or47.1_452773	acaccagcttgttagccggascgtattttttgrcgatrrtattttacgtgggatgtcctctggttttcggtgccgctgtaataccgatcaaaaatcaaga[T/C]ggttcgatcggaarttaccgtctgaacgttataaayttgtatttgttygtatctgacgagacgtacaatgaatactacaatacgtttttcttcatt	2	GL349872	452773
Or47.1_452835	gaacaaccggaagtggaacggacatgacatactggatcgttggcgagcgcgttcggtcaggtacaccagcttgttagccggascgtattttttgrcgatr[A/G]tattttacgtgggatgtcctctggttttcggtgccgctgtaataccgatcaaaaatcaagayggttcgatcggaarttaccgtctgaacgttataa	2	GL349872	452835
Or47.1_453097	tggatccagaaaccgtaaaatttcgtggtcgaaacgtataccaaattttcgttgcgtttgttgcgttgtacttgttagtyatatcgttggggctgttcgc[T/C]ggctgtttgcatttgtggacgtataatacggctacgagcttactggacttattgataacaacaaactcgttttacgcgagctacaagatgtggatc	2	GL349872	453097
Or47.1_453205	atggacrytcagaacragaagcatcaygttttcaatatcaggttggcgaatmtcatwggtttgta[T/C]caaacgttggatccagaaaccgtaaaatttcgtggtcgaaacgtataccaaattttcgttgcgtttgttgcgttgtacttgttagtyatatcgttg	2	GL349872	453205
Or53.1_36476	tgaccatcatrtrtgtctcaacaacggtgttattygctgggagktctctgatgttccatgacaatatatyracggtcaaaaatcacgacggttcggtcgg[T/C]aattatcatcagaayttattcaatttgtatttaatagtgactgacgaaacgtwcaacgcgyactacgaaacgttttacttcatcgakacrttgttc	2	GL351200	36476
Or53.1_36566	tcactcggtacgattttacatcgcacggcctccggaacagacatatttyggatctttggcgagaacgttcrgtgtggawcacgaacacgttgaccatcat[A/G]trtgtctcaacaacggtgttattygctgggagktctctgatgttccatgacaatatatyracggtcaaaaatcacgacggttcggtcggyaattat	2	GL351200	36566
Or53.1_36809	aagtattaartcccgaatccattaaatttcttggccaaaatgtctaccacattgtagtgacartcattttgctgtatatgggtatcatctcgatgatact[A/G]atcgttagtggtctgtactattgggcagacaatattcttctaagtgtagattatggttggaaaggaataaccgcgttgttctcgacgtataagatg	2	GL351200	36809
Or53.1_36900	atggacgtttgggacaagaacaaccatgtcttcaacattagattggcaaagcttacaggattgtttcaagtattaa[A/G]tcccgaatccattaaatttcttggccaaaatgtctaccacattgtagtgacartcattttgctgtatatgggtatcatctcgatgatactratcgt	2	GL351200	36900
Or54.1_39098	ttaccggtcaaaaatcacgaaggattggtcagaaattaccgttataacttattcaatttgtatttatttgtatccgaagaaacgtacaatgtamactaca[A/T]tatcttttacatggttgaggctttgggcgtagtctcattgttaatatcattcttcgtatttgatatccttctggtgacawtttgcttagctataac	2	GL349710	39098
Or54.1_39217	gacatatactggatggttggagagaattgtctgtgttgataacgactatattgacattcgtgtattttatgtcagcgataattttctatattagttctct[C/G]gcattgtcgaacgatctattaccggtcaaaaatcacgaaggattggtcagaaattaccgttataacttattcaatttgtatttatttgtatccgaa	2	GL349710	39217
Or54.1_39529	taacattggcaaaactcataggtgtatatcaaactttggatcctaaaacgacaaaatatcgtggaataaacgtccaccgcattgtcatggcattcattat[T/G]ctctatattggtgtaactgctgtgatattgacyttaagcggtgcatattattggacaaataatatgcctttaagtgtagattgttattggaaaggt	2	GL349710	39529
Or54.5_37208	aaaaattcaatagtattcgcattgtatagcagtaattggactgaaatggatatgaaatgtaaaaaattgatatt[T/G]ttaacaataaaaatgaataacgctaattacaaaaagttaaaatttactacaacaaaaattgtaagyttggaaatgttttttaag	2	GL349710	37208
Or7.1_2084493	gactgcttacgtgtgcaaatatatcgtatacgcttttcccgtgtacctgacacacttggaatgctgtttcatgaatgtcacrttcatgtatttcacgggc[A/G]tcgtgaagagacattttcagatactcgaccaacaggtcmaagaagyggtggmaaacgaggaygaacagaaattgaagatcrccrtmraataccatc	2	GL349639	2084493
Or7.1_2084641	tcgccatggtsatcgcatattactgcatcatgtccaccgtgcmcgttacagttcccatgttgtacacgatttcgtccgattcggcgcaggtgggcgaccc[A/G]ttcgcgttccctttcgcggacgtgttgccgataaaaacgacaaacccgactgcttacgtgtgcaaatatatcgtatacgcttttcccgtgtacctg	2	GL349639	2084641
Or7.1_2084731	tcaggttgtaccatcagtcgcagtgtcgcgacatgtacgaccgttcgctgctgattgagcaggggataccgraaaactatmkacggacaatcgccatggt[C/G]atcgcatattactgcatcatgtccaccgtgcmcgttacagttcccatgttgtacacgatttcgtccgattcggcgcaggtgggcgacccrttcgcg	2	GL349639	2084731
Or7.1_2084935	akaycggccggagtgacgtccgtcgttatgycacaataatgacgtgtgtggaattttttacctactgcgatttagtsgtaactctgttcttcgccatctc[T/C]gcgttcytgtcgatcgtctactcggaggaakaccagctgtccaatcgcgtttacggcttcttgtggttgttcgtcgagatccacgtgttcggtcta	2	GL349639	2084935
Or8.1_54687	gyggcacgaggcgtgctgtattttttacgtactgcgagtcagccataactctgttcttcgctgktttgacgtacctgtcgttagtctactcttcgacggg[A/G]gataatctgtccattcgcatttacggcctcttgkgcttygtcatcgaaatctacatttttgcttacacggscgtcagggtctaymatcagtccgag	2	GL350673	54687
Or8.4_58959	caaaatggtatattgaactcactytwtgaacaccgagcatgttattctcg[A/T]aacaaatcatttaaacgtcttawtttaataatgatgacaagagcaacaataccattagaatttaatgtttattyccttttcatcgtaaacttgaat	2	GL350673	58959
OBP4.5_1141224	attaatcaacggtatcatcgagttcgaccggaaattgtttttatttaattcattactggttgrtgaattgcctacattga[a/g]taaaacgttttygattgcttttgtagccatattttctttttattttattggatgccaattatytttaatacttaatggtattattttgaatttaga	2	GL349736	1141224
Gr20.1_519489	ckkcggtactggcgtcgggcgtgctgaacatcgccatcacgccgtrgagcgtatgcgtgctggacggctggtgcgacgaccatctgtccaccacgtaccg[a/g]cgcctgtacaccaggtttgtggcgtttacgtgtytgctatcccgggcgactatcgtrtacaaggtgcgcggacacctrgccgatttcaggggccgg	2	GL349869	519489
Gr20.1_520035	cgttagtgaccacggccacgtccatattgcaagacccgtgtggacggccgatggaggcggccgtcgaggagctcaggctcaggcacggattgacgcgtga[a/g]tcggtcgaacagctcaacaacatgttcggcggccaactggccctgtckctcatcaccctgtgcattatgatactgtttgatatctacaacgaggca	2	GL349869	520035
Gr21.1_461514	atctyggtcgggaaatcacgyacacgtcgatgagcatcgtagaaaagacggttgycrycggacaccgagtcatctacgacggagacttttacgggtccaa[c/t]gaccactcgatcgcaaatgcaatagaaataatacgtatcagacaccggttgattcgagacgctgtctacgtgttgatcaatttgttygccataccc	2	GL349869	461514
Gr21.1_461418	tggaaaayataggaatgtcyatgacagaaaygcaattcataatcawgtgycgcacgctggacaacaagtttttcaaaatcaaccgggacctggaacatct[c/t]ggtcgggaaatcacgyacacgtcgatgagcatcgtagaaaagacggttgycrycggacaccgagtcatctacgacggagacttttacgggtccaay	2	GL349869	461418
Gr22C.1_473768	atgttcaagtttaacgtgttcgtctggcgtcgccgacacgtcttcgatgcg[c/t]tgtgcacgtttatgctgatcatcgcgtgcctgttcaacatcgcgctgtcgccgtactgcatgtgcgtgayggagtcgtgtcacgagcacgagttga	2	GL349869	473768
Gr22C.1_473956	acgagttgacggtgctcgtkcgcgtcaaaaccataatgccccagaccgtggccgtcgtgtgyctggtgatccgggctaagaccatgttgcacagtgcgaa[c/t]ggcgagttccgcgagtacgagaacaaggcgcgcgagtacgatgcgtgtttcccggaccgggtcggcgtcgctttcgtcgcgttcatcgtgtycgca	2	GL349869	473956
Gr22C.1_474106	tcccggaccgggtcggcgtcgctttcgtcgcgttcatcgtgtycgcatacgccgtcaccatactgccggtaaacgcgtaccgcttgtacctgatccaccg[a/g]gacgtccgcgaccacaccgtcacmgygttcttcgtgctcatgtatgtgcaaaacatgtgcacgtgctcgacggaaatccaytacgtggcgcrttgt	2	GL349869	474106
Gr26C.1_397117	ctgcgtaatgaatttaaaaaatgcawctgccaccgtttgttcgttgtcggaatgtaaaaatccagtaaagacagaggtattagctatgttctctcgatct[a/g]ttgccatcgcatgcttcatatgcagaataacgattatgtacaaragtaagagygattttcckaattacgtgaaaaaagtcgaagactatgaattaa	2	GL349869	397117
Gr26C.1_397179	cagtaaagacagaggtattagctatgttctctcgatctrttgccatcgcatgcttcatatgcagaataacgattatgtacaaragtaagagygattttcc[g/t]aattacgtgaaaaaagtcgaagactatgaattaaactttccggtaaaaatctcccaaaaaagacacattcgattyattgctatggctataatatct	2	GL349869	397179
Gr6.5_186964	acgttcwaatgaaaattacagtttaagtcaccacgttcatgccatactttcgtttttggt[a/t]tcttcattgagaggatgtttattatgtttatgytccgtaaaaatataygagagcagcaaattgccaaaaagatcrctttatgatataccacagcaa	2	GL349704	186964
IR75d.2_5prime_500_PMT_346367	taaaacttttgtacaccatttatagatacatttttataacaactaactaatamaaatgttaakrytgtgtaaattktttttattttttacaatatttggk[a/g]tcgtcaattgtaaaaattacaacgctcacagtaatttactaaatggcttgataaaca	2	GL350477	346367
Gr17.1_55042	tcgacataaactatctgttcggcaatcacttgggactgtcgatactctccctcagcgttcttgtrttgttggacgtatataccggcgtgttccataattc[g/t]tttgctaatgrccgsgtggatragaaaatatttcactcgacgctgttattctttacgtgtgtactgcagtactcrtataggttctgtgtaattact	2	GL350249	55042
Gr31.1_483445	tggtggacgtggataaagcaaattttcgcattttcgtcattgtcatggtgtctctatgtattattatagtgctgccggtcaatgkkcttagaatttattt[a/t]ctctatgataaattccgagatggcgcaatggttctgtttttttcaataatgtacatacagaatgcaagtgtgtgtattaccgaaytacagtttgtt	2	GL349869	483445
Gr31.1_483530	kcttagaatttatttwctctatgataaattccgagatggcgcaatggttctgtttttttcaataatgtacatacagaatgcaagtgtgtgtattaccgaa[c/t]tacagtttgttgcttattgtttcaaattatatcaaaaataccgatcgatcaacgacgayttggccgttttaaagtccagaacgatcatcacaaaca	2	GL349869	483530
Gr45.2_784845	gatgatcaatggcattatagaatacgatcaaaaactatcatccgtcttgacagtttmttttgaacaccgacgtccgatcgaaaaaaaatgctgga[a/g]cataatttattgttgtacgttcgtatattacgtcgcaatttcaatgatrctaatgtggaycttkccgatgaaagagatcaatattatsaccatttc	2	GL349852	784845
Gr7.2_14373	ytgaycgtcatctttccgttctgcgtcaacgcgctgggcccagacggrccatctacaacctgatcgcgtttcaytacaacgtgctgggcaatggttacgc[c/t]cgcatccgtcggctactrgaagttgccrcggacgcgtcgggccatcgsgcccgcamrtcrctggccgcgcgcgtggcccgcctggcycgcgcgtcy	2	GL350104	14373
IR75d.1.1_307802	atgcgaaatcctatgatattattatggttgtgtcttgtggcgtcaacatttaggacgtcggtrgaatacgat[a/g]gcttgataaacgcgttgaccagagtgtttgtgcacaaacacgtgcaaaccgtaacggctaccacatgctggcccacaggtgamatttttttttwac	2	GL350477	307802
IR75d.1.1_308062	attatattacactcatattttacgsacgacgttcttcagacgcaaatggccractactattrgcactgtcgtcagccgacatatcggtgarttttcgtcc[a/g]tccctgattccagtgcacaaarcttggtacaratatggkattctggtcgacgtgtcttgcagtgttcagatcccgaccacgttatttcggaag	2	GL350477	308062
IR8a.2_372675	tcaataygacatcgacamcaacctgatgacgtacaacgaacragcaatgatactcaaagtcagwcsasatggtgtacctaaccaattgggtacgtggacc[a/t]taaatggaggtttagaaatgaaatacgatgcttcgacartartcaacggccgccgattcttcagagttggraccgcaaag	2	GL349939	372675
IR8a.3_372895	aagtctattccttggacgttcatggaagacgtgtggaaaggttattgtat[c/t]gatctaatmgaaaaactgtcraaagaaatgaatttcaaatacgaactagtcgttaaagacaaatttggttcactcgatccagtgacgaatcaatgg	2	GL349939	372895
IR8a.7_378625	aagattttcgagtttgggattatccratcaaagaagaatatggacaaatattagcggcaataraaagaactggaaccgttccgaacagatccgtcggata[c/t]caaatggtgaccgttgttaatacwtarartcaaaaataaytractatgcatttatacatctaccgtgtctaatgataggtattggacaacgagcaa	2	GL349939	378625
Or22.5_269634	agatctacggtgaattttgggttgtacagctgtgattggacggacaaggatttaaaatttaaaaagactgtattg[c/t]tggccatgtccatgaactctgctaacaagcaagtgatgaaattgtcaccaaattccatcgtgaatctmgmaatgttctccagg	2	GL349896	269634
Or39.5_431003	aaagaagatgtgaactttggattatacagctgtaattggactgggatgga[c/t]ataaagtttaaacaactcttgttaatrtcaatgaaaatgaacaatgctaatcgatttaagttaaaagcatcgccagacgtaactatcaatcgacca	2	GL349721	431003
IR76b_5prime_500_PMT_315313	gtaataatataaacgcgcrcaaarttaaattattctgtgacaccctgtactyacgcattcttatacgcatacgttcgcacggtaatcrttaatatttaam[a/g]catgcgtttcattattttaaaacctatgyaatattttgcctgattgttacgkgtaagtaaacatcctttcgrtgcaatcatattttattcaacgta	2	GL350037	315313
dlg_5_b.10_27197	tcatcatagaaaatctaaggaattagacaagattggtggtacttggccaaaagttagaagyrtctcwgtaattgaac[a/t]tggaactggtacaacacttcttcctyataaaaataaggaacgtttgccactgtccgtacttttaaataatcctctgtcttcctcatcacaaaataa	2	GL349648	27197
dlg_5_b.11_26867	ttaatggactattatgttaaaatgaaaactggtaartataaawatagcggtactgaaagtaatgcaggggatagcctagcaacaagacctamatcacaaa[a/g]tatgtatttaccatcatcaaccaatgctaatcatttgaccattccacaatacagtagatattctcaaccatctccatctcatagcgggaaatcaat	2	GL349648	26867
dlg_5_b.12_26566	tttaatcacagtcgctctcagtcggttgatatggattacaatakaartataaatgsatcacctcatcgcattatgactaataccggctat[c/t]gtggtgaagatragccagaatcttatcatggttatgaagttggtacatttcctagaaagaaagaaactcctagatttaggtatgtttgtatttttt	2	GL349648	26566
dlg_5_b.3_33687	acagcatggagaaataatgcgaagattcgatcagwcaagaaaagaattggaatactatcg[a/g]gatcgaaataaagttttgattaatcgaattgaacwggctgaccaagaatcatcttcattaagtactgaaytaaatgccgaaaaacctattttgaat	2	GL349648	33687
dlg_5_b.4_31954	accaattgaatttaacagttcaagaacgtaatgatcttcaagatgctatacaaaaaattcaacaacctaatacagaagcattcgtagaaatgaaagctgc[c/t]gttgcttttagtgttaaaagtagaacagaacttaaaaaattgaaagaagctcatgattctgctgttaaagaatatggactcattatgagtgaacga	2	GL349648	31954
P450_g1.1_34855	atggcgctacagaaaattatccggaaaatttggaccagcatcaaagtcacctgtttcatagtaytagcatgcgtcacagccct[a/g]gtaaaattcgtgtcgaagaacacccttggtatttatcgaaaattcagaaamcctgccg	2	GL349925	34855
P450_g1.4_38155	acaaggtgyaatttggarttcattacgaaaaagattgacatccaaaatgacttcccctgatgttgttcaaggtgtcttcccggaaatca[a/g]aagtatggtggacgattttatacatctgctctgccaagcaagaaacaagaataatattgtgaaagggtttgaaggccttagcaatagaatgggcct	2	GL349925	38155
P450_g1.5_38478	gatttttggaccgagtggtaaacgaaacagctatgcggctracagacgcygtgaccactcagttccgggcatctcagaaaacattttacgggcatccatt[c/t]tggaaaataataccgaccaagttgtacaaggaattcatagcgagtgaagaaaccttttatga	2	GL349925	38478
P450_g12.13_215656	actgtcgactgtttattractacatggctamcaaggccratttaaatgttttttattttrcatarttaactttttattctgtactattttattgtataat[a/t]tgtatttaaggaatctggaatttgtagttagacgaaataaacgcattttcttttcrttataa	2	GL349647	215656
P450_g12.8_213197	agaaggaagaatttttgaagaaaaagagtctgatraaagaagtctctgayattccagcagcatctgaggaaatcrttgaaacaagttcaacacttgaagt[a/t]gaagaagtaccgtacggaaactcatttgggcagtccgctggtytgaaagacgacttggacgtagaagacgatggaattg	2	GL349647	213197
P450_g2.3_862981	aacgttacgtgtctgagtttgatcrtcatattcacgggytyattctattattattcgacttcgacgtacaataaatggaggaaattgaaaatcccgtacg[c/t]accacccgtgcccctgttyggcaacactttcagaatgttgrcgagacttraacatccgatcgacacgtttgacaagatttacaaccattttccgga	2	GL349670	862981
P450_g2.3_863401	ttaaagggmacgtactgccaaatcaacgagtgcagcgatgagatkgtgtctakcatcgtcgaagcratyggtaagaagactgaccgtattgaattgaaaa[c/t]gataactgggagattttctacagacgtgatcgccacgtgcgcgtttggcctaaagctcgactcgattaaaaatggcratwcagaattccrccggta	2	GL349670	863401
P450_g2.4_864666	ataaattcaccgacgatgatatcatcggtaacgctatttttttgttctccgc[c/t]ggttcagaaaccatttcgtctttsktatgtttttgtctrtacraattggcactgaacaaggaaatccaagataaattacgtgcggagatatactcg	2	GL349670	864666
P450_g2.5_868317	agactgsgcgcaagtactccattrcatttamcataactagagtggctacaaaaacatacactttacctg[a/g]cgaatcatttgttattgaaaaaggacaaaaactcattataccgatgttcaacatacaycgtgatcctaaatattatccygayccattraratttga	2	GL349670	868317
P450_g23.1_223791	aatyctattttcgatacggaacaartgtaacgaacagacaagctacacacacaccgtctttgtccttggcaaggaaagcaagagacctcgggattgggcg[a/c]tgccaaaatcagcgccrgttracttcgaaaaatcacaggaagagagggtagtgcggaaacagcgtattagggaaagagatagtggtcataccgagg	2	GL349965	223791
P450_g23.1_223888	ccaamccagtcgaatgtcataatcaggatttaaaaaaaggtwtgygcgcacagcttgttgtcggccatcataaatcttgggacacaaaactactatcaat[c/t]ctattttcgatacggaacaartgtaacgaacagacaagctacacacacaccgtctttgtccttggcaaggaaagcaagagacctcgggattgggcg	2	GL349965	223888
P450_g23.1_223984	atgctaaacgcgttagaagattggagagcggagtgttggacaattccgatttaccatccgagagccaa[a/c]ccagtcgaatgtcataatcaggatttaaaaaaaggtwtgygcgcacagcttgttgtcggccatcataaatcttgggacacaaaactactatcaaty	2	GL349965	223984
P450_g23.2_217828	actyagaaatgaattaggattctatcacttggtttggcaccagttggccaaatgttatggtcaagtattttctgttaaacttggtcgaatagaagcggtg[a/g]tagtttctggatatgatgcagtacggcaagtattgtgcaaagacgactttgatggycgaccagatggattttttttcagattccgagctttttata	2	GL349965	217828
P450_g23.7_216504	atgaatctcaatgatgagcaaaactatatagttaatctgaagttaatgaaaattactggtttmtatcacctgataag[g/t]ccacgcgctccaaagtattttggattcaacgtttawaaagttacagctgcaatagaagttatgactggtatattctcgattataatgcttttttta	2	GL349965	216504
P450_g25.4_210883	gataactaatgatatatttactttatatctaatgaaaatagctgaagccaatgcagttttaactctcgcgtat[a/g]ttargttagttgtattttgtgtttttcttataatgttttcattcatcttcatttggtggataaatataataactccgtgtmtattcatttttacga	2	GL350286	210883
P450_g29.1_104283	cttttgtctcgcggtcgaattgtaacaggataaccgtgaacacttctyatcaayaaatctatttttaacttaatgtctgttaatttgatgtctgtatgca[c/t]actaaagtgtcgtaaaaatgttgacacagtgactttcatcgacatcatggcatatttggatc	2	GL349655	104283
P450_g29.3_103803	atattttawgatyttctcraatttytctragtaacastggtcctacagggtataaccgaagggtttcttttaacacttg[c/t]tctaaatacactagtctagtagtgtcttcaatarttattatatrgtcactttccccaaatatatcgtaaayttcatcgtatactttatc	2	GL349655	103803
P450_g30.3_73683	gtcgcatcatatcgtatgcgttcaacgtaaagtttttagaacagttgtatccggttttcaaygagaaaaacaaaatactcrtaaaaaatctccgaaaaaa[a/t]ataaactcaacacaaccgttcgacctctgggattayattatatcgactacwttygataccatatgcc	2	GL349655	73683
P450_g32.1_413637	acgaatgttttggaaagctctttccgyttttaaataataacaataattacaayggaattatttatagatctacgtrattttgttacaacatgattgacgt[a/g]atttcctgttcaatcatcggactgttaagctcygtgtacatattgtacgygacagtctttctgtcgmtcgcctactacttgtgtacgtccacacay	2	GL349949	413637
P450_g32.1_414127	tggcgatcggtggagaacratgaggcagaagctcagccccgggttcacctcrggcaaactgaaggacacgcatgatcaaatcaaagagtgcaccgaccag[c/t]taattaacatcgtcgacgacaatctgaaggttagcgatcacttcgaaatacgagagttggttggaaacttctcgacggatktcatcggcatgtcgg	2	GL349949	414127
P450_g32.2_414779	ggaccgaaatggacatagtygggaacgcgatactgatgtttgtcgctggagccgaaacagtttctatcacgatatgcttttgtttgtaccagttggcatt[a/g]aacaaagacatccaagacaaactgcgcgaagagatcgtaacgacaaatgcgaaacacggtggacagctgaacaacgactttttgaccaatctccat	2	GL349949	414779
P450_g32.3_415597	aagtctcgcgcatgtattccatcaccatgatcttattcagacaagcgacgaa[a/g]aattacgaagtacccggtcagtygttagtcattgaaaaaggacaaaagatcatcataccagcatactgcatacataatgacccgaaatattacccc	2	GL349949	415597
P450_g33.1_52519	acctcgcgcacacgcacgcccgcacgcacgcacacacgcacgyacacgcctatccctactatat[a/g]ggctttcgacaccccgatatattataaaagaccaaaagaagtactctcccacgattattttcaaaagtgatcccaactcttcgattccgacgcacg	2	GL350826	52519
P450_g33.1_52616	tatrggctttcgacaccccgatatattataaaagaccaaaagaagtactctcccacgattattttcaaaagtgatcccaactcttcgattccgacgcacg[c/t]gtgtcttgcgtaaacactgcctgcagagtatacttacgcggcccgctgtatcacacattattatattattatccatcgtcaccaccatcattwgta	2	GL350826	52616
P450_g33.1_52946	aaaacgtcgtctcgtaatataatattatagaamatcacaatattatattatataattgcgtttattaatatatccgtgtgatacgtatcgtaatattata[c/t]tattaattttaccgtccgtctccgaacttcgccctgcagccgctgcaaatagctcttcgcccgttcgccyrtctcgttcgcatcgggcacatcggc	2	GL350826	52946
P450_g33.1_53017	atccgtgtgatacgtatcgtaatattataytattaattttaccgtccgtctccgaacttcgccctgcagccgctgcaaatagctcttcgcccgttcgccy[a/g]tctcgttcgcatcgggcacatcggctytccgcgcggctgaggaggcagcgcgagatgacggccgagaccatgtccgacggcgacggatacagccgc	2	GL350826	53017
P450_g33.1_53236	ccgcggcgctgggtctgacctactckgcgtaccggcagctccgsgccgccaggacgctgccrcccgggccgtggggcgtaccgttcctggggtacgcgcc[a/g]ttcttgtccaaccactgcacgtacctcaagtacaacgagctggcccgccggtacgggcccatatgytcgttcacgcagcgcggcaacaccgtcata	2	GL350826	53236
P450_g33.5_55848	tcctctcatttaggttgtttatgtatttttaatggaatgttatatatttgttagagyataatattccacagtaattttattattgtttagctttaaaaay[a/g]tttcattatttatttataaccaacatcgtacgtggttccctataaattatatattattatacattttctaacatattgtaatttaagaccatacta	2	GL350826	55848
P450_g37.1_296142	tttaaccmggtttcgattaataatttaaaytgaacattkttagtctcaatactcttttttgattcgtcaaatactttttatatgaccatgttcaccgcca[a/g]ttggtggataaatktyattacgccatgtacaataatagtkacgatmrcctattatttctgygtgtcgacctttaagaaatgggaaaagctcaacgt	2	GL349946	296142
P450_g4.1_243834	cataaacgatgatgaatcccyatttcgtaaacacgrcaaatccatattcacaccttcactaaggtcgcttttcagagaactgtgtttgatggtcacccct[a/g]cactattgaaagtygtaagagtaaaggattttccgacggatgcgaccgacttttttcacgcggtatttaaagaaacgataacgtatagactagaaa	2	GL349946	243834
P450_g4.1_244192	ggacgccttatctaatggttcgcgatccwgaaataatcaaygacatgttgataaaagacttttcctctttcccygaccgyggtatttactcggatttcgt[a/g]gcgaatccgttatcgaacggtttgttcttcatggaaaatcctcaatggaaaataataagaaacaaattgacacccgcattcacgtcgggaaaactc	2	GL349946	244192
P450_g4.1_244264	acccgttggaattttacggcaaratctataacgagttcgccrgtcrcaaatatggagggttgtaccagatgaggacgccttatctaatggttcgcgatcc[a/t]gaaataatcaaygacatgttgataaaagacttttcctctttcccygaccgyggtatttactcggatttcgtrgcgaatccgttatcgaacggtttg	2	GL349946	244264
P450_g4.3_242643	tttagaaaagcatcacaaaaatatcgattacccaatgattcattaattattgaaaarggccaaaaaatawtaattccaatttatgcattgcattacgata[a/g]taagtatttcacggacyctgaaaattttattcctgaaagattttcggctgaagaaaaagcaaagcggccaaatggtatttatcttccatttggtga	2	GL349946	242643
P450_g4.3_242674	actycgaaagtatcctccactggttgctttgtttagaaaagcatcacaaaaatatcgattacccaatgattcattaattattgaaaarggccaaaaaata[a/t]taattccaatttatgcattgcattacgatartaagtatttcacggacyctgaaaattttattcctgaaagattttcggctgaagaaaaagcaaagc	2	GL349946	242674
P450_g4.4_242377	gaaaacgtttcgcagagatggaaatgaaattggyrtttgtggaaatgttaaccaaatttgaagtatttccatgtgacaaaacgga[a/t]attcctctaaaatattctaataatgttataacattggtaccaaaacatggaatttggctaacgtttaaaagaattaattgactaaagattatatta	2	GL349946	242377
P450_g40.1_410764	tctcgctcraacgatctcrtgccatgttcaccgccaattggtggataaatgtyattacgccatgtacaataatagttacgatcgcctattatttctgcgt[a/g]tcgaccttcaagaratgggaaaagctaaacgtgccttacattaaaccgattccgttgtttggaaactttttgaatatagccttgggaaaagaccat	2	GL349946	410764
P450_g40.1_411001	gtcgcaaatatggaggactgttccagatgaggacaccttatttaatggttcgtgatccagaaataatcaacgacgtgatgataaaagacttctcgtcttt[c/t]cccgaccgtggtatctactcagatttcacggccaatccgttgtcaaacaacctgttcttcatggaaaatcctcaatggaaaacaataagaaacaaa	2	GL349946	411001
P450_g40.1_411347	tgacgtyatcggcacttgcgcttttgggctcaagttgaacgccataarygaygacgaatccccatttcgtaagtacggaaaatcaatattcacaccttca[c/g]taaggatgcttttcagagaattatgtttgatgattactcctgcacttttgaaagtcataagagtgaaagattttccaacggccgccactgamtttt	2	GL349946	411347
P450_g41.7_86867	ttgggaaacaccctggtgtttttattgtacttggtcgccaaacatccggaagtacagraaaaaatatataacgagrtatcacggttggctccggc[a/g]ggtacatctgttrccgctgaacatttacacaasgccacatatttgagagcrtgtataaccgaagcccacag	2	GL350513	86867
P450_g45.3_17899	tcatttaattccatccttctgaatgaatttttycctgtatataacgaaaaaagtaaaatgcttattagaaatctaaaaagtgaattgaataaaacccaac[a/c]atttgacttatgggactacattgcacccataactcttaatttaatttgtc	2	GL350424	17899
P450_g45.3_17967	ttgacaaatggcgcaagcatcgacgacttattacaccctcatttaattccatccttctgaatgaattttt[c/t]cctgtatataacgaaaaaagtaaaatgcttattagaaatctaaaaagtgaattgaataaaacccaacmatttgacttatgggactacattgcaccc	2	GL350424	17967
P450_g48.4_36092	aaaaatggtartgaaaggttttaatttcacacctacaaaatcatttataccaattttttaccaagaagcaaacgtgcttgc[c/t]gaaatacttcaagaaaaktgtgtcctgaaatcaaatgaatgtaatattagtggtcctgttagtatggccacaatggaaatgatcggaaaaacagct	2	GL349948	36092
P450_g48.9_38206	gtgcggggctcagaaactgtatcggaatcaaatatgctatgcttcaaataaaaactgttatttccacactagtgagaaaaataaaattttccccgtctga[a/c]agatgtccwacaccagaagacttaagattaatgtttttaatgacacttaaattagttgatggttgttacatcaaaatggaaccacggacgtga	2	GL349948	38206
P450_g49.1_711902	tttgaagtaacagcgcctggaayaataatcctttttggtgaacatagtgttgtatacgggaaaccagcgakcgcatgtgctattgatcaacatactactt[a/t]aacatttactgaaagttattgtaataaccaayatttgaatactataccatgtcgcattattttgccactcayaaattattcaggaatgttgacaat	2	GL349648	711902
P450_g49.3_712448	tggcttattcgaagtatcagttttaaacggtctttgggcaatgttagycggtggtagattttcattgaatgattctagacttgcacgagttgtagaatta[a/g]tacaygaaagtcttagaatattagatatgccaggagggatattaamccagtggccattyattcggtatttagcaccmaaatt	2	GL349648	712448
P450_g49.4_712880	tattggatttgtttttagctgggtcagaaaccacaagcatcacrwtgtcatctgtaattttacatctccttatgaatcaagatattcaaaccaaagtacg[c/t]gcagagttggatgcagtaattgsagatcgagaaattcttccttcagatagaaraag	2	GL349648	712880
P450_g5.3_234296	tcgattacccaacgaytcattaacaattgaaaargaccaaaaagtaataattccagtttatgcaattcatcacgatagtaartattacccgrarcctgaa[a/c]attttattcctgaaagattttcgactgaagaaaaagctaaacggccaaatggtacttatatgccatttggtgatggacctcgaatttgtatag	2	GL349946	234296
P450_g5.3_234363	aaacactccgcaagtatcctccgctagtttttttgatgagaaaagcattacaaacatatcgattacccaacgaytcattaacaattgaaaa[a/g]gaccaaaaagtaataattccagtttatgcaattcatcacgatagtaartattacccgrarcctgaamattttattcctgaaagattttcgactgaa	2	GL349946	234363
P450_g62.6_1365935	gatcgaaatggcatacaagaaggaagttattgtcaccaacatttcatmaaaatattctcgagggattcttaccattaat[a/t]gaaaaacaratgaaaaccttagtaaaggtgttaagaaaagaggtcaataacgttaatggattcgatataaagccctacgcaaaattggctgcacta	2	GL349637	1365935
P450_g66.2_7223	gccctacaagggttcctttgcttggaaactatcttgaaattcgaaagctcaggaat[a/g]aattaggattctaccacttggtttgggatmatttggctaaatrttacgggmaagtgttttctgttaaacttggtcgaatagaagcagtggttgttt	2	GL350404	7223
P450_g66.2_7339	acttggtttgggatmatttggctaaatrttacgggmaagtgttttctgttaaacttggtcgaatagaagcagtggttgtttctggatatgatgcagtacg[a/g]caagtattgtgcaaagacgactttgatggccgacccgatggattttttttyagattccgagctttttataaaagattag	2	GL350404	7339
P450_g66.5_8211	aaattgaaaaaaataaagaatctccagggtcgttttcagaagaacaacttcttgttattttattrgatttatttttagctggctcagaaactacaagcag[c/t]atgttatcattcgttattttacttctccttaaacatcaagatatacaagccaaagtacacgmagaattagaygcagtagttggagatcgagaaatt	2	GL350404	8211
P450_g66.6_8462	gtattgttaatgycaccgatgtatcatcaaaatttacgatagacacaattggaaggt[a/g]tgcttttgggataaattgcaatacgttgtttgactcaaatacagaatttcaacgagctggacaggcagtctttacacccacactgaaatcatctgt	2	GL350404	8462
P450_g7.4_40432	ataccgctccagatgaataaagaacgtggaataacttcaccaaaaaatggaatttggttaaattttaggccaattgtggaatagtgtgtgataattcacc[c/t]aaacataaaataaattgacctaacattttaaaaagtaawtaaaatataggtattttgttgtcartacaattgatagatacctagataatattttac	2	GL350949	40432
P450_g7.4_40645	taaataaactatttgttcaatatttataaattgcacagttttcagtaattacaataatatagatcgaataaataagccatttattgcgtattcgatgtaa[c/t]awtaatttggaatatgtgtttgtataaatatattaaaataccatgatgatactactayata	2	GL350949	40645
P450_g9.6_43992	atgagatttacagtgtcttaggagacagtgatcgcgaagtcattcctgaagacatatttaratttaaatatttggaaatggtgttaaaagaaagyctcag[a/g]ctgtttcctcccggagcaattttttccagaaaaattaacgaaaacgtaaagctca	2	GL349655	43992
P450_g9.8_46784	tyaagtatgcaatgatctccatgaagttaatgatggtkgcggttttgcgccgttacagcgtgcacacggactgtaaattgtcggagatcgaaatgcagat[c/t]gatttgctggcgaaaaaagcyaacggctaccctatcacgatccgccccmgggagagaacgcaagaccgatga	2	GL349655	46784
pasha-2.3_559309	agagtaaagctgctgcgaatcaaccaaacttygctatactaaataaacttaaagaagaaatgttaaaaattagagaccaaagaaaattaaaagaaactaa[c/t]gaaatgttaggattatctccgacaatgcttgctacaacatrtccatataccatartaaatccatcatcatccacaagtcataactaa	2	GL349723	559309
pasha-2.3_559378	tttacggtaaycggagcattaaraatgctaaagaaaaaaaacaagaagaacaagaaatyactcarctccagagtaaagctgctgcgaatcaaccaaactt[c/t]gctatactaaataaacttaaagaagaaatgttaaaaattagagaccaaagaaaattaaaagaaactaaygaaatgttaggattatctccgacaatg	2	GL349723	559378
pasha-2.3_559575	ctttggtgagtgtgaaataggtattgaatttaaattgaccaatcgtcataggatgctaaatcaatgcacaatgactgttggtaaacacacagcttctgtt[c/g]cttgtaaaaataaaagrgatggcaaacaaaaagcttctcaaataatactgggtttattacatccacatattgataattggggttcgttgttacggc	2	GL349723	559575
pasha-2.3_559750	ctctagatatactcttacctgaaataaaaaataaaatagattcaaatatcaaaaaccaacgtgatccagtaatatttgatcaaattaaagtcaccgaccc[c/t]agagttactgaattctgtgctaaaaccacagaacctagtccgtatgctatgttattagtgtgtttrcaragaaactttggtgagtgtgaaataggt	2	GL349723	559750
pasha-2.3_560091	acaaaatataaaaacagamatttctatgctaaaaaacatcaaggaaagaccttcrcttccggatagtactaaatttatatcatttccatttcaaactaag[a/g]accacaataaacgatataatcgtcgccgagaatggatactgaatccaaatggtaaaagttatgtgtgcatattacatgaatatttacaacaagcat	2	GL349723	560091
pasha-2.3_560173	gttcaaggttgaagaagttaaatctctaaataaaacaccraaagaacaaaatataaaaacaga[a/c]atttctatgctaaaaaacatcaaggaaagaccttcrcttccggatagtactaaatttatatcatttccatttcaaactaagraccacaataaacga	2	GL349723	560173
PS_g1.1_300056	tacaacagcggtcatcaaccaagatcactttcccmgatcattatacaaattcttgytgcagtcatccrytgtaygagattgaacacgagcgtaaagactt[a/g]gaaggcgctaaagccgctgcwtgtcgcagacttgtgtttgaattaggaattccttcaagccagtgtcaacctgaagacttgcaatatataaccaga	2	GL350123	300056
PS_g1.1_300263	ccttacggcgatttctatcaaccgtacccaaacmattaaaccctgtacaagaagctgccctcgaagaacgctgtattcttgttgatcaacatgaccaaga[a/g]tgcggcttcgccagtaaacgagactgtcacagactagtagacggaaaacttccattacaccgtgcgtttagtgtatttttgttcaataccaaggat	2	GL350123	300263
SP_g2.1_46565	tagccgctttcggttacctgcagactgcyttrgcttattccgaaggygcacctttggaagtgtgcaccgacttgatgccycagcatggagcccccgccca[a/g]acmaaagaatcgccctacaccttaacgcttaaccgsaagtccgtgaaaggcggtgaatcaatgacgytgacyctcgcctccaaagacttttccaaa	2	GL350062	46565
SP_g2.1_46746	caaagacttttccaaattcaaaggcttcatratccaagctagagatagcaatgacaagcccattggctcgttcacgtctctgcccgcgtcyaagaacaat[c/g]cagagttcaagggcaaatggaagctcattagctgcccagatggaccgaccaac	2	GL350062	46746
SP_g5.3_88952	aggacactgatgatgtacccatggtattagtgggaaacaartgtgatttagaagaagaaagggtrgtyggtaaagaacatggagt[a/g]aatctggctcgtcaattcaattgtgcttttatggaaacatccgctaaagctaaaatcaatgtcattgatgtaagtattaasatgccatatataaat	2	GL350111	88952
Rad51C.3_80946	gacattgawcgcgayagtattgctacgttctgcaagtccattgacgaacttttgaa[c/t]ggaggtattcaagttggacgwataacagaattgtccggagctccaggctcgggmaaaagccaattaag	2	GL349752	80946
Rad51C.4_81153	catgcagctctgcgtttctgttcaaatacctgtgtgttttgaaggactacaags[g/t]gaagcaatttatgtcgatacaaattcaaatttttccgaacttcggctaacag	2	GL349752	81153
Or29.1_256355	gcccaaattaatggagaacatacaattattgaaaacaatcggattataccaaatattggattcacacagtcctaaagtgtttggttataatgtttttaaa[a/t]gcgtagctgtaatcgaagcatttattctcrctgcaacagtatatgcaagcattttaaatatattctactgcctgagtgacataaatgaggcaacga	2	GL350067	256355
Or29.1_256540	atgaggcaacgagatatttcacattgtgtttgatagcttcagttccaacttttaaactcagttatataattggctactcagataccatatggaattgttt[a/g]catataacttccgccgaatatttatcctayaagyatcacagcagatgtatacttgaagttggycgaaagaaattgaaacagtttttaatacttttt	2	GL350067	256540
Or29.1_256603	atataattggctactcagataccatatggaattgtttrcatataacttccgccgaatatttatcctayaagyatcacagcagatgtatacttgaagttgg[c/t]cgaaagaaattgaaacagtttttaatactttttgtarttttatggattgtggttttcatagcttggattttgactccgttcattgtacagaactct	2	GL350067	256603
Or29.1_256724	tttaatactttttgtarttttatggattgtggttttcatagcttggattttgactccgttcattgtacagaactcttatttaagagtggaggcgagaaat[a/g]tgacttaccattaccgtacaaacatattgaatttagtttatccggcgcccgataaattctacaatgccaattttataatgtattacaacatcgaac	2	GL350067	256724
CSP8.1_294693	actgcccrcggagccgaccagaaatattttcattgctggcagtgacgacgatcgccgccgtgctcrtccatcagcccgcgaaagtctactgtgccgacgg[c/t]acaatttatccttcgcaacagcagcaacagcaaaygaygatgttcaccgcaccatcgggctactacttgtccacgtacgataacttagacgtgggc	2	GL349772	294693
Control_g101.8_511343	ctactgtaaaattggaagacatcattctrcaaagaataaaggacaaagcrtgggatgacgtagaacggaaaataaaacaatcaaatgcacctcaagaatt[A/T]aaaaaacaattggtcttaaaccaagagaagagcaaagaaagcttatcccaaatttatgaaaaa	2	GL349837	511343
Control_g102.2_358076	gtccaattgataaacgatcaaatttacattccttgccactgcaatcagctaacaacttgaattggtctagtccagagatgctcgaacaaaatttgcttgg[A/G]tacaacgaaaagtctgacatttacagtataggcataacatcatgtgaactggcaaatggtttcgttccttttgctgaaacagataccacgtttatg	2	GL350240	358076
Control_g109.5_45751	atagtcacggggatcacatgatgggccaaggcgtcatgtcagayggcgacgacgatcgcaa[A/G]ccgatgctccaacacctgtaccaccccgatcagatgcaccacatgaargtgcaycaccatcacgtcatgcaggamgatcaccatcaggactgcggt	2	GL350305	45751
Control_g114.2_136636	ggcgctacacatgaaggagcatccggactacaagtatcgtccaaggcggaagcccaagacaatggtgca[A/G]aagaaaaccgacaccagtgcsgtgtcaggcaaaccggtgccgtactcggtscgygacttgttgccgcaacacgaatcgtcrgyagcgggctccggt	2	GL349753	136636
Control_g119.4_171272	tttctagtctttgcagtatactgtgtgyactmggtacgtcctgtattgtaataccatawagtgtatttacgaaaatgattacgataactgttgttgttta[C/G]ttttcacatccgttctatttatttttcgccgcgactgaatacaagggccgatgtccgatagccgtcatagattgtcctcgccgcctacacctatcc	2	GL349787	171272
Control_g125.12_196517	aacatcttatctttactcatgcttttcacaagygatgttgagatgcttataacatattctagtat[T/C]gtagaggcattcttcacaatgctatcggtgtcttcagtattgtggaaccgatggaaacgtccaaacattaacaggccaatcaag	2	GL350219	196517
Control_g128.9_84450	atttattaatggaattgtcgagtttgatcgraaaattacaccactttcaacaaatttgttaatccc[T/C]cagcgttcatggacaaaaacacattggaatacgattcttatttcgttgttcacatactttattggattcaaattcctgcagatatatttccgttcc	2	GL351106	84450
Control_g131.7_47407	attataacaatgccacaaaatgggaatattaatgagtataataaacaataatataatgatatattcgagtatgtgtgtactaccaaatgggcaaataaaa[C/G]taaaataaataatagtaggtgtgcttataaatattatgggatatttgaaatatacatattaatatatgtataacaataaacaataataatgtttag	2	GL350487	47407
Control_g134.4_179755	tatcttttagtaaatattgaactacctagcctatgctctaaaaaaattcgaccaggaatcccatgtgatgaagcaatgcaaatgaccagcttccttaatg[A/G]agtgtgtaataattgcaaaatactagatctacaacaattgtgtatttctrtagataaattagtgtggrtcttgtcgtgtgatatatattgtttgaa	2	GL349945	179755
Control_g136.3_339707	gactgaatggtgacgaaatggtaatcgacatcggcagcccgtcattcttgctacccttggtgaacttaaacaaggtttacgatatcagagatttcgcgaa[A/G]gtcaccgggacggaccctctgttcgtgattggagcaggcgctggtccatggccgcacgtgggggtcaactgtgaa	2	GL349723	339707
Control_g138.1_30934	caaagcttaatttcttatatatttattcacatatttaaagtaaaaagctcaaacggtacc[T/C]agttaaatacctaattattttggcaatagccaataactaagaataaagaaaaatgattatttaaaaaaaaattagtttggagcaaatgcattaatt	2	GL350260	30934
Control_g139.3_526492	aataccgaaactacgaccgtgacagcctggtagaagccgtgcgtgcggtgcaacggggtgagatgagcgtgcaccgggccggttcttattacggcgtacc[A/G]cattctacgctcgagtacaaggtcaaggaaagacatctaatgcgacctaggaaacgtgagcccaagaaccctccggcmtcgtcctccgcgttcacc	2	GL349647	526492
Control_g152.5_454880	gtgatcaccatcggaaacgaaagattccgttgcccggaatcgttgttccaaccttcgttcttgggaatggaatcggccggtattcacgagac[T/C]acgtacaactcaatcatgaaatgcgacgtggacatcaggaaggacctgtacgccaacacggtactatccggaggcactaccatgtacccrggcatc	2	GL349806	454880
Control_g153.3_193207	gtatcctgtcaatggccaatgctggagccaacacaaatggtagtcaatttttcataaccactgtaaagacatcgtggttgga[T/C]accaaacatgttgtttttggtgctattgtcgatggtatggatgttgtcaagaaaattgagtcctatggtactcagagtggtaaaactaccaaaaag	2	GL349621	193207
Control_g159.4_367297	attgaaaaaatctcgtatacgtgtgatattcggcgaccacgaccagagcacgactaccgacgg[T/C]gaaacgattaccaggatggtatcttcgatcgtgcgtcatcggaactttgacgtgaactcgtacaaccacgacgtggctctgctgcggctgcggaag	2	GL349643	367297
Control_g16.5_1001302	ctagtcaaatgatgagcaattcaatggagtttgatttgcaagaaatgattgaaaatcgtcaaagcagtcaa[A/G]aaagcattggagaaaatgataaagatgaacttatggaggctcaggcatatcaaaaccgttcatactcwgatattgcgctcgatgatgcagtcraaa	2	GL349899	1001302
Control_g165.2_283546	gctacaaaaatcacagakttaaatagatctaarcgtgctgagcttactattgaatcacttgatcaagggtatagtagccctggtacacggtcttcttcag[A/G]caggtcttttaaaggaacatggtttaggtttagtaatagtaatgaccctgattctgttgatgcccgaccaactcaaaaattagaygaacaacaaac	2	GL349836	283546
Control_g175.6_36732	tattgccaattcaggtrtagaaactttgagttcagatttttcaattgatgcatcttatga[A/G]ttatcattagcaatcaatcaaaaamttcaacatctacctttgaaattttgtttgaaactttcaccagactgtattgttcatcctwtgtctgaaagg	2	GL350493	36732
Control_g179.2_171604	gcaagaaacagagaaaagcgaggacggcgttcacggaccaccagttgcagacgctcgaaaagagttttgagagacaaaaatacctgagcgttcaggaccg[T/C]atggaattggcggccaagctcaatctgtccgacacccaagtcaagacatggtaccagaatagaag	2	GL350729	171604
Control_g186.3_1121495	gtgcgctgagcttgttcatcgatgatcggacgggtggcatactggacgatttratcataacraaaaccgatggggattttttgtacatggtaactaatgc[T/C]ggttgcaaagaacaggacatgcgaatgttaaccgagcaattggtgagtatcatatcagggtcgtaa	2	GL349658	1121495
Control_g187.2_77728	gcaccatgctgtcgttcatmtggccatgctatttccacctcaagctgaaaggtgactcactcgagtggcgcaccattatgttcaactgtttcgtcatatt[T/C]ctcggctgcctgttcggcgtcatcggcgtctacgactccggcacggccatmatcaaagcgttccaaatcgggttgccgttctga	2	GL350721	77728
Control_g197.8_191725	gggctgaaataagatccgtttgtactgaagccggtatgtttgcaattagagctcg[A/T]cgaaaagtcgctactgaaaaagatttcctagaagctgtaaataaggttatcaaatcatatgccaagttctcttctactccacgttatatgacatat	2	GL350337	191725
Control_g202.10_164172	tcgtaccgtttgtggactgtttgcatccaaagatgaacaactcaaaatcaacaatgcacgcatgggagcttatattaaaatactatgagatcaaaaacgg[T/C]gattacttcaactcgacacctgcccgtaaactatctcagagtttcaatttagacattgaaggctgtaaatcgtcagtttcttataaacaa	2	GL350317	164172
Control_g203.14_440254	tcagagctcatacttttcccaataccacgtccaacatgtacacccgattggacacgtgtttaaaaaccgaactggctgatttaacagacaccttagacac[A/G]atggccaacactgaatgtgtagacatcyagaacatgttgctccatawatgtgccaatgtgttcatgtcatacttttgttccacccgcttctccaga	2	GL349851	440254
Control_g210.1_21975	trgggataakacgtgacatagtgttagtggacgcgtttcccgaaaaattyaatacctacrgcttaaaatcatattattattataatttattcaaatgcgt[A/G]ttgacatttgaggtttaaatttcgtatcggtttgatttagcgttccatgaaattcgtcgacatttctatggatttacataaccacaaaagttcggc	2	GL350185	21975
Control_g26.4_171138	caactgaaggaaaagwaagggttaaaaaaggtgggtcatacttgtgtcacaaagagtattgttatcgttatcgatgtgctgcaagaagtcaaaatacacc[A/T]gatagttctgcatcaaatcttggwtttagatgtgcaaaggataaataatattttgaaaactgatattacaaacaaacattwgtgtttattttttca	2	GL349850	171138
Control_g32.11_22300	atttttttccaaattggcttaaaacccttactatgtggataaatatgaatcccaaccatgaacaaataagtaactggtatacaggatggaagtctttaat[T/G]cctgctgttattgttgaacatccaactattaaagggaggtttcattctgctttagatataatgagccgagcagttggaggaccttctatgccacaa	2	GL353665	22300
Control_g33.10_940275	cgctggtcaacggccctgtcagcggtggcggcggtgacrgcacaggccaccaccaaccgcctcacctgaacatgatgccggcgaccaacatgtacacggt[T/C]gatgagtataatatcacctatccagagtttttctacccgtacgaccagactacttgcgcgcggccgttcagctctgcctccagctgctccagttcg	2	GL349818	940275
Control_g45.10_23885	caaaggraggcgatcctactcaaaacaagttaacwatatttgatgtattamaaaatattgagttrtttaaaaagttatttgcgatgaaagagtat[A/G]cagatgtgaaaatgaaaagttactttgkcktcgacttcagtyaacttaaaaacgagatcgttgatgaaatgaataaaaataataacg	2	GL350746	23885
Control_g50.2_19251	cttgctgggatttaactgtaaaactattttcttggaagaccatgaaactcttagctgttttggattctcattcaactggtgtcatgaatattgtatattc[A/C]gaattgtctgtagcattttggaaagccaggtacatgctggctgttgcaaataaagataacaaaatcactctttgggatgtctacaatggaaaggat	2	GL350483	19251
Control_g57.2_529487	gtttatcaatggcgtcatcyaatttgacttcaaactttttttatttaattca[A/G]cgttccctgttgaattatattcaataagtaaaaaaatttggaatattatttttgctttatttgttttgttttttatttgtactcaatattatttta	2	GL349826	529487
Control_g58.8_226823	gaaagtrtacacaattyagttgacaatccaagagtgtacagagatttgccgccactacttaa[A/G]aagaatgattctgtttctgctttgacagaactatcacaattatgcttggatactgatgaaacagataatgaaaatcataccacaacagcatcttct	2	GL350330	226823
Control_g61.6_158114	tgtgggtgagaagaaaycaactgttaaaacgtttaagtcaaaatttcgaagtactggtctagaagaacaagccccacctccgcctcatcctaaatctaaa[A/G]cacaatctaaaaagtcaaccaagagtttatcacctttaccattatcaaaacctgaaaaaagaagtttgtcacctccatcagattctctgagtgaaa	2	GL350260	158114
Control_g79.4_438944	tgccgacgggaactacgaagtaaccttgatgacaaaagctgtgctcaagtataccggtgaagtattatggtcacctcc[A/G]gccatctacaaatcatactgcgagataaacgttctgtactttccgtttgacgaacagaaytgttatatgatgttcggttcgtggacgtacaacgga	2	GL349867	438944
Control_g8.5_19896	arggttttttgacaagttgttcttttgattacttaacacctaccgaggagactaaagcttttgttggaaccatgtttgtgatttgttacgtgatccc[T/C]atgtcttttataatatacttttattcacaaattgtctgtcacgtgttcaaccacgaaaaagcacttcgtgaacaa	2	GL350571	19896
Control_g84.3_29958	gtccattttgagtcckgtcagytcggcrgtaatccttccrgcactgttggacttcaaacaaaa[A/G]ggtctaggcgaggacaaaggaatcataacactggtgatggccgcatgcagtttcgacgacatattttgcatttccgcattcggagtgtttctcagt	2	GL350739	29958
Control_g91.2_441526	cgtccaagtacaagcgaaccgtggaggagatgcaccacggccagttcacggtggacggcgtgaaaatcgacctggacatactggacacttccggtgcgta[T/C]gagtttccggccatgcgcgccctgtccatatcgtcagcggacgctttcgtgctggtctactcagtcaccgatcctgattcgttccagcaggcggcy	2	GL349724	441526
Control_g93.4_330922	tgtcgatattgggttccagttggcacgtggccgagacagtgattacgagcgcttaccg[A/G]gctctttccaaagaactgatcacagcggaactaggwgcttacgtcggactcggtcacatcaacatwaccctgtgyg	2	GL349824	330922
Control_g97.1_1967030	aytgcagaaacggcataataagtggtatgaatgaaaacaaaagaatttattctggcaaaattacaaaactacccaacgcatagcagctctcaacctattg[A/T]aatcaactaattgttctactggaccaacagcagcaacagctggacacctatcaaacagatatttcattgcgatgtcgtgaatgttcttggcrctaa	2	GL349698	1967030
CSP5.1_274234	caccgccaccgccgccgacgacgagatcaaggacttcccggcctacatgaaaaggttcgaaaagctcaacgtggaacaggtgctgaacaatgaccgcgtc[T/C]tggccagccatctcaagtgtttcctcaacgagggtccgtgtgtccagcagtccagggatttgaaga	2	GL349772	274234
mrpL13.3_155759	ttgattgyggcgatcatgttgtggttataaacagtaaacaaattgcatttcctggcgakgaatggcgt[T/C]gacgtgcttatttccatcatacaggatattcaggtggagcaacttggactccagcttgggaattacatgatagagatccaactatg	2	GL350272	155759
Or1.1_101497	aagaaagatggtcttataaaagatctatggycaaatattcgattaatacaattgtcgggcctattcatatccgagtactatgacgattattctggattgg[C/G]tgtgttgttccgaaagatttacagctggatcaccgcaataataatatattcgcagttcatatttatcgtaatatttatggtcactaaatccaacga	2	GL350829	101497
Or2.2_117549	tggtacgcacagcccgtgcgcttccgccagtcgctgacgatggtcatgtccaggacgcagacgccgttacagttaactgtcggcaaggtgttcatagcca[A/C]cctgccactgttcctgtccgtactcaaggtctcatattcgggygtcaatgcgctcagggcggcaaacgccaagtag	2	GL350138	117549
Or32.1_303270	atgaatacgtttaaggatcaagacgtagctattaacttgaaamtattgaagcaatgtcatttctaccagatattcgattctagtaatagaaa[T/G]gttttcggatggaacgttcaccagataagttttgttatgttcgccgtggtcgtccagtgttttgtctgttatggaaatgcaggatcagttttcgag	2	GL350029	303270
Or33C.1_639201	aacatagaattgtataaattgtkacgtttttatcacgtgtttgatccaagtaactcwaagattttcggttttaatttttatcgttttactggaattttaa[A/T]aaccgtatttatccaatcatgcgtattatttggactgttgggttgttttatggagatggaagattcattagattayatagaattatttgtattyat	2	GL349725	639201
Or37.1_294798	ccrtagacaccatcgacagwgttgatttattactaatgatatttatatactctattattataatttctttattgaaaattagcgttcttctatttaacgc[A/G]gatcaaatttgggaattgtttgacctgacgcgctttgattttttaacaagcaggcagtgccgcaaaaacgtcggaatactctgtaaatatcgcgat	2	GL349690	294798
Or52.1_55411	ggtcggacggtgttcttgtaggcgtagattatggttggaaaggaataaccgcgttgttcctgacgtacaaaatgtggaaagtcgtctaccactctaacga[T/C]atatgggactgcttaacgatcacgcggtacgattttacatmgcaaaacctccgggacagacaaattttagatcgttggmgagaacgttcggtgtgg	2	GL349793	55411
Or63PC.1_913369	attamcggcagaacgccatgaatttctatttaatcgtatctgacgaaacgttcaacacacactattwtatgttttacttcgtcgaggcattattcgtcgc[T/C]tttatgggattatttttcctcatattcgattgtcttctggttacactgtgcttttgtatgtgttgtcarrtgcaaatcatttgctctgcgttcgaa	2	GL349770	913369
Or9.1_93988	gtagccacgaccgtggttatggtatggtatttttcaactactgcgagttggccatcacgctgttcttcaccgtgtcgacgtatccaacgatcgccgaccc[A/G]acggaaaatctatccattcgcctgtacggcgtcctatgcctgttaatcgaagtccacatttttgctttcatagccgttcgratctacyatcartca	2	GL349973	93988
P450_g16.3_607171	ggttgtttctggtgaagagcttcgcacacttcacggacagaggattctcgtacgacggtcamagggaaccgttgaccaaacatctagtcaatttagaggg[T/C]gacacgtggaagattctccgacaaaagctcacgcccacgttcagctctggtaaaatcaaaagtatgttaggactrttacaaggctgcggggtgcaa	2	GL349706	607171
P450_g18.4_115690	graaacgattcgcagaaatggaaatgaaattggcgttaactgaacttttgaccacgtatgaagtggaaccatgtgaaaaaac[A/T]gacattccaatgagattcagtaaaagatcactaattattacgccagaaaatggaatttggttaaaatttaaaccaatacatacatytaaataa	2	GL350455	115690
P450_g42.7_835332	catcgtgtccgaattcgtagagtcagcgttgatcgaygaacaacagtctttcacggacgtccg[T/C]agcgtgttcgtgtctatactacaggcgtcagagttggacaacagagacaagaaagccgccattatcgattacatcgccgccggaataaaaaca	2	GL349723	835332
P450_g47.2_3070	tgtaccttgctggtgctgaaccggtatccgatacrttgggtttttgtttacacgagttagcgataaataaacatgtacaagacaaattgcgtaaacatat[T/C]aacacgaagagaaaagaacacggtggtgaatttactaacgattatttgatggatctccattacgctgacatggttttaacag	2	GL350025	3070
P450_g56.3_30701	tgggaagtgctcttactgtaaattcacttaggaaacaaaccgggtatttgtatcgtgctactatttgtctagccgaatcgtatggaccaattgttggtct[A/G]aaagtaggaaaagatagacaagtggtttgctgtggatataatgcaattaaagaaatgttaacaaaagaagaattcgatggacggccacaaggacca	2	GL350617	30701
Gr68P.2_49887	tgcttagattgtttagtttgggttacgggccagtcttattggtatattttacatttacattcgcccatgctttattggaaacttttttaattacaatata[T/C]aaggattcactgaagaatatttttccatacatcttctatctraatcacatttttarcatgattwcaatcatytacgtyacytcgtgggtcatwgaa	2	GL350356	49887
Gr70P.1_26365	ggaacacgaaatcaccgttwwawatktttctagaatgtatacgaatgtttgtatacttaatttgtwsttatcatataattttcaatatgggaagttttta[T/C]atactcgttcatttcaatgtcatcaaatattggttcatcgttataacggcaagaatatcgkagaaatggataataaa	2	GL350356	26365
Gr70P.1_26479	atgacgagtgtttttatggaaacgctaaatctttttataactgcttctaaaatagttgggctaatgaatttttgttgtaccatggaatc[T/C]ggattattgtaccggaacacgaaatcaccgttwwawatktttctagaatgtatacgaatgtttgtatacttaatttgtwsttatcatataattttc	2	GL350356	26479
Gr70P.2_23197	ccagatattattatctttatagtattgattacatcgctttattatctcactaatttggggtacagattttgtgaattgaataggttatggaaatgtttac[T/C]tattggattacgcgctttgccaggtgggtggacaaattcagagataaccatgttagtagaaagtatacgattgttacatgctgaactttctgagtt	2	GL350356	23197
Gr70P.2_23084	cgctttgccaggtgggtggacaaattcagagataaccatgttagtagaaagtatacgattgttacatgctgaactttctgagttgcttagattgtttagt[T/C]tgggttacgggccagtcttattggtatattttacatttacattcrcccatgctttawtrgaaactcttttatttaccatatataaggattcactgc	2	GL350356	23084
IR25a_5prime_500_PMT_452836	tatgataatgatttgatttataaatgtawgtttaacatttttyaaatacaatatcatacgtgtttctaatatagctgaagcatcgtctccgccaattttc[A/G]cagaatataaaccatcaatcatcagtccaacccttggatttcttcgaatataatttaacgccacattaagggtatcttcggccacttcgttagttc	2	GL349912	452836
OBP1.5_4542	gttaacracggcgttgtttctaaggaagtcttgagcaaatatgtattgaatttcta[T/C]ggaagacccgattacaaaagacgtttgattattaaagatgtrgaacacatcgtcgatgtttgcgctaagaaag	2	GL350527	4542
OBP11.5_923197	ttgaacgacgatggttcrtacaacaaawctkgsatgraagcggggttaaagaaatactggtcggaatgggctacggagaagatcgaga[A/C]tataaacgaaaagtgttatgaagaaggtaatactgccacycttytatatcacgtggcgawtta	2	GL349667	923197
OBP6.3_100232	aaattaccttcatgttgtcaaatgccaaatatattacccaatttggacagtacttgggaaaaatgttttgagacatt[T/C]aaacaattcaaggataaacctgaaacaaaagartataaggaaatggcacatggaaaag	2	GL349831	100232
Or16P.1_1034558	gtgacggcacgaccggtgcttaccggaagaccatcgacaacatgtgggtgcccggcatgtccgagaccgtgtacaactggccrcctgtctgggccaccat[A/C]tacgtgaccgaggtggkcatgatgacggttgacatggtcatckggatkatgtttgactgtyacctgatcaccgtatgcttcgtactcaacgcacag	2	GL349739	1034558
Or16P.1_1034458	mtacgtgaccgaggtggkcatgatgacggttgacatggtcatckggatkatgtttgactgtyacctgatcaccgtatgcttcgtactcaacgcacagttc[T/C]ggactttggcggccgggtacgagacgatcggcagccaaaggttgaytctgcagcgaggtgkagasytygaaaaaa	2	GL349739	1034458
Or31.1_877411	tggaagacactactgacaacattgatttatttctgatcatattctctaattcatatttttgccttactgagtggaaagtggtcatacttataatsaacag[A/G]aaaaaatttttggagcttttggacgttacagatttaatatttttgaagagcaaacagtgtcgtaawaacattaaaatactgtgcaaacaccgtatc	2	GL349842	877411
Or31.1_877561	acattttaaagcaatgcggtttttatcaaatatttgatccaaacagcaaaaagatattyggttggaatgtttaccgtatttcttttattgcgttaaccgt[A/G]ataacccagtgtttaattggtttcgggaattgtggatttttgtttgaattggaagacactactgacaacattgatttatttctgatcatattctct	2	GL349842	877561
Or31.1_877207	tacaacttacaaacttatatttcawgttytgcatttttgtgatcattgaatggatwatctttccaataatrataaactcattcatagcgcacaaaactga[A/G]aatcggcgcttagagaacgttgtaaacaggcgatatcctgttgatgtaaacacttataataagtattatattctgttttacgtattcgaaataata	2	GL349842	877207
Or43.1_1454269	gcttgtatcaaattttatttccaaattcgacttcattttttggttataacatatatcacgttgttactgtgttttttgtatcattcacgtttgccatatc[A/G]atgttgttcccaattggtttgctatatttaagaaatgatataattgcratcatgtactacatgggatgcataagtaatttcctattatcctgtttc	2	GL349635	1454269
Control_g109.4_48206	gtacagcgcgggatacgacttggcggccaggcggaagaacgccacccgggagtcgacggccacrctcaagtcgtggctcaacgagca[c/t]aagaagaacccgtacccgaccaagggcgagaagatmatgctggccatcatcaccaaratgacgctcacgcaggtcagcacgtggttcgccaacgcc	2	GL350305	48206
Control_g124.5_54537	ttatcttgggccgatttattctttgttggaattttggactacttaaaattcagatca[g/t]aaattgatttattgaaagatcgtcctaacttacaagctcwccgagaaaaggtattggcagtacccaaaattaagtcatggattgaaaaacgaccat	2	GL350099	54537
Control_g139.2_527584	cctccaccgccccmaggtttccgcccatgtcagcggacctatggccggcagctgcagctgctgcggccgcggctgcggccttggacccacaacacatggg[a/g]acctatctatcgcagttgctgtcttcatcggtggsagcagggccaccttcagctgtwctaggatcgccacgcttattgccaccacatgaca	2	GL349647	527584
Control_g152.5_455180	ccatcttggcgtccctrtctactttccaacaaatgtggatttcraagaccgaatacgaygagagtggcccrtccattgttcacagaaaatgcttttaaga[c/t]tcrggacaaaaattatagaggatatacacactcacacaatatacaatatataataatatatatatacattatacatatattatattgatgtacaca	2	GL349806	455180
Control_g187.2_78723	gtttgtrgtatcactgccgttcgccgtgctgcgtggcggttactgggcgatygtggccatgatcgggatcgcgtacatatgctgttatacgggcaagata[c/t]tggtggagtgcctgtacgagctggacctgaacacaggacagcgggtccgagtccgcgactcgtacgtgtcaatcgcccgggattgtttcgggccgg	2	GL350721	78723
Control_g210.1_22124	gaaattcgtcgacatttctatggatttacataaccacaaaagttcggcagttcaaaaactggcattaacccaaattggattgatttttttgttgttttcc[g/t]taattgattccgctaactataaaaaaagtagcaactwtacttttgcaaagtcctccgcaaacatgtccatcaatcccgtagtaatatcttcttccg	2	GL350185	22124
Control_g26.1_173146	aaaggttagattcggaattagaatctatgattttaatcaaargacagaattttacaattggtactgacaaaccggaaattgtatctgatggagaatctcc[a/t]tcccgtactgtgtacttagatgattattttattgataaatatgaagtaagcaatttagaatttaaaaaatttgttgaaataatggaataccaaaca	2	GL349850	173146
Control_g32.2_25037	gaatttgggccgatgaagaaggtaatgatagtgatgatgaaccttcaggttttgggggccgtagaaacaaagataagaaatataa[a/g]caaaactacactgctcccgtttcatttgttgctggaggagttcaacaggctggcaaagataaaaaagaaattaaaactgaagaaaaaaaaggcaac	2	GL353665	25037
Control_g58.8_226484	ccgccacgcttatctataytaaataacatgattaaagataartataatcatgctaaataagaataataaaaaaaaatatgtctatagtttttattaytat[c/t]accaggcatgggctaattcaatgtttatagtattatttttactgcttatagtttcacaataatgtagtaaaagttatattgaaataaaaatkatta	2	GL350330	226484
Control_g61.12_142435	atcagatgtttatgggtgatcaaatgccacaacagcctcaacccttatcactgcaacagcaaycacaacccccaccactacaacaacaacaacaacaaca[a/g]caacaacarcagcatccaccwgttcaagaggaccaatggatgggtccaactgggcctcygatgcaacatgatcaacactggggycaacaacaacct	2	GL350260	142435
Control_g84.8_26260	cgattgggccwatcgcattggatatggcacgcartcgtgatgaacgcttaataccatatgcatctgatgtattggctatcagtgtgttagcaatattgat[c/t]actgcaccgataggagcgattgccatgacactaagaggagaatayttgttgaagaaatattgattaattattatttataccgaacagagaatcttg	2	GL350739	26260
Control_g91.3_367787	gtgycgtacgaggagacttcgtgcttggtggaagtcgactgggaaaacggtttcgtggagacgtccgcaaaggacaacataaacgtggg[c/t]gaagtgttcaaggaactattgaaccargcgaaratcaagtacgacctgggcccgtcgttgcggcgaaactcggcacgaagacagtcgttgccgtcc	2	GL349724	367787
Control_g93.8_325959	aacaaccacatgaaacgcgcaggcgcggacaaccgtggtttcgagttggacccggccccgccaaattcgccgtggaggttcccgtacaacaggcccgcag[c/t]ccagggggtgaagttcaacagracwatatcgcaggactcgatgactagccaaacgtccaacttggcagtcgctttcaacaaccgcgacaagagcag	2	GL349824	325959
Control_g97.3_1967619	aatcttcattttatcacatacaaagtacgctccccacaaaccagtatctttgtaacaagtgttgaatgactggaaagagtggcataggtctaatgaatca[a/g]caaagcgggccaaacgattggcattgttgttaccacctccttgagaacgatcccatgatccaattatggtattggctaccattaaaggtatgttat	2	GL349698	1967619
Control_g1.6_217934	ctttgggacctgcactacgaccggcagacagccgtcaacatcaagtcctcygacgaycatcagctcaacaactgcgcgccccaatctccgcagtcgtcgc[c/t]gatagcrcacacaaatcacatctcccagaaccgcaccgaaggtctagcgacataa	2	GL350677	217934
Control_g114.1_149665	ccgccgccgcagccgcagccgcggcctatcaccagcaccaacagcagcagcaccaacacttgcagcagcacctgcagcaccgagctcaacaygaacaacw[a/g]atgcaccatcatcaccaacagcagcaacagcagcaccaacagcaccaacagcaacagcaccagcagcaccagcaacagcayggyggtacagcyaca	2	GL349753	149665
Control_g129.1_1514766	gscacgtcaacaacatggtgtacctgttccacttcgaactccccgtggaggaggccacatggacgtcyctggccaccgcttactggccgtacctcaagag[c/t]ctgaccgtcagcgaagtggatgcgtgcgccgtgtctgtgatgcacytatcccgggcatacratgccktggggccgtggcttgagccatccgggggt	2	GL349679	1514766
Control_g13.1_1066117	actactaaccgcctatcatcgtcgggcttgccgattgcgaacgtycgttaatygcggagatggctcgacaattgttggacgcgtgtcgtgttaagcccgt[a/t]atttcaattgtgttcttttgccgtacattattttttaygaaatataactttactcatcagtaatcataaattataatattataattaccattaggt	2	GL349658	1066117
Control_g153.1_190997	actgcgcgctagtcaccactygctgacgagtttccattctctttggacgtcgwagcgtctgtgggccgcataacctccaaaaccs[a/g]acgagagcaccataatggcgtccaccacgtttcgcttgttcacccgccggcaattccaatactgctccgctccgaatcactcgtacrccggaggtc	2	GL349621	190997
Control_g160.4_76973	gtgataagagatctctttttgatgataccagatatattgaatattattataccattattggarattaaaaatcgaagattaaccac[a/c]aaaaatcgctatgcagatgatccaagcagttttaaagaaatattgttactagtaataatagtgacctctgggttgattattgtttcgttactttaa	2	GL350051	76973
Control_g167.4_660781	caatcttcgtcggccaccgctgcggttgcagacagyccgtcagattcgcaagcggtaacttgcaacaagactgaatctgtgacgacggcggcggygrcgg[c/t]gacatcttctccgcgaccgatatgtcccaacttgccctactcgcccgcgtgttcccctcggttcgccagacgtcggccgccgttgcgcgagtgccg	2	GL349736	660781
Control_g175.1_37895	tcttaaaattcacttatmataacttaagctttaaaattcaaatatgtttgattcttgttgagtagctattgtgttatttatacaaacattattttccagt[a/t]caattatcatgtttataaatggcatttatattatttgtctatacttcttgtcgatctcccagaaacttg	2	GL350493	37895
Control_g19.1_225277	accaccaataccagcaccagcagcagcaacaccaccaccmgcggcagcgtctactggagcagcatcggcgactcctagagcagcaacagcgaygtctccc[a/g]caacagtgcagccgacttccaccagccgccgcccccgaaraagtatcgcccaatcytgtgattcttcctgaacagcgrccgccgccgaaataccga	2	GL350354	225277
Control_g197.1_187254	agttgaaactttcaacaataaaatatttagattaataaataataattcattcctaagtgttaaattgtattttacctatttcgtttttctcttggttaaa[a/c]gaactattcaagatgcctgactatttgggcgacgaaatgagaaaagtgaagaaagacgaacccgaaaaagaagaaaaagaaaaagaaatcaaat	2	GL350337	187254
Control_g202.1_151384	aattgcmatattgaacaaactttaacttaagttaattttataaacaattatttgawtgtcagccaatcttrcgatggaaatcgtaaaatcaaacgatgac[a/g]gcaacataaacctcaataattgtarcagaacggatatkgcagatgaacacgacaatgcactttactcgttttgtgaaacgagtcacacgaattgga	2	GL350317	151384
Control_g23.4_235655	aggacgagggttcttatcctttagaagaaactaaacgttcaccagctacaaatccatacctaaaatcttcacatcgcgaattttatgcatgagtacatty[a/g]taaattggtttttactcgagcctatgaacatagtatacgttataataataatattgttttatcacctccttcyccgtaagagaccattcaactatt	2	GL349986	235655
Control_g24.4_336640	gcctttggaacgtacaataaatctgtacaaagaccgtgctggtcaagttggttttcagtt[c/t]aaaaatggtaagattaacaatattgttaaagattcatcagctgctcgtaatggagtgctcacrgatcatcagttattggaagtcaatggacaaaat	2	GL349724	336640
Control_g30.6_489793	attggtctctaaggcgagccattgaacgtacatacagagacggcttcatgcgtttggatctcaagttaatgatgcaagacctagctatacccgtaattgc[c/t]gttctcagtttgttcctagctgtaccgtatgtgattgcatactctgtaataccactaatcgtcaaaaaccacggcacacgactaytgatcgctagg	2	GL349748	489793
Control_g37.5_756839	aataactatgaagtgtatgtttcaaaaatggcagcaactttaaacaacatatttaatcatttgaatgtaaaa[c/t]atgacctttatgctgttggaccgttaagtgaagctgtaacttaccatttttctaaaattcaaaaa	2	GL349746	756839
Control_g39.4_22532	ctgtaaatagtggacaaacgccaaaagttgatttgtaaaatatgtatactgtataaatattgatttttaaagtgataacatgtatttattgcagtcagtt[g/t]tagtttgttttatttttatccataartattaacaaaacgtagttaaaaatataaaacatttataatataaattatattatatatctttgatattgg	2	GL350493	22532
Control_g47.1_320469	gtccgtccgtctgttgtagtctgtactctgtagtcgctagtctgcwgttctgcactctttacttatctttctagtctttgcagtatactgtgtgcactcg[g/t]twcgtcctgtattgtaataccatatagtgtatttacgaaaatgattacgataactgttgttgtttaattttcayatccgttctatttatttttcgc	2	GL349852	320469
Control_g59.2_381046	taatawaattatctaatatytttaaaaataattaatataacccaaacaraattaacttaaatcattgaatataagcttacttgataacatttctcggtgt[a/t]aacactttgaaccttgttacttrctatcttaagccttttgatttttaaccagattktataccgtawattgttttgaacataaattggt	2	GL349913	381046
Control_g62.10_139132	tgcwytcggtgcaaccagcagyrgaaaatcaaccaccyaagtctttggagtggtcrtgggaccmacaattaaaatctcctatgtcatcgaggtcaccgtc[a/g]tcgttgtcgtgggacatgcagccatcamggtcrccgtggttttcrmcagccactcccgtgacggaagacacgacggccaataatatcaatagcttg	2	GL350234	139132
Control_g67.1_305535	aaatataacgaacaaaatatttttttttcatcacaacaacggttcgtgttcgcgtgtactgtgtaggtactgtaatattattgtcacggtaccgtttcgt[c/t]gtgacctccgtttttatagcaccataataataataayattatagaaaacagtctgcaactataatattatgataatattgttaaatacacgctgaa	2	GL350421	305535
Control_g83.1_49269	ggagttgatacaacttctgtcactttgtcttgggttatgtatgtcttgggtaaacatccacatgtacaag[a/t]taaaatagtggaagaattaaacgaaaaaattccgaatttcggtgatggraagttaacagtaaatattttaagcagtcttgactatttgggaaggac	2	GL350739	49269
Control_g94.8_1328629	cgagatggagtgcctgacggcgtgctcagtagcagcactcacggtttacgayatgtgcaaagctgtcacccgggacatggtcatcgagcacgtcaagctc[c/t]tgtctaagackggtggtaaaaccgattatcgagcaaarggcaatgacgacgattatagcgctgacgrttga	2	GL349637	1328629
Control_g97.2_1967291	attaatacgagcttccaaytcatgagggggtatacgtctgttatagcataacaattgacgaccaatatcttcgcatacttgtg[a/t]agatgtgtccaactgcaataacatgtttgttttcaaaacgttcttggcrcgttctacctctgcatcagtcacagaagcacataatctcatccattc	2	GL349698	1967291
ribL18A.4_67436	ttgaagttgtgaaggctaagaacaccagaagaccacatgtgaaacaattccacgacagtaacattcgtttccctctgcctcaccgtgttgaaggaaaacg[a/t]cgtcgttataacacattctctatcagacgcccaacaaccagtttcttgtaa	2	GL349939	67436
Control_g129.9_1500559	gatcgccgttccaatttaccgtcggtcctatgagcgatggtggagctcaccgcgtaca[c/t]gctggaggttctggtttggaacgtggagaacaaggacagccatgcgagtttaacgtgtggaccagagaggccggtccgggctcaytagccatatcg	2	GL349679	1500559
P450_g68.1_305774	ccccgctttcacgtcgggaaagytcaagmtgatgtacgatcagatcaaagagtgcrgcgatgaattaatgaaaaccatcgatatagaactaattaaaaac[a/g]acgacgaaatagaagtaagggacatcataggaaagtattcgaccgacgtcatcggcacttgygcttttggactcaagctgaacgccataaaagatg	2	GL349946	305774
P450_g65.2_120663	atrgmtttactgarcrgcatatwatmgcgaatgckatycwgatgtttttggccggttttga[a/g]mccgtktcttccacgttgagtttctgtttgtatcacttagcaytgaaccaagacgtccaggaaaaaattcgtgacgagatgaattcaaagttgaaa	2	GL349651	120663
Gr35.1_30057	tttactggaacccaagtggcgactccgaggaatagtgacgacaaatcaccaccctgtgtgatcatgtatgaaaaagatttttactgtccaaaggacaaaa[T/G]ttttccattggcgaacactatagagctgtttagaattagacactggctatccagggaagctatcaatgacataaaatgtttatttggctttcaaat	2	GL350153	30057
CCE11.1_79773	ctagttttatatyataacagccattcaacatattattgtctaccgtctgcyggtrg[T/C]caattgatattctctgcagcgattttcgcgccgactagtttttactyctgattttttctccgmcatgcgccttgtcattgttttattactggcacg	2	GL350588	79773
Gr60.2_251431	ttccagacaataatcgatttttggaaatgtcttcctactgaattagycgctgttcccggtcaatggacrcacaccgaaatagtggttttgatggaaaaca[T/C]tcggctgctgcactccgamctctgtgarttgttaaaaacatttacccaaggttacggcccattgcttttgggtttctacacattcagctacattac	2	GL350254	251431
Or8.1_54721	cgagtcagccataactctgttcttcgctgktttgacgtacctgtcgttagtctactcttcgacgggrgataatctgtccattcgcatttacggcctcttg[T/G]gcttygtcatcgaaatctacatttttgcttacacggscgtcagggtctaymatcagtccgagcaccrcgatatgtaycagcgttcacggmaaatgg	2	GL350673	54721
