# Supplementary material for: Targeted re‐sequencing confirms the importance of chemosensory genes in aphid host race differentiation
Source: Mol Ecol. 2016 Sep 15;26(1):43–58. doi: 10.1111/mec.13818 (PMC6849616; doi:10.1111/mec.13818)
Supplement: Supplementary file 3 — Table S2 179 SNPs retained from GoldenGate SNP genotyping assay, after processing and filtering results, with associated PCAdapt loadings, P‐values and q‐values. [file MEC-26-43-s003.xlsx]

## Sheet: Sheet1
179 SNPs retained from GoldenGate SNP genotyping assay, after processing and filtering results, with associated PCAdapt loadings, p-values and q-values
target SNPs				PCAdapt per-SNP loadings for Principal Components 1-6						PCAdapt per SNP loadings squared for Principal Components 1-6						PCAdapt per SNP p-values for Principal Components 1-6						PCAdapt per SNP q-values for Principal Components 1-6
BeadXpress_SNP.ID	type	scaffold	coordinate	PC1 loading	PC2 loading	PC3 loading	PC4 loading	PC5 loading	PC6 loading	PC1 loading^2	PC2 loading^2	PC3 loading^2	PC4 loading^2	PC5 loading^2	PC6 loading^2	PC1 pvalue	PC2 pvalue	PC3 pvalue	PC4 pvalue	PC5 pvalue	PC6 pvalue	PC1 qvalue	PC2 qvalue	PC3 qvalue	PC4 qvalue	PC5 qvalue	PC6 qvalue
ApisSNMP_g1.10_553587	chemosensory	GL349939	553587	-1.39366	0.882552	1.53567	-1.14145	-1.59337	-0.29244	1.94229	0.778897	2.35827	1.30291	2.53883	0.0855212	0.362812	0.0787812	0.143059	0.24681	0.503319	0.919227	0.350559	0.309692	0.319977	0.86522	0.981977	0.998355
ApisSNMP_g1.6_552548	chemosensory	GL349939	552548	-0.311425	0.996394	0.377464	-1.21841	1.76766	1.42672	0.0969856	0.992801	0.142479	1.48452	3.12462	2.03553	0.825287	0.604803	0.561509	0.342182	0.252803	0.708424	0.48489	0.931723	0.543099	0.886011	0.981977	0.998355
ApisSNMP_g2.10_718927	chemosensory	GL349689	718927	1.47288	-0.219377	-0.0434687	0.522748	-0.860356	1.81483	2.16937	0.0481262	0.00188952	0.273265	0.740212	3.29362	0.387562	0.891858	0.984679	0.472563	0.638193	0.414722	0.354733	0.987332	0.618221	0.886011	0.981977	0.998355
ApisSNMP_g3.1_1150885	chemosensory	GL349815	1150885	NA	NA	NA	NA	NA	NA	#VALUE!	#VALUE!	#VALUE!	#VALUE!	#VALUE!	#VALUE!	NA	NA	NA	NA	NA	NA	NA	NA	NA	NA	NA	NA
ApisSNMP_g3.1_1151049	chemosensory	GL349815	1151049	-2.25947	-1.98321	1.54585	0.156201	-1.94713	-0.264786	5.10522	3.93312	2.38964	0.0243987	3.7913	0.0701114	4.79408e-09	1.05663e-07	0.0358671	0.818581	0.0933267	0.587478	1.48475e-07	3.01139e-06	0.116689	0.886011	0.818403	0.998355
ApisSNMP_g4.3_94418	chemosensory	GL350785	94418	-0.738539	2.65844	1.00164	-0.997438	-0.784884	-0.229491	0.54544	7.06729	1.00328	0.994882	0.616043	0.0526663	0.0567683	0.000714833	0.196689	0.496762	0.650898	0.939657	0.139201	0.00626853	0.37957	0.886011	0.981977	0.998355
ApisSNMP_g4.4_94677	chemosensory	GL350785	94677	-0.970171	2.19275	-0.60143	0.0795654	-0.699365	-0.314221	0.941232	4.80816	0.361718	0.00633066	0.489112	0.098735	0.493719	2.98153e-06	0.536619	0.930523	0.750025	0.905828	0.41869	3.77661e-05	0.533443	0.886011	0.981977	0.998355
ApisSNMP_g4.6_97369	chemosensory	GL350785	97369	NA	NA	NA	NA	NA	NA	#VALUE!	#VALUE!	#VALUE!	#VALUE!	#VALUE!	#VALUE!	NA	NA	NA	NA	NA	NA	NA	NA	NA	NA	NA	NA
ApisSNMP_g4.7_97712	chemosensory	GL350785	97712	NA	NA	NA	NA	NA	NA	#VALUE!	#VALUE!	#VALUE!	#VALUE!	#VALUE!	#VALUE!	NA	NA	NA	NA	NA	NA	NA	NA	NA	NA	NA	NA
ApisSNMP_g4.8_98974	chemosensory	GL350785	98974	-0.647013	2.58536	1.10756	-1.60358	-0.842816	-0.238322	0.418625	6.68409	1.22669	2.57146	0.710338	0.0567972	0.249741	0.0171409	0.292475	0.254817	0.145165	0.874176	0.297486	0.102845	0.46519	0.86522	0.981977	0.998355
CCE11.1_79773	control	GL350588	79773	-0.325353	-0.298755	0.0462515	-0.497194	0.289483	0.395365	0.105854	0.0892546	0.0021392	0.247202	0.0838006	0.156314	0.795402	0.80536	0.984543	0.8221	0.938749	0.803247	0.48489	0.976713	0.618221	0.886011	0.996239	0.998355
Control_g102.2_358076	control	GL350240	358076	1.35936	-0.353583	1.19891	0.729588	0.0131383	0.666078	1.84785	0.125021	1.43739	0.532299	0.000172614	0.44366	0.0274863	0.781326	0.333798	0.756508	0.996239	0.891244	0.0912831	0.967372	0.497733	0.886011	0.996239	0.998355
Control_g109.5_45751	control	GL350305	45751	-0.447959	-0.121415	0.133189	0.651307	0.404196	-0.124412	0.200667	0.0147417	0.0177393	0.424201	0.163374	0.0154784	0.683396	0.738274	0.85926	0.355635	0.812133	0.951957	0.48489	0.961652	0.58572	0.886011	0.988492	0.998355
Control_g124.5_54537	control	GL350099	54537	NA	NA	NA	NA	NA	NA	#VALUE!	#VALUE!	#VALUE!	#VALUE!	#VALUE!	#VALUE!	NA	NA	NA	NA	NA	NA	NA	NA	NA	NA	NA	NA
Control_g125.12_196517	control	GL350219	196517	NA	NA	NA	NA	NA	NA	#VALUE!	#VALUE!	#VALUE!	#VALUE!	#VALUE!	#VALUE!	NA	NA	NA	NA	NA	NA	NA	NA	NA	NA	NA	NA
Control_g134.4_179755	control	GL349945	179755	NA	NA	NA	NA	NA	NA	#VALUE!	#VALUE!	#VALUE!	#VALUE!	#VALUE!	#VALUE!	NA	NA	NA	NA	NA	NA	NA	NA	NA	NA	NA	NA
Control_g136.3_339707	control	GL349723	339707	NA	NA	NA	NA	NA	NA	#VALUE!	#VALUE!	#VALUE!	#VALUE!	#VALUE!	#VALUE!	NA	NA	NA	NA	NA	NA	NA	NA	NA	NA	NA	NA
Control_g138.1_30934	control	GL350260	30934	-0.283275	0.664767	-1.38643	-0.465084	-1.51758	-2.16894	0.080245	0.441915	1.9222	0.216303	2.30304	4.70429	0.600851	0.547723	0.202384	0.821804	0.532808	0.609406	0.483343	0.923006	0.37957	0.886011	0.981977	0.998355
Control_g139.3_526492	control	GL349647	526492	-0.495026	-0.071926	-0.449042	0.306903	2.223	1.3421	0.245051	0.00517335	0.201639	0.0941894	4.94174	1.80122	0.784104	0.904235	0.717271	0.791811	0.428322	0.693008	0.48489	0.987654	0.545959	0.886011	0.981977	0.998355
Control_g152.5_454880	control	GL349806	454880	NA	NA	NA	NA	NA	NA	#VALUE!	#VALUE!	#VALUE!	#VALUE!	#VALUE!	#VALUE!	NA	NA	NA	NA	NA	NA	NA	NA	NA	NA	NA	NA
Control_g152.5_455180	control	GL349806	455180	1.36071	0.306622	1.51059	1.19075	-0.356807	0.716316	1.85152	0.094017	2.28189	1.41789	0.127311	0.513109	0.36787	0.832159	0.455222	0.0707147	0.831256	0.727237	0.350559	0.981414	0.525515	0.53167	0.988492	0.998355
Control_g153.1_190997	control	GL349621	190997	NA	NA	NA	NA	NA	NA	#VALUE!	#VALUE!	#VALUE!	#VALUE!	#VALUE!	#VALUE!	NA	NA	NA	NA	NA	NA	NA	NA	NA	NA	NA	NA
Control_g159.4_367297	control	GL349643	367297	0.446995	0.529584	1.49303	1.12949	-0.430459	-1.78188	0.199805	0.28046	2.22913	1.27575	0.185295	3.1751	0.652912	0.582619	0.432083	0.520801	0.885782	0.157149	0.48489	0.923006	0.519267	0.886011	0.996239	0.998355
Control_g175.1_37895	control	GL350493	37895	NA	NA	NA	NA	NA	NA	#VALUE!	#VALUE!	#VALUE!	#VALUE!	#VALUE!	#VALUE!	NA	NA	NA	NA	NA	NA	NA	NA	NA	NA	NA	NA
Control_g175.6_36732	control	GL350493	36732	NA	NA	NA	NA	NA	NA	#VALUE!	#VALUE!	#VALUE!	#VALUE!	#VALUE!	#VALUE!	NA	NA	NA	NA	NA	NA	NA	NA	NA	NA	NA	NA
Control_g179.2_171604	control	GL350729	171604	NA	NA	NA	NA	NA	NA	#VALUE!	#VALUE!	#VALUE!	#VALUE!	#VALUE!	#VALUE!	NA	NA	NA	NA	NA	NA	NA	NA	NA	NA	NA	NA
Control_g186.3_1121495	control	GL349658	1121495	NA	NA	NA	NA	NA	NA	#VALUE!	#VALUE!	#VALUE!	#VALUE!	#VALUE!	#VALUE!	NA	NA	NA	NA	NA	NA	NA	NA	NA	NA	NA	NA
Control_g187.2_77728	control	GL350721	77728	NA	NA	NA	NA	NA	NA	#VALUE!	#VALUE!	#VALUE!	#VALUE!	#VALUE!	#VALUE!	NA	NA	NA	NA	NA	NA	NA	NA	NA	NA	NA	NA
Control_g187.2_78723	control	GL350721	78723	-1.68457	0.845652	0.714657	0.142982	-0.921538	0.430874	2.83779	0.715127	0.510735	0.0204439	0.849233	0.185652	0.0845406	0.370965	0.702104	0.934333	0.754835	0.728581	0.166677	0.774048	0.545959	0.886011	0.981977	0.998355
Control_g197.1_187254	control	GL350337	187254	-0.250082	0.0343843	-0.372139	0.284092	1.67577	-1.59716	0.062541	0.00118228	0.138488	0.080708	2.80821	2.55091	0.673442	0.977219	0.754294	0.899574	0.526958	0.727719	0.48489	0.987654	0.551635	0.886011	0.981977	0.998355
Control_g197.8_191725	control	GL350337	191725	NA	NA	NA	NA	NA	NA	#VALUE!	#VALUE!	#VALUE!	#VALUE!	#VALUE!	#VALUE!	NA	NA	NA	NA	NA	NA	NA	NA	NA	NA	NA	NA
Control_g202.1_151384	control	GL350317	151384	-0.390937	-0.114538	-0.99515	0.184979	1.23905	-1.06725	0.152832	0.013119	0.990323	0.0342173	1.53525	1.13902	0.80366	0.957732	0.170078	0.897706	0.472358	0.802514	0.48489	0.987654	0.358033	0.886011	0.981977	0.998355
Control_g202.10_164172	control	GL350317	164172	NA	NA	NA	NA	NA	NA	#VALUE!	#VALUE!	#VALUE!	#VALUE!	#VALUE!	#VALUE!	NA	NA	NA	NA	NA	NA	NA	NA	NA	NA	NA	NA
Control_g23.4_235655	control	GL349986	235655	-1.02371	0.496819	-1.39626	-0.627332	1.21957	-0.667349	1.04799	0.246829	1.94953	0.393546	1.48735	0.445355	0.283326	0.789172	0.436408	0.793183	0.213461	0.792732	0.321494	0.967372	0.519267	0.886011	0.981977	0.998355
Control_g24.4_336640	control	GL349724	336640	NA	NA	NA	NA	NA	NA	#VALUE!	#VALUE!	#VALUE!	#VALUE!	#VALUE!	#VALUE!	NA	NA	NA	NA	NA	NA	NA	NA	NA	NA	NA	NA
Control_g26.1_173146	control	GL349850	173146	1.17158	-1.07528	-0.554737	-0.536247	0.797822	-1.27689	1.3726	1.15622	0.307733	0.287561	0.63652	1.63044	0.0416324	0.357478	0.632273	0.807336	0.758017	0.778565	0.128938	0.774048	0.545959	0.886011	0.981977	0.998355
Control_g26.4_171138	control	GL349850	171138	NA	NA	NA	NA	NA	NA	#VALUE!	#VALUE!	#VALUE!	#VALUE!	#VALUE!	#VALUE!	NA	NA	NA	NA	NA	NA	NA	NA	NA	NA	NA	NA
Control_g30.6_489793	control	GL349748	489793	NA	NA	NA	NA	NA	NA	#VALUE!	#VALUE!	#VALUE!	#VALUE!	#VALUE!	#VALUE!	NA	NA	NA	NA	NA	NA	NA	NA	NA	NA	NA	NA
Control_g32.11_22300	control	GL353665	22300	NA	NA	NA	NA	NA	NA	#VALUE!	#VALUE!	#VALUE!	#VALUE!	#VALUE!	#VALUE!	NA	NA	NA	NA	NA	NA	NA	NA	NA	NA	NA	NA
Control_g33.10_940275	control	GL349818	940275	NA	NA	NA	NA	NA	NA	#VALUE!	#VALUE!	#VALUE!	#VALUE!	#VALUE!	#VALUE!	NA	NA	NA	NA	NA	NA	NA	NA	NA	NA	NA	NA
Control_g37.5_756839	control	GL349746	756839	NA	NA	NA	NA	NA	NA	#VALUE!	#VALUE!	#VALUE!	#VALUE!	#VALUE!	#VALUE!	NA	NA	NA	NA	NA	NA	NA	NA	NA	NA	NA	NA
Control_g45.10_23885	control	GL350746	23885	NA	NA	NA	NA	NA	NA	#VALUE!	#VALUE!	#VALUE!	#VALUE!	#VALUE!	#VALUE!	NA	NA	NA	NA	NA	NA	NA	NA	NA	NA	NA	NA
Control_g47.1_320469	control	GL349852	320469	NA	NA	NA	NA	NA	NA	#VALUE!	#VALUE!	#VALUE!	#VALUE!	#VALUE!	#VALUE!	NA	NA	NA	NA	NA	NA	NA	NA	NA	NA	NA	NA
Control_g58.8_226823	control	GL350330	226823	0.0793246	0.0166034	-0.0720999	-0.00808097	-1.7553	0.997197	0.00629239	0.000275674	0.0051984	6.53021e-05	3.08106	0.994402	0.960553	0.994021	0.923195	0.995687	0.32374	0.820166	0.52191	0.994021	0.606208	0.920495	0.981977	0.998355
Control_g59.2_381046	control	GL349913	381046	NA	NA	NA	NA	NA	NA	#VALUE!	#VALUE!	#VALUE!	#VALUE!	#VALUE!	#VALUE!	NA	NA	NA	NA	NA	NA	NA	NA	NA	NA	NA	NA
Control_g61.6_158114	control	GL350260	158114	NA	NA	NA	NA	NA	NA	#VALUE!	#VALUE!	#VALUE!	#VALUE!	#VALUE!	#VALUE!	NA	NA	NA	NA	NA	NA	NA	NA	NA	NA	NA	NA
Control_g67.1_305535	control	GL350421	305535	NA	NA	NA	NA	NA	NA	#VALUE!	#VALUE!	#VALUE!	#VALUE!	#VALUE!	#VALUE!	NA	NA	NA	NA	NA	NA	NA	NA	NA	NA	NA	NA
Control_g79.4_438944	control	GL349867	438944	NA	NA	NA	NA	NA	NA	#VALUE!	#VALUE!	#VALUE!	#VALUE!	#VALUE!	#VALUE!	NA	NA	NA	NA	NA	NA	NA	NA	NA	NA	NA	NA
Control_g84.3_29958	control	GL350739	29958	0.633527	-1.85258	-0.409159	0.118606	0.109173	-0.167319	0.401356	3.43204	0.167411	0.0140673	0.0119188	0.0279956	0.689808	0.000420072	0.707232	0.907558	0.964683	0.955322	0.48489	0.00399069	0.545959	0.886011	0.996239	0.998355
Control_g84.8_26260	control	GL350739	26260	NA	NA	NA	NA	NA	NA	#VALUE!	#VALUE!	#VALUE!	#VALUE!	#VALUE!	#VALUE!	NA	NA	NA	NA	NA	NA	NA	NA	NA	NA	NA	NA
Control_g91.2_441526	control	GL349724	441526	-0.301203	0.162088	-1.01392	0.272198	0.635587	2.04521	0.0907235	0.0262724	1.02804	0.0740915	0.403971	4.18287	0.860925	0.920407	0.656443	0.710335	0.732448	0.370727	0.493766	0.987654	0.545959	0.886011	0.981977	0.998355
Control_g93.8_325959	control	GL349824	325959	NA	NA	NA	NA	NA	NA	#VALUE!	#VALUE!	#VALUE!	#VALUE!	#VALUE!	#VALUE!	NA	NA	NA	NA	NA	NA	NA	NA	NA	NA	NA	NA
CSP8.1_294693	chemosensory	GL349772	294693	0.0819603	-0.26805	1.33499	-1.25295	1.63442	-1.1795	0.00671749	0.0718508	1.7822	1.56989	2.67132	1.39122	0.919172	0.731276	0.386459	0.379231	0.500838	0.248134	0.512925	0.961652	0.519267	0.886011	0.981977	0.998355
dlg_5_b.10_27197	control	GL349648	27197	0.232154	-1.45005	2.07864	0.850081	-0.491307	0.64423	0.0538955	2.10265	4.32075	0.722637	0.241382	0.415032	0.624936	0.130411	0.0295847	0.640281	0.817283	0.862163	0.48489	0.401807	0.100833	0.886011	0.988492	0.998355
dlg_5_b.12_26566	control	GL349648	26566	0.307893	-0.35975	-2.95984	-0.218654	0.923184	-0.403687	0.0947981	0.12942	8.76067	0.0478098	0.852268	0.162963	0.826088	0.443069	0.00225059	0.810365	0.673208	0.878954	0.48489	0.814676	0.0146439	0.886011	0.981977	0.998355
Gr1.2_96172	chemosensory	GL350420	96172	-2.2057	-1.96137	1.47456	0.210226	-1.86228	-0.215015	4.86513	3.84699	2.17434	0.0441948	3.46807	0.0462316	7.4233e-06	0.00373312	8.01119e-11	0.640424	0.000486983	0.869838	8.8133e-05	0.0250338	5.73392e-09	0.886011	0.0280091	0.998355
Gr1.3_94782	chemosensory	GL350420	94782	-2.01767	-1.55577	0.966626	0.225197	-0.0126165	1.12129	4.07101	2.42043	0.934365	0.0507136	0.000159176	1.25729	0.0927586	0.176137	0.544397	0.660764	0.992216	0.47947	0.166677	0.501991	0.533761	0.886011	0.996239	0.998355
Gr1.7_85898	chemosensory	GL350420	85898	1.49628	0.255139	-1.42996	1.07383	-0.180711	-1.70371	2.23885	0.065096	2.04478	1.15312	0.0326566	2.90262	0.0844517	0.879881	0.380492	0.621629	0.839563	0.46276	0.166677	0.987332	0.519267	0.886011	0.988492	0.998355
Gr11.1_68846	chemosensory	GL349887	68846	NA	NA	NA	NA	NA	NA	#VALUE!	#VALUE!	#VALUE!	#VALUE!	#VALUE!	#VALUE!	NA	NA	NA	NA	NA	NA	NA	NA	NA	NA	NA	NA
Gr15J.5_362248	chemosensory	GL350040	362248	1.50128	-1.73396	1.78227	-0.544261	-1.40977	0.757243	2.25384	3.00661	3.17648	0.29622	1.98745	0.573417	0.000119135	0.0309367	0.0244911	0.715653	0.42479	0.807595	0.000922424	0.160308	0.0922589	0.886011	0.981977	0.998355
Gr17.1_55171	chemosensory	GL350249	55171	NA	NA	NA	NA	NA	NA	#VALUE!	#VALUE!	#VALUE!	#VALUE!	#VALUE!	#VALUE!	NA	NA	NA	NA	NA	NA	NA	NA	NA	NA	NA	NA
Gr17.1_55594	chemosensory	GL350249	55594	-1.49854	-1.09731	0.0318422	0.594567	-2.31671	0.239084	2.24562	1.2041	0.00101393	0.35351	5.36714	0.0571613	0.247176	0.538428	0.95761	0.618293	0.104501	0.946182	0.297486	0.923006	0.616916	0.886011	0.850934	0.998355
Gr2.6_78063	chemosensory	GL350420	78063	2.26186	1.98076	-1.47772	-0.202867	1.91455	0.140628	5.11599	3.92341	2.18366	0.0411551	3.66549	0.0197761	8.53709e-06	4.29544e-05	0.0285728	0.349125	0.000491387	0.83493	8.8133e-05	0.000445164	0.100833	0.886011	0.0280091	0.998355
Gr20.1_520035	chemosensory	GL349869	520035	NA	NA	NA	NA	NA	NA	#VALUE!	#VALUE!	#VALUE!	#VALUE!	#VALUE!	#VALUE!	NA	NA	NA	NA	NA	NA	NA	NA	NA	NA	NA	NA
Gr21.1_461003	chemosensory	GL349869	461003	-0.30408	0.682467	-2.45573	2.04181	-2.85393	1.68044	0.0924646	0.465762	6.03062	4.16899	8.14494	2.82388	0.539362	0.154063	0.00940446	0.0194982	0.0553459	0.00731453	0.439588	0.450339	0.0448742	0.205237	0.573585	0.416928
Gr21.1_461418	chemosensory	GL349869	461418	NA	NA	NA	NA	NA	NA	#VALUE!	#VALUE!	#VALUE!	#VALUE!	#VALUE!	#VALUE!	NA	NA	NA	NA	NA	NA	NA	NA	NA	NA	NA	NA
Gr21.1_461514	chemosensory	GL349869	461514	NA	NA	NA	NA	NA	NA	#VALUE!	#VALUE!	#VALUE!	#VALUE!	#VALUE!	#VALUE!	NA	NA	NA	NA	NA	NA	NA	NA	NA	NA	NA	NA
Gr21.1_461694	chemosensory	GL349869	461694	NA	NA	NA	NA	NA	NA	#VALUE!	#VALUE!	#VALUE!	#VALUE!	#VALUE!	#VALUE!	NA	NA	NA	NA	NA	NA	NA	NA	NA	NA	NA	NA
Gr22C.1_473956	chemosensory	GL349869	473956	1.18762	0.0976673	0.769712	-0.535685	2.24723	-0.20177	1.41044	0.00953891	0.592457	0.286959	5.05005	0.0407111	0.44935	0.94818	0.712146	0.42451	0.1851	0.922671	0.392018	0.987654	0.545959	0.886011	0.981977	0.998355
Gr22C.1_474106	chemosensory	GL349869	473956	1.4141	-0.433884	-0.914849	0.72425	-1.57377	2.94257	1.99969	0.188255	0.836948	0.524538	2.47675	8.65872	0.0669878	0.773184	0.52824	0.706784	0.0478437	0.15283	0.153678	0.967372	0.532509	0.886011	0.571198	0.998355
Gr22C.1_474187	chemosensory	GL349869	474187	-1.56137	-0.71728	0.368754	-0.733147	1.26257	2.55776	2.43786	0.51449	0.13598	0.537505	1.59409	6.54214	0.0941814	0.426275	0.835929	0.656004	0.652567	0.0301477	0.166677	0.796645	0.584548	0.886011	0.981977	0.998355
Gr25.1_394146	chemosensory	GL349869	394146	-2.2564	0.901349	-0.978279	0.820727	1.18703	-0.966652	5.09133	0.81243	0.95703	0.673592	1.40905	0.934417	3.12203e-08	0.284516	0.235183	0.594332	0.520802	0.7652	6.44607e-07	0.690103	0.41056	0.886011	0.981977	0.998355
Gr25.1_394224	chemosensory	GL349869	394224	0.596614	-2.08773	1.00763	-1.61197	0.755878	1.79202	0.355948	4.3586	1.01532	2.59843	0.571352	3.21134	0.656687	1.95774e-06	0.275495	0.0650254	0.719949	0.483088	0.48489	3.18832e-05	0.448142	0.526502	0.981977	0.998355
Gr26C.1_397471	chemosensory	GL349869	397471	NA	NA	NA	NA	NA	NA	#VALUE!	#VALUE!	#VALUE!	#VALUE!	#VALUE!	#VALUE!	NA	NA	NA	NA	NA	NA	NA	NA	NA	NA	NA	NA
Gr26C.1_397611	chemosensory	GL349869	397611	0.302274	-0.616067	2.29289	-1.88704	2.71753	-1.80232	0.0913694	0.379538	5.25737	3.56092	7.38499	3.24837	0.740398	0.479363	0.0592284	1.43908e-06	0.0060371	0.140165	0.48489	0.867419	0.169568	3.68394e-05	0.172057	0.998355
Gr3.1_69008	chemosensory	GL350420	69008	2.21158	-0.683404	-0.215885	0.222053	-1.22223	-0.511549	4.89107	0.467041	0.0466063	0.0493074	1.49385	0.261683	0.0072836	0.670793	0.889235	0.914455	0.148178	0.812752	0.0347042	0.961652	0.597474	0.886011	0.981977	0.998355
Gr31.1_483530	chemosensory	GL349869	483530	NA	NA	NA	NA	NA	NA	#VALUE!	#VALUE!	#VALUE!	#VALUE!	#VALUE!	#VALUE!	NA	NA	NA	NA	NA	NA	NA	NA	NA	NA	NA	NA
Gr31.1_483727	chemosensory	GL349869	483727	-0.501368	1.12613	0.342745	-0.956337	1.53521	2.10603	0.25137	1.26817	0.117474	0.914581	2.35687	4.43536	0.300809	0.25696	0.723931	0.594828	0.477641	0.57652	0.321494	0.650964	0.545959	0.886011	0.981977	0.998355
Gr31.1_483797	chemosensory	GL349869	483797	NA	NA	NA	NA	NA	NA	#VALUE!	#VALUE!	#VALUE!	#VALUE!	#VALUE!	#VALUE!	NA	NA	NA	NA	NA	NA	NA	NA	NA	NA	NA	NA
Gr31.1_483882	chemosensory	GL349869	483882	-1.03586	-0.961809	0.477259	0.317673	1.77498	-3.69686	1.07301	0.925077	0.227776	0.100916	3.15054	13.6667	0.39143	0.562582	0.391999	0.77394	0.180458	0.259723	0.354733	0.923006	0.519267	0.886011	0.981977	0.998355
Gr32.1_821980	chemosensory	GL349623	821980	1.59803	-0.820178	-0.45517	-0.212728	-0.547138	-1.85704	2.55368	0.672692	0.20718	0.045253	0.29936	3.44861	0.315901	0.588989	0.829379	0.753993	0.7506	0.379469	0.321494	0.923006	0.584548	0.886011	0.981977	0.998355
Gr32.1_822131	chemosensory	GL349623	822131	NA	NA	NA	NA	NA	NA	#VALUE!	#VALUE!	#VALUE!	#VALUE!	#VALUE!	#VALUE!	NA	NA	NA	NA	NA	NA	NA	NA	NA	NA	NA	NA
Gr33.1_827567	chemosensory	GL349623	827567	0.580398	-0.653341	-1.43281	-3.65962	-1.26035	-0.393359	0.336862	0.426854	2.05294	13.3928	1.58848	0.154731	0.169916	0.110645	0.0763012	9.66924e-07	0.322577	0.463009	0.242423	0.363437	0.192475	3.39259e-05	0.981977	0.998355
Gr33.1_828007	chemosensory	GL349623	828007	-0.517383	-0.0262632	-0.428238	0.0640189	3.15203	2.83708	0.267685	0.000689753	0.183388	0.00409842	9.93531	8.049	0.288833	0.978991	0.661406	0.972347	0.14854	0.456708	0.321494	0.987654	0.545959	0.913827	0.981977	0.998355
Gr4.6_50049	chemosensory	GL349648	713483	2.26186	1.98076	-1.47772	-0.202867	1.91455	0.140628	5.11599	3.92341	2.18366	0.0411551	3.66549	0.0197761	5.56404e-05	1.4511e-26	0.00012464	0.574259	0.0280641	0.894041	0.000492347	1.65426e-24	0.00346932	0.886011	0.533219	0.998355
Gr45.2_784467	chemosensory	GL349852	784467	-2.2148	0.65211	-0.225745	-0.240048	0.603223	1.63931	4.90534	0.425248	0.050961	0.0576229	0.363878	2.68735	0.0547345	0.677698	0.67065	0.819963	0.633359	0.600572	0.139201	0.961652	0.545959	0.886011	0.981977	0.998355
Gr45.2_784747	chemosensory	GL349852	784747	2.22929	-0.711326	0.193114	0.258109	-0.595864	-1.64646	4.96974	0.505985	0.0372929	0.0666204	0.355054	2.71082	0.0932358	0.573442	0.91209	0.646752	0.671596	0.340419	0.166677	0.923006	0.604461	0.886011	0.981977	0.998355
Gr45.2_784845	chemosensory	GL349852	784845	-0.28167	0.513864	-1.82172	1.49121	-2.05562	1.97913	0.079338	0.264056	3.31868	2.2237	4.22556	3.91695	0.688683	0.710157	0.176086	0.403426	0.00551142	0.306907	0.48489	0.961652	0.360089	0.886011	0.172057	0.998355
Gr6.2_182640	chemosensory	GL349852	784845	-2.1389	-1.85845	1.42451	0.208018	-1.85925	-0.191107	4.5749	3.45383	2.02923	0.0432715	3.45682	0.0365218	0.00024998	0.000939701	0.204901	0.842432	0.295057	0.798221	0.00154841	0.00765185	0.37957	0.886011	0.981977	0.998355
Gr6.3_185091	chemosensory	GL349704	185091	1.94274	1.59467	-1.02634	-0.328082	1.20513	0.660753	3.77423	2.54296	1.05337	0.107638	1.45235	0.436595	7.39333e-06	0.0745064	0.244452	0.845034	0.54145	0.848719	8.8133e-05	0.303348	0.413718	0.886011	0.981977	0.998355
Gr6.5_186964	chemosensory	GL349704	186964	NA	NA	NA	NA	NA	NA	#VALUE!	#VALUE!	#VALUE!	#VALUE!	#VALUE!	#VALUE!	NA	NA	NA	NA	NA	NA	NA	NA	NA	NA	NA	NA
Gr60.2_251598	chemosensory	GL350254	251598	1.74253	-0.239767	1.30965	-0.952671	2.12309	0.725722	3.03642	0.057488	1.71519	0.907583	4.5075	0.526672	0.0763503	0.859896	0.003949	0.286974	0.0501051	0.786814	0.166677	0.981414	0.0235538	0.886011	0.571198	0.998355
Gr65P.5_313183	chemosensory	GL349708	313183	-1.09612	-0.19595	-3.03386	0.626021	1.52663	-0.43074	1.20148	0.0383965	9.20428	0.391902	2.33061	0.185537	0.316609	0.852231	0.0405435	0.191692	0.205616	0.772987	0.321494	0.981414	0.126168	0.807094	0.981977	0.998355
Gr68P.2_49887	chemosensory	GL350356	49887	NA	NA	NA	NA	NA	NA	#VALUE!	#VALUE!	#VALUE!	#VALUE!	#VALUE!	#VALUE!	NA	NA	NA	NA	NA	NA	NA	NA	NA	NA	NA	NA
Gr70P.1_26365	chemosensory	GL350356	26365	NA	NA	NA	NA	NA	NA	#VALUE!	#VALUE!	#VALUE!	#VALUE!	#VALUE!	#VALUE!	NA	NA	NA	NA	NA	NA	NA	NA	NA	NA	NA	NA
Gr70P.2_23197	chemosensory	GL350356	23197	NA	NA	NA	NA	NA	NA	#VALUE!	#VALUE!	#VALUE!	#VALUE!	#VALUE!	#VALUE!	NA	NA	NA	NA	NA	NA	NA	NA	NA	NA	NA	NA
Gr9.2_30060	chemosensory	GL350104	30060	-2.1724	-1.925	1.44838	0.117509	-1.53589	-0.0661596	4.71933	3.70561	2.0978	0.0138083	2.35897	0.00437709	0.0173238	1.85582e-10	0.0207889	0.841453	0.278735	0.969271	0.0715372	7.05213e-09	0.0826633	0.886011	0.981977	0.998355
Gr9.2_30771	chemosensory	GL350104	30771	NA	NA	NA	NA	NA	NA	#VALUE!	#VALUE!	#VALUE!	#VALUE!	#VALUE!	#VALUE!	NA	NA	NA	NA	NA	NA	NA	NA	NA	NA	NA	NA
IR40a.1_214412	chemosensory	GL350264	214412	1.74408	-0.634303	1.07108	0.626543	0.607558	1.77252	3.04183	0.40234	1.1472	0.392556	0.369126	3.14181	0.235372	0.654309	0.585056	0.325051	0.700425	0.366018	0.291903	0.961652	0.545959	0.886011	0.981977	0.998355
IR40a.3_212378	chemosensory	GL350264	212378	-1.51807	0.637647	0.738753	-0.410363	0.652391	-0.555473	2.30454	0.406594	0.545756	0.168398	0.425614	0.30855	0.0895839	0.71447	0.662515	0.85783	0.485308	0.819529	0.166677	0.961652	0.545959	0.886011	0.981977	0.998355
IR75d.1.1_308062	chemosensory	GL350477	308062	-1.40939	-0.0511349	-0.819282	0.690241	0.877963	0.899784	1.98639	0.00261478	0.671223	0.476432	0.770818	0.809611	0.192047	0.961263	0.692636	0.720249	0.787759	0.513134	0.264347	0.987654	0.545959	0.886011	0.988492	0.998355
IR75d.1.5_311370	chemosensory	GL350477	311370	-0.283423	1.09955	0.511228	0.00920481	0.26306	-0.650451	0.0803284	1.209	0.261354	8.47286e-05	0.0692004	0.423087	0.653479	0.395497	0.686858	0.996933	0.925669	0.89537	0.48489	0.774048	0.545959	0.920495	0.996239	0.998355
IR8a.2_372675	chemosensory	GL349939	372675	0.531685	1.15183	0.87819	-1.78953	0.743596	-0.126299	0.282689	1.32672	0.771218	3.20243	0.552936	0.0159513	0.771163	0.054628	0.481375	0.125539	0.79335	0.970739	0.48489	0.259483	0.532509	0.695481	0.988492	0.998355
IR8a.3_372895	chemosensory	GL349939	372895	-1.6346	-0.993451	-0.946771	0.492578	-0.226548	0.361276	2.67193	0.986945	0.896376	0.242633	0.051324	0.13052	0.224131	0.591048	0.125423	0.689823	0.876748	0.920556	0.289228	0.923006	0.289581	0.886011	0.996239	0.998355
IR8a.7_378550	chemosensory	GL349939	378550	-2.49495	0.869574	-1.66396	-0.189327	0.670239	-0.410283	6.22475	0.756159	2.76875	0.0358449	0.44922	0.168332	0.0207035	0.400604	0.248553	0.68214	0.569418	0.776931	0.0801498	0.774048	0.413718	0.886011	0.981977	0.998355
IR8a.7_378625	chemosensory	GL349939	378625	NA	NA	NA	NA	NA	NA	#VALUE!	#VALUE!	#VALUE!	#VALUE!	#VALUE!	#VALUE!	NA	NA	NA	NA	NA	NA	NA	NA	NA	NA	NA	NA
IR8a.7_378736	chemosensory	GL349939	378736	1.44417	-0.747115	0.0795521	1.4393	-1.0024	-0.417387	2.08561	0.558181	0.00632853	2.07157	1.00481	0.174212	0.120472	0.39713	0.965361	0.401798	0.724315	0.731817	0.196374	0.774048	0.616916	0.886011	0.981977	0.998355
OBP6.3_100232	chemosensory	GL349831	100232	NA	NA	NA	NA	NA	NA	#VALUE!	#VALUE!	#VALUE!	#VALUE!	#VALUE!	#VALUE!	NA	NA	NA	NA	NA	NA	NA	NA	NA	NA	NA	NA
Or1.1_101497	chemosensory	GL350829	101497	NA	NA	NA	NA	NA	NA	#VALUE!	#VALUE!	#VALUE!	#VALUE!	#VALUE!	#VALUE!	NA	NA	NA	NA	NA	NA	NA	NA	NA	NA	NA	NA
Or16P.5_1031190	chemosensory	GL349739	1031190	-0.919812	2.39652	-1.45678	0.73506	-1.19644	-0.0115729	0.846055	5.74329	2.12221	0.540314	1.43146	0.000133932	0.277719	0.0396091	0.000193887	0.343152	0.197852	0.995985	0.321494	0.196323	0.00346932	0.886011	0.981977	0.998355
Or17.1_12109	chemosensory	GL350313	12109	-1.00478	-1.32948	0.728665	0.892867	1.86068	-0.362948	1.00959	1.76752	0.530953	0.797211	3.46214	0.131731	0.472862	0.319972	0.694854	0.135101	0.219363	0.845625	0.406801	0.715232	0.545959	0.711031	0.981977	0.998355
Or17.1_12409	chemosensory	GL350313	12409	1.3166	0.779519	0.984634	-2.24294	-1.21459	0.358439	1.73342	0.60765	0.969504	5.03077	1.47524	0.128479	0.0507091	0.552387	0.43743	0.184601	0.0799038	0.842404	0.139201	0.923006	0.519267	0.807094	0.759086	0.998355
Or21.1_344574	chemosensory	GL349896	344574	1.40792	1.65054	0.481955	2.60192	-1.41425	-2.79379	1.98224	2.72428	0.232281	6.77001	2.0001	7.80529	0.0100698	0.00179892	0.644414	0.00702801	0.38987	5.38982e-05	0.0445524	0.0136718	0.545959	0.0924704	0.981977	0.0061444
Or21.5_340468	chemosensory	GL349896	340468	0.165071	-0.656218	-1.22436	0.891783	-0.607317	0.479199	0.0272485	0.430621	1.49906	0.795277	0.368834	0.229631	0.347394	0.0671123	0.000425929	0.175431	0.43444	0.724864	0.341556	0.283363	0.0050809	0.807094	0.981977	0.998355
Or22.1_271584	chemosensory	GL349896	271584	-2.02138	0.628964	-1.48531	-1.35932	-1.19774	0.346853	4.08598	0.395596	2.20613	1.84774	1.43457	0.120307	0.119628	0.140327	0.0952299	0.104171	0.553645	0.887419	0.196374	0.420981	0.227199	0.644998	0.981977	0.998355
Or26C.1_1260686	chemosensory	GL349677	1260686	0.841678	-2.26182	-1.33673	1.1806	1.03197	0.276706	0.708423	5.11581	1.78685	1.39381	1.06496	0.0765664	0.443394	0.120637	0.00848723	0.246076	0.39667	0.92722	0.392018	0.382017	0.0433903	0.86522	0.981977	0.998355
Or26C.1_1260905	chemosensory	GL349677	1260905	1.18885	-1.94026	1.65973	0.0595503	0.537384	-1.20722	1.41337	3.76462	2.7547	0.00354624	0.288782	1.45738	0.323484	0.0908308	0.299087	0.907614	0.679423	0.449603	0.323177	0.341847	0.465366	0.886011	0.981977	0.998355
Or29.1_256355	chemosensory	GL350067	256355	-0.220715	-1.90433	0.189515	-1.69332	0.35187	-0.779559	0.048715	3.62646	0.0359159	2.86735	0.123813	0.607713	0.767919	0.192719	0.893199	0.368399	0.648968	0.698056	0.48489	0.523093	0.597474	0.886011	0.981977	0.998355
Or29.1_256540	chemosensory	GL350067	256540	0.123021	1.9281	-0.123302	1.93777	-0.21543	0.850803	0.0151341	3.71757	0.0152033	3.75497	0.0464101	0.723866	0.875365	0.0123845	0.935892	0.175431	0.929011	0.406593	0.497441	0.0784354	0.608958	0.807094	0.996239	0.998355
Or29.1_256603	chemosensory	GL350067	256603	-0.133002	-1.90447	0.171333	-1.96104	0.134741	-0.778676	0.0176894	3.62702	0.0293549	3.84568	0.0181551	0.606337	0.755978	0.0287259	0.841799	0.228302	0.943965	0.815736	0.48489	0.155941	0.584548	0.86522	0.996239	0.998355
Or29.1_256724	chemosensory	GL350067	256724	0.365022	1.09381	-0.55558	2.14874	-0.019694	1.25135	0.133241	1.19641	0.308669	4.61706	0.000387854	1.56587	0.807395	0.0284991	0.590753	0.0269721	0.9933	0.659658	0.48489	0.155941	0.545959	0.258097	0.996239	0.998355
Or3.4_229460	chemosensory	GL349997	229460	-1.70783	1.39427	-1.73619	-0.120345	0.253373	-0.298153	2.91667	1.944	3.01436	0.0144829	0.064198	0.0888952	0.13675	0.378445	0.00105244	0.908498	0.841086	0.924002	0.206596	0.774048	0.0100046	0.886011	0.988492	0.998355
Or31.1_877311	chemosensory	GL349842	877311	-0.401199	-0.0794852	-0.782984	-2.05214	-0.167386	-0.0376889	0.16096	0.00631789	0.613065	4.21127	0.028018	0.00142045	0.810526	0.960245	0.724651	0.00402826	0.926276	0.98647	0.48489	0.987654	0.545959	0.0621715	0.996239	0.998355
Or32.1_303270	chemosensory	GL350029	303270	NA	NA	NA	NA	NA	NA	#VALUE!	#VALUE!	#VALUE!	#VALUE!	#VALUE!	#VALUE!	NA	NA	NA	NA	NA	NA	NA	NA	NA	NA	NA	NA
Or33C.1_639201	chemosensory	GL349725	639201	-0.0650759	0.207991	-1.47602	0.554148	-1.47332	0.550054	0.00423487	0.0432604	2.17864	0.307081	2.17067	0.30256	0.957572	0.860347	0.52726	0.797366	0.688688	0.722155	0.52191	0.981414	0.532509	0.886011	0.981977	0.998355
Or36.1_17662	chemosensory	GL350863	17662	0.554898	-0.650853	-1.48276	-3.67894	-1.28673	-0.395994	0.307911	0.423609	2.19859	13.5346	1.65568	0.156811	0.00597616	0.111581	0.00025183	1.74993e-06	0.156417	0.803433	0.0308475	0.363437	0.00360489	3.68394e-05	0.981977	0.998355
Or36.1_17759	chemosensory	GL350863	17759	0.566257	-0.647066	-1.4861	-3.6937	-1.27738	-0.393747	0.320646	0.418695	2.20848	13.6434	1.6317	0.155036	0.395159	0.00302254	0.00111824	6.49045e-18	0.216875	0.753504	0.354733	0.0215356	0.0100046	6.8318e-16	0.981977	0.998355
Or37.1_294798	chemosensory	GL349690	294798	0.345154	-0.0680996	0.334196	-0.370801	-0.645514	-0.0121081	0.119131	0.00463755	0.111687	0.137494	0.416689	0.000146605	0.836033	0.97629	0.66284	0.807552	0.723211	0.997863	0.48489	0.987654	0.545959	0.886011	0.981977	0.998355
Or39.5_431003	chemosensory	GL349721	431003	NA	NA	NA	NA	NA	NA	#VALUE!	#VALUE!	#VALUE!	#VALUE!	#VALUE!	#VALUE!	NA	NA	NA	NA	NA	NA	NA	NA	NA	NA	NA	NA
Or42.1_866586	chemosensory	GL349721	866586	NA	NA	NA	NA	NA	NA	#VALUE!	#VALUE!	#VALUE!	#VALUE!	#VALUE!	#VALUE!	NA	NA	NA	NA	NA	NA	NA	NA	NA	NA	NA	NA
Or43.1_1454689	chemosensory	GL349635	1454689	-0.351335	-1.1741	-1.52305	0.17251	-0.783693	-1.12498	0.123436	1.3785	2.31968	0.0297597	0.614175	1.26558	0.728856	0.220204	0.430946	0.92419	0.799552	0.389446	0.48489	0.583797	0.519267	0.886011	0.988492	0.998355
Or47.1_453205	chemosensory	GL349872	453205	-0.883261	2.93754	1.72918	-1.01677	-0.582204	-0.195228	0.780149	8.62914	2.99006	1.03382	0.338962	0.0381138	0.00119057	1.35268e-07	0.00154888	0.324422	0.632915	0.926957	0.00670412	3.0841e-06	0.0110859	0.886011	0.981977	0.998355
Or52.1_55411	chemosensory	GL349793	55411	NA	NA	NA	NA	NA	NA	#VALUE!	#VALUE!	#VALUE!	#VALUE!	#VALUE!	#VALUE!	NA	NA	NA	NA	NA	NA	NA	NA	NA	NA	NA	NA
Or53.1_36476	chemosensory	GL351200	36476	-1.77476	0.297323	-0.415675	-1.87057	1.34924	-0.68719	3.14978	0.0884012	0.172786	3.49903	1.82045	0.47223	0.134799	0.85668	0.442344	0.0855677	0.293383	0.829793	0.206596	0.981414	0.519267	0.600453	0.981977	0.998355
Or53.1_36809	chemosensory	GL351200	36809	-0.187923	0.481099	-1.48967	1.23074	-1.64871	1.75481	0.0353149	0.231456	2.21911	1.51473	2.71823	3.07937	0.915248	0.774933	0.525368	0.102149	0.387756	0.454325	0.512925	0.967372	0.532509	0.644998	0.981977	0.998355
Or63PC.1_913369	chemosensory	GL349770	913369	NA	NA	NA	NA	NA	NA	#VALUE!	#VALUE!	#VALUE!	#VALUE!	#VALUE!	#VALUE!	NA	NA	NA	NA	NA	NA	NA	NA	NA	NA	NA	NA
Or7.1_2084731	chemosensory	GL349639	2084731	1.40602	0.727742	2.6004	0.146287	-0.575568	-0.809609	1.9769	0.529609	6.76208	0.0213999	0.331279	0.655466	0.048677	0.29106	0.0560972	0.907452	0.78836	0.36937	0.139201	0.691269	0.167296	0.886011	0.988492	0.998355
Or8.1_54721	chemosensory	GL350673	54721	NA	NA	NA	NA	NA	NA	#VALUE!	#VALUE!	#VALUE!	#VALUE!	#VALUE!	#VALUE!	NA	NA	NA	NA	NA	NA	NA	NA	NA	NA	NA	NA
Or9.1_93988	chemosensory	GL349973	93988	-0.823269	0.198613	-0.366962	-0.654318	-0.0508807	0.969302	0.677772	0.039447	0.134661	0.428132	0.00258884	0.939546	0.695988	0.778042	0.801552	0.634735	0.987759	0.809334	0.48489	0.967372	0.576798	0.886011	0.996239	0.998355
P450_g1.1_34855	detoxification	GL349925	34855	-2.039	-1.67017	0.954585	-0.177166	0.594232	1.78192	4.15752	2.78945	0.911232	0.0313878	0.353112	3.17524	0.0827214	0.297143	0.0779862	0.869306	0.644108	0.576092	0.166677	0.691312	0.192475	0.886011	0.981977	0.998355
P450_g1.5_38478	detoxification	GL349925	38478	2.03675	1.69129	-0.945166	0.157793	-0.581776	-1.72269	4.14836	2.86046	0.893338	0.0248986	0.338464	2.96767	0.131894	0.189322	0.59881	0.784401	0.68975	0.33448	0.206596	0.523093	0.545959	0.886011	0.981977	0.998355
P450_g12.8_213197	detoxification	GL349647	213197	1.70967	0.154207	2.02554	0.849398	-0.633607	0.437456	2.92298	0.0237799	4.10281	0.721477	0.401458	0.191368	0.0280004	0.917707	0.165319	0.663995	0.429969	0.834031	0.0912831	0.987654	0.358033	0.886011	0.981977	0.998355
P450_g16.3_607171	detoxification	GL349706	607171	NA	NA	NA	NA	NA	NA	#VALUE!	#VALUE!	#VALUE!	#VALUE!	#VALUE!	#VALUE!	NA	NA	NA	NA	NA	NA	NA	NA	NA	NA	NA	NA
P450_g2.4_864666	detoxification	GL349670	864666	2.25947	1.98321	-1.54585	-0.156201	1.94713	0.264786	5.10522	3.93312	2.38964	0.0243987	3.7913	0.0701114	4.13091e-28	2.3729e-06	0.000175483	0.840928	0.0341813	0.869063	2.55873e-26	3.38138e-05	0.00346932	0.886011	0.556667	0.998355
P450_g23.1_223791	detoxification	GL349965	223791	NA	NA	NA	NA	NA	NA	#VALUE!	#VALUE!	#VALUE!	#VALUE!	#VALUE!	#VALUE!	NA	NA	NA	NA	NA	NA	NA	NA	NA	NA	NA	NA
P450_g25.4_210883	detoxification	GL350286	210883	-1.39068	0.834547	-0.62174	-0.421227	-1.11863	-1.17265	1.93398	0.696469	0.38656	0.177432	1.25132	1.37511	0.29874	0.650168	0.314127	0.731001	0.443796	0.74671	0.321494	0.961652	0.478368	0.886011	0.981977	0.998355
P450_g29.1_104283	detoxification	GL349655	104283	2.25843	-1.13394	1.26028	-0.197542	-1.32751	-0.0120278	5.10051	1.28583	1.58831	0.0390229	1.76229	0.000144668	0.0545194	0.31164	0.416121	0.68583	0.294355	0.993841	0.139201	0.710539	0.519267	0.886011	0.981977	0.998355
P450_g29.3_103803	detoxification	GL349655	103803	-0.899463	-0.574284	-1.4202	-0.621753	0.291851	-3.15401	0.809033	0.329802	2.01698	0.386577	0.0851773	9.9478	0.308095	0.73668	0.392942	0.779397	0.747541	0.180698	0.321494	0.961652	0.519267	0.886011	0.981977	0.998355
P450_g30.3_73683	detoxification	GL349655	73683	-0.226401	0.367631	-1.4917	1.36245	-0.397118	-1.7139	0.0512574	0.135152	2.22517	1.85626	0.157703	2.93746	0.829217	0.710844	0.442554	0.454536	0.897747	0.187027	0.48489	0.961652	0.519267	0.886011	0.996239	0.998355
P450_g33.1_53017	detoxification	GL350826	53017	1.419	1.26798	2.14595	0.893951	-0.104036	1.83704	2.01356	1.60776	4.60511	0.799148	0.0108234	3.37472	0.000174961	0.101025	0.00463841	0.532371	0.95095	0.534156	0.00120414	0.3599	0.0255376	0.886011	0.996239	0.998355
P450_g33.1_53236	detoxification	GL350826	53236	NA	NA	NA	NA	NA	NA	#VALUE!	#VALUE!	#VALUE!	#VALUE!	#VALUE!	#VALUE!	NA	NA	NA	NA	NA	NA	NA	NA	NA	NA	NA	NA
P450_g37.1_296142	detoxification	GL349946	296142	0	0	0	0	0	0	0	0	0	0	0	0	NA	NA	NA	NA	NA	NA	NA	NA	NA	NA	NA	NA
P450_g4.1_244192	detoxification	GL349946	244192	1.11806	0.929164	1.43777	-1.90854	-0.831203	1.02446	1.25007	0.863346	2.06718	3.64253	0.690898	1.04953	0.500201	0.561514	0.515236	0.00838356	0.643555	0.639256	0.41869	0.923006	0.532509	0.0980498	0.981977	0.998355
P450_g4.1_244264	detoxification	GL349946	244264	0.660057	1.18215	1.19376	-1.94931	-0.76709	0.647481	0.435676	1.39748	1.42507	3.7998	0.588427	0.419232	0.375369	0.411835	0.394246	0.298366	0.318816	0.746159	0.352285	0.782487	0.519267	0.886011	0.981977	0.998355
P450_g4.3_242643	detoxification	GL349946	242643	0.547553	-2.7321	-1.84346	0.871474	0.82355	0.372982	0.299814	7.46439	3.39836	0.759466	0.678234	0.139116	0.314864	2.11247e-07	0.0762238	0.364501	0.614842	0.58611	0.321494	4.0137e-06	0.192475	0.886011	0.981977	0.998355
P450_g4.4_242377	detoxification	GL349946	242377	0.548168	-2.73636	-1.847	0.874243	0.82858	0.357663	0.300488	7.48766	3.4114	0.764301	0.686545	0.127923	0.0584302	3.83786e-06	0.00146779	0.425367	0.522477	0.874454	0.139201	4.37516e-05	0.0110859	0.886011	0.981977	0.998355
P450_g40.1_411001	detoxification	GL349946	411001	0.370828	-0.991912	-1.39172	-0.626329	-2.07717	-0.882364	0.137514	0.98389	1.93688	0.392288	4.31464	0.778567	0.818548	0.0610436	0.206825	0.543288	0.406799	0.771134	0.48489	0.271749	0.37957	0.886011	0.981977	0.998355
P450_g40.1_411347	detoxification	GL349946	411347	NA	NA	NA	NA	NA	NA	#VALUE!	#VALUE!	#VALUE!	#VALUE!	#VALUE!	#VALUE!	NA	NA	NA	NA	NA	NA	NA	NA	NA	NA	NA	NA
P450_g41.7_86867	detoxification	GL350513	86867	-0.758166	2.34067	1.33788	-0.807147	-0.219484	0.27106	0.574816	5.47874	1.78993	0.651486	0.0481732	0.0734737	0.621829	0.108284	0.514363	0.222913	0.895818	0.895544	0.48489	0.363437	0.532509	0.86522	0.996239	0.998355
P450_g42.7_835332	detoxification	GL349723	835332	NA	NA	NA	NA	NA	NA	#VALUE!	#VALUE!	#VALUE!	#VALUE!	#VALUE!	#VALUE!	NA	NA	NA	NA	NA	NA	NA	NA	NA	NA	NA	NA
P450_g45.3_17899	detoxification	GL350424	17899	-0.470609	-0.888117	0.649327	0.215711	1.87367	1.14419	0.221473	0.788752	0.421626	0.0465313	3.51066	1.30918	0.666189	0.399922	0.755307	0.910831	0.565504	0.399721	0.48489	0.774048	0.551635	0.886011	0.981977	0.998355
P450_g47.2_3070	detoxification	GL350025	3070	-0.65314	1.284	-0.197101	0.462355	-0.850027	-0.555874	0.426592	1.64867	0.0388487	0.213772	0.722546	0.308996	0.208892	0.226808	0.849375	0.81373	0.713505	0.890371	0.281283	0.587638	0.584548	0.886011	0.981977	0.998355
P450_g48.4_36092	detoxification	GL349948	36092	2.03737	-0.337113	-0.615946	0.312067	-0.833303	-0.00636845	4.15087	0.113645	0.37939	0.097386	0.694394	4.05571e-05	0.215661	0.535817	0.584735	0.768033	0.74417	0.998355	0.284219	0.923006	0.545959	0.886011	0.981977	0.998355
P450_g48.9_38206	detoxification	GL349948	38206	-1.93116	0.541612	1.43629	-0.347107	0.951869	0.548502	3.7294	0.293344	2.06292	0.120483	0.906054	0.300855	0.109377	0.742328	0.0100824	0.754936	0.474094	0.867011	0.188192	0.961652	0.0451022	0.886011	0.981977	0.998355
P450_g49.3_712448	detoxification	GL349648	712448	NA	NA	NA	NA	NA	NA	#VALUE!	#VALUE!	#VALUE!	#VALUE!	#VALUE!	#VALUE!	NA	NA	NA	NA	NA	NA	NA	NA	NA	NA	NA	NA
P450_g49.4_712880	detoxification	GL349648	712880	-0.0528206	0.250283	1.14463	2.2582	0.431636	-0.261227	0.00279002	0.0626414	1.31019	5.09948	0.18631	0.0682394	0.955356	0.892063	0.518047	0.327053	0.643051	0.913126	0.52191	0.987332	0.532509	0.886011	0.981977	0.998355
P450_g5.3_234363	detoxification	GL349946	234363	-0.823617	2.99864	1.72297	-0.993023	-0.806384	-0.367443	0.678344	8.99185	2.96863	0.986094	0.650256	0.135015	0.0228652	9.75917e-18	0.012374	0.119275	0.457267	0.418849	0.0833115	5.56273e-16	0.0520975	0.695481	0.981977	0.998355
P450_g56.3_30701	detoxification	GL350617	30701	-0.117843	-0.358573	-0.707259	-1.33847	1.54813	-0.0947908	0.013887	0.128575	0.500215	1.7915	2.39672	0.0089853	0.821707	0.73737	0.499864	0.499035	0.508054	0.981494	0.48489	0.961652	0.532509	0.886011	0.981977	0.998355
P450_g65.2_120663	detoxification	GL349651	120663	-1.03341	0.618114	0.469191	2.22722	0.072033	-1.71916	1.06794	0.382065	0.22014	4.96049	0.00518875	2.95551	0.533028	0.266965	0.682045	0.0344882	0.977705	0.58055	0.439588	0.66161	0.545959	0.302517	0.996239	0.998355
P450_g68.1_305774	detoxification	GL349946	305774	NA	NA	NA	NA	NA	NA	#VALUE!	#VALUE!	#VALUE!	#VALUE!	#VALUE!	#VALUE!	NA	NA	NA	NA	NA	NA	NA	NA	NA	NA	NA	NA
P450_g7.4_40432	detoxification	GL350949	40432	0.394884	1.17959	-0.440239	-1.65355	-1.34441	3.07932	0.155933	1.39144	0.19381	2.73422	1.80744	9.4822	0.770105	0.3611	0.805878	0.00413456	0.356345	0.0849359	0.48489	0.774048	0.576798	0.0621715	0.981977	0.998355
P450_g7.4_40645	detoxification	GL350949	40645	0.871755	-0.520166	-1.45021	-1.91412	-1.63789	1.32258	0.759956	0.270572	2.10312	3.66385	2.6827	1.74921	0.172206	0.678437	0.226539	0.234125	0.0117282	0.436844	0.242423	0.961652	0.405356	0.86522	0.267404	0.998355
P450_g9.6_43992	detoxification	GL349655	43992	-0.212875	-0.17651	-1.38982	-1.19576	1.35126	2.15192	0.0453156	0.0311559	1.9316	1.42983	1.82591	4.63076	0.83762	0.860889	0.484263	0.515591	0.663984	0.100427	0.48489	0.981414	0.532509	0.886011	0.981977	0.998355
pasha.2.3_559378	control	GL349723	559378	NA	NA	NA	NA	NA	NA	#VALUE!	#VALUE!	#VALUE!	#VALUE!	#VALUE!	#VALUE!	NA	NA	NA	NA	NA	NA	NA	NA	NA	NA	NA	NA
pasha.2.3_559750	control	GL349723	559750	-0.500458	1.22946	0.466663	-0.717066	0.431997	-2.23689	0.250458	1.51157	0.217774	0.514183	0.186622	5.00368	0.80241	0.0619778	0.733787	0.575728	0.889813	0.554312	0.48489	0.271749	0.547083	0.886011	0.996239	0.998355
PS_g1.1_300056	pheromone	GL350123	300056	NA	NA	NA	NA	NA	NA	#VALUE!	#VALUE!	#VALUE!	#VALUE!	#VALUE!	#VALUE!	NA	NA	NA	NA	NA	NA	NA	NA	NA	NA	NA	NA
PS_g1.1_300263	pheromone	GL350123	300263	NA	NA	NA	NA	NA	NA	#VALUE!	#VALUE!	#VALUE!	#VALUE!	#VALUE!	#VALUE!	NA	NA	NA	NA	NA	NA	NA	NA	NA	NA	NA	NA
Rad51C.3_80946	control	GL349752	80946	0.867554	-0.592961	-1.23585	-2.45839	-1.54883	-0.166663	0.752649	0.351603	1.52733	6.0437	2.39887	0.0277767	0.235629	0.677783	0.371266	0.184096	0.0406818	0.932695	0.291903	0.961652	0.519267	0.807094	0.571198	0.998355
Rad51C.4_81153	control	GL349752	81153	0.577749	-0.680648	-1.44594	-3.63844	-1.2573	-0.356018	0.333794	0.463281	2.09076	13.2383	1.5808	0.126748	0.168149	0.0929584	0.0707416	8.68917e-07	0.318455	0.501868	0.242423	0.341847	0.192475	3.39259e-05	0.981977	0.998355
