# Supplementary material for: Targeted re‐sequencing confirms the importance of chemosensory genes in aphid host race differentiation
Source: Mol Ecol. 2016 Sep 15;26(1):43–58. doi: 10.1111/mec.13818 (PMC6849616; doi:10.1111/mec.13818)
Supplement: Supplementary file 4 — Table S3 (a) 7232 capture sequencing SNPs, with associated PCAdapt loadings, p‐values and q‐values. (b) Number of outlier and non‐outlier SNPs per gene (q<=0.05), and poisson probabilities of having this proportion of outliers in red: P < 0.05 Poisson probability of the observed or a greater number of SNP outliers given the number of SNPs in the gene and the overall proportion of outliers in grey shade: genes with 3 or more outlier SNPs in their sequence. [file MEC-26-43-s004.xlsx]

## Sheet: tab 1
7232 capture sequencing SNPs, with associated PCAdapt loadings, p-values and q-values
Capture sequencing SNPs						PCAdapt per SNP loadings for Principal Components 1-6						PCAdapt per SNP p-values for Principal Components 1-6						PCAdapt per SNP loadings squared for Principal Components 1-6						PCAdapt per SNP q-values for Principal Components 1-6						PCAdapt results, global comparison
SNP number	name	type	SNPfilt.chrom	SNPfilt.start	gene.name	loadings$V1	loadings$V2	loadings$V3	loadings$V4	loadings$V5	loadings$V6	pval_1	pval_2	pval_3	pval_4	pval_5	pval_6	loadings$v1^2	loadings$v2^2	loadings$v3^2	loadings$v4^2	loadings$v5^2	loadings$v6^2	qval_1	qval_2	qval_3	qval_4	qval_5	qval_6	pval	qval
1	Control_g153_2	control	GL349621	190932	Cyclophilin 1 CG9916-PA (LOC100162386)	NA	NA	NA	NA	NA	NA	NA	NA	NA	NA	NA	NA	#VALUE!	#VALUE!	#VALUE!	#VALUE!	#VALUE!	#VALUE!	NA	NA	NA	NA	NA	NA	NA	NA
2	Control_g153_2	control	GL349621	190944	Cyclophilin 1 CG9916-PA (LOC100162386)	NA	NA	NA	NA	NA	NA	NA	NA	NA	NA	NA	NA	#VALUE!	#VALUE!	#VALUE!	#VALUE!	#VALUE!	#VALUE!	NA	NA	NA	NA	NA	NA	NA	NA
3	Control_g153_2	control	GL349621	190996	Cyclophilin 1 CG9916-PA (LOC100162386)	NA	NA	NA	NA	NA	NA	NA	NA	NA	NA	NA	NA	#VALUE!	#VALUE!	#VALUE!	#VALUE!	#VALUE!	#VALUE!	NA	NA	NA	NA	NA	NA	NA	NA
4	Control_g153_2	control	GL349621	190997	Cyclophilin 1 CG9916-PA (LOC100162386)	NA	NA	NA	NA	NA	NA	NA	NA	NA	NA	NA	NA	#VALUE!	#VALUE!	#VALUE!	#VALUE!	#VALUE!	#VALUE!	NA	NA	NA	NA	NA	NA	NA	NA
5	Control_g153_2	control	GL349621	191096	Cyclophilin 1 CG9916-PA (LOC100162386)	NA	NA	NA	NA	NA	NA	NA	NA	NA	NA	NA	NA	#VALUE!	#VALUE!	#VALUE!	#VALUE!	#VALUE!	#VALUE!	NA	NA	NA	NA	NA	NA	NA	NA
6	Control_g153_2	control	GL349621	191167	Cyclophilin 1 CG9916-PA (LOC100162386)	-0.200867	-0.756696	-1.05145	-0.653456	-1.27868	-0.740624	0.795953	0.676842	0.411352	0.510379	0.641951	0.74443	0.0403476	0.572589	1.10554	0.427005	1.63502	0.554176	0.868633	0.379856	0.873909	0.722554	0.999916	0.999749	0.988039	0.999839
7	Control_g153_1	control	GL349621	192424	Cyclophilin 1 CG9916-PA (LOC100162386)	NA	NA	NA	NA	NA	NA	NA	NA	NA	NA	NA	NA	#VALUE!	#VALUE!	#VALUE!	#VALUE!	#VALUE!	#VALUE!	NA	NA	NA	NA	NA	NA	NA	NA
8	Control_g153_3	control	GL349621	193207	Cyclophilin 1 CG9916-PA (LOC100162386)	NA	NA	NA	NA	NA	NA	NA	NA	NA	NA	NA	NA	#VALUE!	#VALUE!	#VALUE!	#VALUE!	#VALUE!	#VALUE!	NA	NA	NA	NA	NA	NA	NA	NA
9	Control_g153_3	control	GL349621	193463	Cyclophilin 1 CG9916-PA (LOC100162386)	NA	NA	NA	NA	NA	NA	NA	NA	NA	NA	NA	NA	#VALUE!	#VALUE!	#VALUE!	#VALUE!	#VALUE!	#VALUE!	NA	NA	NA	NA	NA	NA	NA	NA
10	Control_g209_6	control	GL349622	975207	calreticulin (LOC100161399)	NA	NA	NA	NA	NA	NA	NA	NA	NA	NA	NA	NA	#VALUE!	#VALUE!	#VALUE!	#VALUE!	#VALUE!	#VALUE!	NA	NA	NA	NA	NA	NA	NA	NA
11	Control_g209_6	control	GL349622	975418	calreticulin (LOC100161399)	NA	NA	NA	NA	NA	NA	NA	NA	NA	NA	NA	NA	#VALUE!	#VALUE!	#VALUE!	#VALUE!	#VALUE!	#VALUE!	NA	NA	NA	NA	NA	NA	NA	NA
12	Control_g209_6	control	GL349622	975591	calreticulin (LOC100161399)	NA	NA	NA	NA	NA	NA	NA	NA	NA	NA	NA	NA	#VALUE!	#VALUE!	#VALUE!	#VALUE!	#VALUE!	#VALUE!	NA	NA	NA	NA	NA	NA	NA	NA
13	Control_g209_6	control	GL349622	975715	calreticulin (LOC100161399)	NA	NA	NA	NA	NA	NA	NA	NA	NA	NA	NA	NA	#VALUE!	#VALUE!	#VALUE!	#VALUE!	#VALUE!	#VALUE!	NA	NA	NA	NA	NA	NA	NA	NA
14	Control_g209_6	control	GL349622	975769	calreticulin (LOC100161399)	-1.46118	2.82303	0.0505145	-0.0432009	0.224509	-0.0556169	0.271988	0.00185847	0.943548	0.979714	0.870227	0.964988	2.13504	7.96948	0.00255171	0.00186632	0.0504041	0.931201	0.635597	0.00795158	0.998422	0.739763	0.999916	0.999749	0.813339	0.999839
15	Control_g209_6	control	GL349622	975790	calreticulin (LOC100161399)	NA	NA	NA	NA	NA	NA	NA	NA	NA	NA	NA	NA	#VALUE!	#VALUE!	#VALUE!	#VALUE!	#VALUE!	#VALUE!	NA	NA	NA	NA	NA	NA	NA	NA
16	Control_g209_3	control	GL349622	975910	calreticulin (LOC100161399)	4.25036	1.72081	0.564673	-0.219491	-0.762054	-0.562632	9.45553e-11	0.000569817	0.639753	0.793573	0.313707	0.792771	18.0655	2.96118	0.318856	0.0481764	0.580726	0.628487	1.81189e-09	0.00296401	0.937631	0.722554	0.999916	0.999749	0.00107774	0.00772141
17	Control_g209_5	control	GL349622	976477	calreticulin (LOC100161399)	NA	NA	NA	NA	NA	NA	NA	NA	NA	NA	NA	NA	#VALUE!	#VALUE!	#VALUE!	#VALUE!	#VALUE!	#VALUE!	NA	NA	NA	NA	NA	NA	NA	NA
18	Control_g209_5	control	GL349622	976585	calreticulin (LOC100161399)	4.25036	1.72081	0.564673	-0.219491	-0.762054	-0.562632	1.12881e-19	0.115915	0.464242	0.713802	0.645739	0.681216	18.0655	2.96118	0.318856	0.0481764	0.580726	0.464055	3.48879e-18	0.177865	0.891432	0.722554	0.999916	0.999749	0.00107774	0.00772141
19	Control_g209_5	control	GL349622	976594	calreticulin (LOC100161399)	-1.37044	2.52343	-0.0126711	-0.179522	0.133855	-0.158092	0.218889	0.0401052	0.988982	0.899721	0.942695	0.922921	1.8781	6.36768	0.000160558	0.0322281	0.0179171	0.851784	0.553837	0.0895815	0.998597	0.730185	0.999916	0.999749	0.925094	0.999839
20	Control_g209_4	control	GL349622	979268	calreticulin (LOC100161399)	0.593247	1.49009	2.53941	1.56178	2.19942	-0.0687983	0.675614	0.123299	0.000839533	0.388681	0.133141	0.959351	0.351942	2.22037	6.44862	2.43916	4.83745	0.920354	0.868633	0.183727	0.0118713	0.722554	0.984119	0.999749	0.274346	0.710435
21	Control_g209_4	control	GL349622	979361	calreticulin (LOC100161399)	-1.95203	3.7305	0.0808741	-0.127647	0.287354	-0.105196	0.0650061	1.13079e-06	0.946352	0.924795	0.804464	0.960678	3.81044	13.9166	0.00654063	0.0162937	0.0825724	0.922902	0.242661	1.10099e-05	0.998422	0.73036	0.999916	0.999749	0.508583	0.999839
22	Control_g209_4	control	GL349622	979370	calreticulin (LOC100161399)	-1.95203	3.7305	0.0808741	-0.127647	0.287354	-0.105196	0.0234221	1.24961e-08	0.959241	0.907696	0.772155	0.97013	3.81044	13.9166	0.00654063	0.0162937	0.0825724	0.941151	0.114107	1.59498e-07	0.998422	0.730185	0.999916	0.999749	0.508583	0.999839
23	Control_g209_4	control	GL349622	979445	calreticulin (LOC100161399)	NA	NA	NA	NA	NA	NA	NA	NA	NA	NA	NA	NA	#VALUE!	#VALUE!	#VALUE!	#VALUE!	#VALUE!	#VALUE!	NA	NA	NA	NA	NA	NA	NA	NA
24	Control_g209_2	control	GL349622	979574	calreticulin (LOC100161399)	NA	NA	NA	NA	NA	NA	NA	NA	NA	NA	NA	NA	#VALUE!	#VALUE!	#VALUE!	#VALUE!	#VALUE!	#VALUE!	NA	NA	NA	NA	NA	NA	NA	NA
25	Control_g209_1	control	GL349622	984774	calreticulin (LOC100161399)	0.0737307	-0.834424	-1.52266	-0.76418	5.2814	-0.0818096	0.935911	0.427072	0.0543771	0.532875	0.000969662	0.953592	0.00543621	0.696263	2.3185	0.583971	27.8932	0.909337	0.876243	0.324177	0.32681	0.722554	0.0309524	0.999749	2.67761e-05	0.000274052
26	PMT_228_1	pmt	GL349623	820351	Gr33_PMT2	NA	NA	NA	NA	NA	NA	NA	NA	NA	NA	NA	NA	#VALUE!	#VALUE!	#VALUE!	#VALUE!	#VALUE!	#VALUE!	NA	NA	NA	NA	NA	NA	NA	NA
27	PMT_229_1	pmt	GL349623	820388	Gr33_PMT3	NA	NA	NA	NA	NA	NA	NA	NA	NA	NA	NA	NA	#VALUE!	#VALUE!	#VALUE!	#VALUE!	#VALUE!	#VALUE!	NA	NA	NA	NA	NA	NA	NA	NA
28	PMT_231_1	pmt	GL349623	820678	Gr33_PMT5	NA	NA	NA	NA	NA	NA	NA	NA	NA	NA	NA	NA	#VALUE!	#VALUE!	#VALUE!	#VALUE!	#VALUE!	#VALUE!	NA	NA	NA	NA	NA	NA	NA	NA
29	PMT_231_1	pmt	GL349623	820689	Gr33_PMT5	NA	NA	NA	NA	NA	NA	NA	NA	NA	NA	NA	NA	#VALUE!	#VALUE!	#VALUE!	#VALUE!	#VALUE!	#VALUE!	NA	NA	NA	NA	NA	NA	NA	NA
30	Gr_g26_1	chemosensory	GL349623	821600	Gr32	NA	NA	NA	NA	NA	NA	NA	NA	NA	NA	NA	NA	#VALUE!	#VALUE!	#VALUE!	#VALUE!	#VALUE!	#VALUE!	NA	NA	NA	NA	NA	NA	NA	NA
31	Gr_g26_1	chemosensory	GL349623	821677	Gr32	3.67624	1.22383	0.00824899	-0.411259	-0.475975	0.455395	0.0001693	0.27186	0.992102	0.751418	0.767528	0.759582	13.5148	1.49775	6.80459e-05	0.169134	0.226553	0.576964	0.00155471	0.271662	0.998681	0.722554	0.999916	0.999749	0.120201	0.40143
32	Gr_g26_1	chemosensory	GL349623	821685	Gr32	NA	NA	NA	NA	NA	NA	NA	NA	NA	NA	NA	NA	#VALUE!	#VALUE!	#VALUE!	#VALUE!	#VALUE!	#VALUE!	NA	NA	NA	NA	NA	NA	NA	NA
33	Gr_g26_1	chemosensory	GL349623	821789	Gr32	NA	NA	NA	NA	NA	NA	NA	NA	NA	NA	NA	NA	#VALUE!	#VALUE!	#VALUE!	#VALUE!	#VALUE!	#VALUE!	NA	NA	NA	NA	NA	NA	NA	NA
34	Gr_g26_1	chemosensory	GL349623	821808	Gr32	NA	NA	NA	NA	NA	NA	NA	NA	NA	NA	NA	NA	#VALUE!	#VALUE!	#VALUE!	#VALUE!	#VALUE!	#VALUE!	NA	NA	NA	NA	NA	NA	NA	NA
35	Gr_g26_1	chemosensory	GL349623	821814	Gr32	4.11693	1.27715	0.148822	-0.386852	-0.605153	0.573943	5.23394e-12	0.158495	0.885384	0.611961	0.65911	0.754158	16.9491	1.63111	0.022148	0.149655	0.36621	0.568755	1.09015e-10	0.210067	0.998422	0.722554	0.999916	0.999749	0.0109113	0.0562009
36	Gr_g26_1	chemosensory	GL349623	821826	Gr32	-1.16872	0.0719448	-1.66281	-1.3013	-2.43532	-1.68739	0.118486	0.967185	0.177613	0.173775	0.358129	0.440911	1.36591	0.00517606	2.76494	1.69338	5.9308	0.194402	0.369781	0.464889	0.672289	0.584627	0.999916	0.999749	0.680546	0.999839
37	Gr_g26_1	chemosensory	GL349623	821828	Gr32	1.17425	1.47946	1.57335	1.14687	0.709498	-1.18275	0.348517	0.284191	0.128312	0.473668	0.734549	0.519554	1.37886	2.18881	2.47542	1.3153	0.503388	0.269937	0.723811	0.277549	0.570971	0.722554	0.999916	0.999749	0.765662	0.999839
38	Gr_g26_1	chemosensory	GL349623	821831	Gr32	NA	NA	NA	NA	NA	NA	NA	NA	NA	NA	NA	NA	#VALUE!	#VALUE!	#VALUE!	#VALUE!	#VALUE!	#VALUE!	NA	NA	NA	NA	NA	NA	NA	NA
39	Gr_g26_1	chemosensory	GL349623	821886	Gr32	NA	NA	NA	NA	NA	NA	NA	NA	NA	NA	NA	NA	#VALUE!	#VALUE!	#VALUE!	#VALUE!	#VALUE!	#VALUE!	NA	NA	NA	NA	NA	NA	NA	NA
40	Gr_g26_1	chemosensory	GL349623	821894	Gr32	NA	NA	NA	NA	NA	NA	NA	NA	NA	NA	NA	NA	#VALUE!	#VALUE!	#VALUE!	#VALUE!	#VALUE!	#VALUE!	NA	NA	NA	NA	NA	NA	NA	NA
41	Gr_g26_1	chemosensory	GL349623	821904	Gr32	-1.16872	0.0719448	-1.66281	-1.3013	-2.43532	-1.68739	0.181941	0.956804	0.272394	0.244847	0.226311	0.530386	1.36591	0.00517606	2.76494	1.69338	5.9308	0.281309	0.498438	0.462239	0.784156	0.678385	0.999916	0.999749	0.680546	0.999839
42	Gr_g26_1	chemosensory	GL349623	821915	Gr32	NA	NA	NA	NA	NA	NA	NA	NA	NA	NA	NA	NA	#VALUE!	#VALUE!	#VALUE!	#VALUE!	#VALUE!	#VALUE!	NA	NA	NA	NA	NA	NA	NA	NA
43	Gr_g26_1	chemosensory	GL349623	821980	Gr32	-2.44434	1.39774	-1.24942	1.3263	-0.764945	-3.20843	0.00610737	0.155154	0.0897216	0.244345	0.607495	0.0141002	5.97479	1.95367	1.56106	1.75908	0.585141	0.000198816	0.037035	0.207999	0.465052	0.678354	0.999916	0.814825	0.0376741	0.158981
44	Gr_g26_1	chemosensory	GL349623	822015	Gr32	NA	NA	NA	NA	NA	NA	NA	NA	NA	NA	NA	NA	#VALUE!	#VALUE!	#VALUE!	#VALUE!	#VALUE!	#VALUE!	NA	NA	NA	NA	NA	NA	NA	NA
45	Gr_g26_1	chemosensory	GL349623	822057	Gr32	-1.17425	0.219576	-1.52598	-1.22723	-2.29535	-2.18173	0.355615	0.811583	0.290864	0.449957	0.0998532	0.394941	1.37886	0.0482137	2.32861	1.50609	5.26861	0.155978	0.728487	0.419288	0.79548	0.722554	0.867727	0.999749	0.656487	0.999839
46	Gr_g26_1	chemosensory	GL349623	822071	Gr32	-0.138872	-1.1268	-1.26125	-0.761969	-0.956628	5.03631	0.878697	0.103633	0.450809	0.51228	0.361608	0.0898355	0.0192855	1.26967	1.59074	0.580597	0.915137	0.00807042	0.868633	0.167811	0.886667	0.722554	0.999916	0.999749	0.0470688	0.190401
47	Gr_g26_1	chemosensory	GL349623	822123	Gr32	NA	NA	NA	NA	NA	NA	NA	NA	NA	NA	NA	NA	#VALUE!	#VALUE!	#VALUE!	#VALUE!	#VALUE!	#VALUE!	NA	NA	NA	NA	NA	NA	NA	NA
48	Gr_g26_1	chemosensory	GL349623	822131	Gr32	4.40777	1.78391	0.620035	-0.230291	-0.765115	-0.573773	6.02672e-25	0.0740656	0.378504	0.673242	0.613015	0.646153	19.4284	3.18233	0.384444	0.0530342	0.585402	0.417513	2.27931e-23	0.135867	0.8606	0.722554	0.999916	0.999749	6.77967e-05	0.000646676
49	Gr_g26_1	chemosensory	GL349623	822203	Gr32	NA	NA	NA	NA	NA	NA	NA	NA	NA	NA	NA	NA	#VALUE!	#VALUE!	#VALUE!	#VALUE!	#VALUE!	#VALUE!	NA	NA	NA	NA	NA	NA	NA	NA
50	Gr_g26_1	chemosensory	GL349623	822213	Gr32	NA	NA	NA	NA	NA	NA	NA	NA	NA	NA	NA	NA	#VALUE!	#VALUE!	#VALUE!	#VALUE!	#VALUE!	#VALUE!	NA	NA	NA	NA	NA	NA	NA	NA
51	Gr_g26_1	chemosensory	GL349623	822218	Gr32	NA	NA	NA	NA	NA	NA	NA	NA	NA	NA	NA	NA	#VALUE!	#VALUE!	#VALUE!	#VALUE!	#VALUE!	#VALUE!	NA	NA	NA	NA	NA	NA	NA	NA
52	Gr_g26_1	chemosensory	GL349623	822258	Gr32	NA	NA	NA	NA	NA	NA	NA	NA	NA	NA	NA	NA	#VALUE!	#VALUE!	#VALUE!	#VALUE!	#VALUE!	#VALUE!	NA	NA	NA	NA	NA	NA	NA	NA
53	Gr_g26_1	chemosensory	GL349623	822283	Gr32	NA	NA	NA	NA	NA	NA	NA	NA	NA	NA	NA	NA	#VALUE!	#VALUE!	#VALUE!	#VALUE!	#VALUE!	#VALUE!	NA	NA	NA	NA	NA	NA	NA	NA
54	Gr_g26_1	chemosensory	GL349623	822296	Gr32	NA	NA	NA	NA	NA	NA	NA	NA	NA	NA	NA	NA	#VALUE!	#VALUE!	#VALUE!	#VALUE!	#VALUE!	#VALUE!	NA	NA	NA	NA	NA	NA	NA	NA
55	Gr_g26_1	chemosensory	GL349623	822342	Gr32	NA	NA	NA	NA	NA	NA	NA	NA	NA	NA	NA	NA	#VALUE!	#VALUE!	#VALUE!	#VALUE!	#VALUE!	#VALUE!	NA	NA	NA	NA	NA	NA	NA	NA
56	Gr_g26_1	chemosensory	GL349623	822389	Gr32	NA	NA	NA	NA	NA	NA	NA	NA	NA	NA	NA	NA	#VALUE!	#VALUE!	#VALUE!	#VALUE!	#VALUE!	#VALUE!	NA	NA	NA	NA	NA	NA	NA	NA
57	Gr_g26_1	chemosensory	GL349623	822425	Gr32	-0.080619	-0.989794	-0.876179	-0.279445	-0.677778	7.10578	0.933963	0.160211	0.428097	0.822141	0.525501	0.000294289	0.00649943	0.979692	0.76769	0.0780897	0.459383	8.66059e-08	0.876243	0.211419	0.877228	0.724713	0.999916	0.105421	6.97485e-05	0.00066333
58	Gr_g26_1	chemosensory	GL349623	822467	Gr32	NA	NA	NA	NA	NA	NA	NA	NA	NA	NA	NA	NA	#VALUE!	#VALUE!	#VALUE!	#VALUE!	#VALUE!	#VALUE!	NA	NA	NA	NA	NA	NA	NA	NA
59	Gr_g26_1	chemosensory	GL349623	822522	Gr32	NA	NA	NA	NA	NA	NA	NA	NA	NA	NA	NA	NA	#VALUE!	#VALUE!	#VALUE!	#VALUE!	#VALUE!	#VALUE!	NA	NA	NA	NA	NA	NA	NA	NA
60	Gr_g27_1	chemosensory	GL349623	827419	Gr33	-2.23123	2.08232	0.796411	-1.64954	-0.412109	-1.11668	0.00049848	0.164452	0.450701	0.0439922	0.855865	0.551304	4.97837	4.33605	0.63427	2.72099	0.169834	0.303936	0.00416511	0.214121	0.886667	0.249797	0.999916	0.999749	0.527606	0.999839
61	Gr_g27_1	chemosensory	GL349623	827420	Gr33	NA	NA	NA	NA	NA	NA	NA	NA	NA	NA	NA	NA	#VALUE!	#VALUE!	#VALUE!	#VALUE!	#VALUE!	#VALUE!	NA	NA	NA	NA	NA	NA	NA	NA
62	Gr_g27_1	chemosensory	GL349623	827425	Gr33	NA	NA	NA	NA	NA	NA	NA	NA	NA	NA	NA	NA	#VALUE!	#VALUE!	#VALUE!	#VALUE!	#VALUE!	#VALUE!	NA	NA	NA	NA	NA	NA	NA	NA
63	Gr_g27_1	chemosensory	GL349623	827432	Gr33	NA	NA	NA	NA	NA	NA	NA	NA	NA	NA	NA	NA	#VALUE!	#VALUE!	#VALUE!	#VALUE!	#VALUE!	#VALUE!	NA	NA	NA	NA	NA	NA	NA	NA
64	Gr_g27_1	chemosensory	GL349623	827440	Gr33	-0.54843	-2.11735	-0.148737	2.0932	1.48167	-3.51696	0.533492	0.00158052	0.926817	0.0629253	0.144358	0.221053	0.300776	4.48319	0.0221227	4.3815	2.19535	0.0488642	0.850961	0.00707955	0.998422	0.324578	0.999916	0.999749	0.0252272	0.112889
65	Gr_g27_1	chemosensory	GL349623	827536	Gr33	NA	NA	NA	NA	NA	NA	NA	NA	NA	NA	NA	NA	#VALUE!	#VALUE!	#VALUE!	#VALUE!	#VALUE!	#VALUE!	NA	NA	NA	NA	NA	NA	NA	NA
66	Gr_g27_1	chemosensory	GL349623	827560	Gr33	NA	NA	NA	NA	NA	NA	NA	NA	NA	NA	NA	NA	#VALUE!	#VALUE!	#VALUE!	#VALUE!	#VALUE!	#VALUE!	NA	NA	NA	NA	NA	NA	NA	NA
67	Gr_g27_1	chemosensory	GL349623	827567	Gr33	-0.293987	-1.0392	0.999914	6.11361	-0.273577	-0.947274	0.246735	0.00020529	1.84242e-06	2.98454e-79	0.518738	0.0109072	0.0864285	1.07994	0.999828	37.3762	0.0748446	0.000118966	0.597876	0.00118111	5.07689e-05	1.8006e-76	0.999916	0.781438	3.0349e-99	3.26151e-96
68	Gr_g27_1	chemosensory	GL349623	827605	Gr33	NA	NA	NA	NA	NA	NA	NA	NA	NA	NA	NA	NA	#VALUE!	#VALUE!	#VALUE!	#VALUE!	#VALUE!	#VALUE!	NA	NA	NA	NA	NA	NA	NA	NA
69	Gr_g27_1	chemosensory	GL349623	827657	Gr33	NA	NA	NA	NA	NA	NA	NA	NA	NA	NA	NA	NA	#VALUE!	#VALUE!	#VALUE!	#VALUE!	#VALUE!	#VALUE!	NA	NA	NA	NA	NA	NA	NA	NA
70	Gr_g27_1	chemosensory	GL349623	827680	Gr33	NA	NA	NA	NA	NA	NA	NA	NA	NA	NA	NA	NA	#VALUE!	#VALUE!	#VALUE!	#VALUE!	#VALUE!	#VALUE!	NA	NA	NA	NA	NA	NA	NA	NA
71	Gr_g27_1	chemosensory	GL349623	827790	Gr33	NA	NA	NA	NA	NA	NA	NA	NA	NA	NA	NA	NA	#VALUE!	#VALUE!	#VALUE!	#VALUE!	#VALUE!	#VALUE!	NA	NA	NA	NA	NA	NA	NA	NA
72	Gr_g27_1	chemosensory	GL349623	827802	Gr33	NA	NA	NA	NA	NA	NA	NA	NA	NA	NA	NA	NA	#VALUE!	#VALUE!	#VALUE!	#VALUE!	#VALUE!	#VALUE!	NA	NA	NA	NA	NA	NA	NA	NA
73	Gr_g27_1	chemosensory	GL349623	827878	Gr33	NA	NA	NA	NA	NA	NA	NA	NA	NA	NA	NA	NA	#VALUE!	#VALUE!	#VALUE!	#VALUE!	#VALUE!	#VALUE!	NA	NA	NA	NA	NA	NA	NA	NA
74	Gr_g27_1	chemosensory	GL349623	828007	Gr33	-0.111829	-0.936048	-0.941491	-0.5776	-0.807466	6.99659	0.925313	0.250006	0.141243	0.704806	0.512373	7.32146e-10	0.0125058	0.876186	0.886405	0.333621	0.652001	5.36037e-19	0.873472	0.262791	0.598684	0.722554	0.999916	2.36044e-06	3.01283e-05	0.000305451
75	Gr_g27_1	chemosensory	GL349623	828025	Gr33	1.84429	-1.19568	-1.33948	1.78025	-0.460158	1.38847	0.101244	0.142499	0.294982	0.215737	0.709428	0.540857	3.4014	1.42965	1.79422	3.1693	0.211745	0.292527	0.335651	0.199853	0.797572	0.650782	0.999916	0.999749	0.403542	0.885569
76	Gr_g27_1	chemosensory	GL349623	828076	Gr33	2.07858	0.865889	0.0849561	2.21371	0.770558	-1.16923	0.0293203	0.232847	0.961372	0.0693546	0.483302	0.707166	4.32048	0.749764	0.00721754	4.9005	0.59376	0.500083	0.135058	0.255173	0.998422	0.346871	0.999916	0.999749	0.325657	0.780029
77	Gr_g27_1	chemosensory	GL349623	828092	Gr33	NA	NA	NA	NA	NA	NA	NA	NA	NA	NA	NA	NA	#VALUE!	#VALUE!	#VALUE!	#VALUE!	#VALUE!	#VALUE!	NA	NA	NA	NA	NA	NA	NA	NA
78	Gr_g27_1	chemosensory	GL349623	828098	Gr33	NA	NA	NA	NA	NA	NA	NA	NA	NA	NA	NA	NA	#VALUE!	#VALUE!	#VALUE!	#VALUE!	#VALUE!	#VALUE!	NA	NA	NA	NA	NA	NA	NA	NA
79	Gr_g27_1	chemosensory	GL349623	828118	Gr33	NA	NA	NA	NA	NA	NA	NA	NA	NA	NA	NA	NA	#VALUE!	#VALUE!	#VALUE!	#VALUE!	#VALUE!	#VALUE!	NA	NA	NA	NA	NA	NA	NA	NA
80	Gr_g27_1	chemosensory	GL349623	828157	Gr33	-0.269666	-1.45948	-0.260736	3.16787	1.72251	-0.983416	0.849719	0.127059	0.733988	0.0830339	0.243603	0.470246	0.0727195	2.13007	0.0679834	10.0354	2.96704	0.221131	0.868633	0.186282	0.962333	0.377895	0.999916	0.999749	0.0631734	0.243898
81	Gr_g27_1	chemosensory	GL349623	828174	Gr33	NA	NA	NA	NA	NA	NA	NA	NA	NA	NA	NA	NA	#VALUE!	#VALUE!	#VALUE!	#VALUE!	#VALUE!	#VALUE!	NA	NA	NA	NA	NA	NA	NA	NA
82	Gr_g27_1	chemosensory	GL349623	828202	Gr33	NA	NA	NA	NA	NA	NA	NA	NA	NA	NA	NA	NA	#VALUE!	#VALUE!	#VALUE!	#VALUE!	#VALUE!	#VALUE!	NA	NA	NA	NA	NA	NA	NA	NA
83	Gr_g27_1	chemosensory	GL349623	828232	Gr33	2.04396	0.948039	0.125436	2.18675	0.955948	-0.975507	0.00762015	0.407982	0.925004	0.0262115	0.589037	0.679963	4.17779	0.898778	0.0157341	4.78187	0.913836	0.46235	0.0446194	0.31823	0.998422	0.1733	0.999916	0.999749	0.287875	0.72699
84	Gr_g27_2	chemosensory	GL349623	829071	Gr33	4.02517	1.36168	0.384386	-0.535674	-0.983671	-0.314992	2.77255e-21	0.164248	0.58493	0.326365	0.5153	0.800928	16.202	1.85417	0.147753	0.286947	0.967609	0.641485	9.05594e-20	0.214121	0.924872	0.722554	0.999916	0.999749	0.000514489	0.00404564
85	Gr_g27_2	chemosensory	GL349623	829102	Gr33	NA	NA	NA	NA	NA	NA	NA	NA	NA	NA	NA	NA	#VALUE!	#VALUE!	#VALUE!	#VALUE!	#VALUE!	#VALUE!	NA	NA	NA	NA	NA	NA	NA	NA
86	Gr_g27_4	chemosensory	GL349623	831501	Gr33	-0.326133	-1.23726	-0.495365	2.11021	1.89404	-1.66477	0.831943	0.231044	0.549964	0.285033	0.23517	0.257718	0.106363	1.53082	0.245386	4.45299	3.58738	0.0664185	0.868633	0.254676	0.921642	0.722554	0.999916	0.999749	0.228888	0.633538
87	PMT_233_1	pmt	GL349623	837150	Gr33_PMT7	-0.234458	-0.880091	-0.0574878	-0.970575	1.10868	-2.10783	0.865845	0.37452	0.971061	0.586093	0.468849	0.453963	0.0549708	0.77456	0.00330485	0.942016	1.22918	0.206082	0.868633	0.310003	0.998422	0.722554	0.999916	0.999749	0.847162	0.999839
88	PMT_233_1	pmt	GL349623	837183	Gr33_PMT7	NA	NA	NA	NA	NA	NA	NA	NA	NA	NA	NA	NA	#VALUE!	#VALUE!	#VALUE!	#VALUE!	#VALUE!	#VALUE!	NA	NA	NA	NA	NA	NA	NA	NA
89	Control_g190_1	control	GL349623	1900543	aldose-1-epimerase (LOC100166643)	NA	NA	NA	NA	NA	NA	NA	NA	NA	NA	NA	NA	#VALUE!	#VALUE!	#VALUE!	#VALUE!	#VALUE!	#VALUE!	NA	NA	NA	NA	NA	NA	NA	NA
90	Control_g190_7	control	GL349623	1900719	aldose-1-epimerase (LOC100166643)	0.0125011	-0.0790032	-1.39297	-0.999829	-2.12101	-1.78161	0.987298	0.965684	0.282042	0.319507	0.445849	0.438278	0.000156276	0.00624151	1.94038	0.999658	4.49869	0.192088	0.886819	0.464531	0.791386	0.722554	0.999916	0.999749	0.873504	0.999839
91	Control_g190_7	control	GL349623	1900796	aldose-1-epimerase (LOC100166643)	-0.851007	-1.56059	0.52666	1.66681	-2.96351	-0.272727	0.48713	0.247959	0.602643	0.286874	0.147474	0.879283	0.724213	2.43544	0.277371	2.77825	8.78242	0.773139	0.824471	0.261606	0.929947	0.722554	0.999916	0.999749	0.393262	0.874399
92	Control_g190_2	control	GL349623	1902088	aldose-1-epimerase (LOC100166643)	-0.323327	-0.917084	-0.433965	1.41602	-0.611276	0.98078	0.848277	0.424685	0.630573	0.495829	0.725575	0.540938	0.10454	0.841043	0.188326	2.00511	0.373658	0.292614	0.868633	0.32401	0.934843	0.722554	0.999916	0.999749	0.92636	0.999839
93	Control_g190_2	control	GL349623	1902112	aldose-1-epimerase (LOC100166643)	-0.30972	-1.17961	-1.43745	-0.36151	-1.89744	-1.44757	0.809467	0.204405	0.324564	0.819193	0.178258	0.576446	0.0959264	1.39147	2.06626	0.130689	3.60027	0.33229	0.868633	0.240352	0.820371	0.724713	0.999916	0.999749	0.894628	0.999839
94	Control_g190_2	control	GL349623	1902127	aldose-1-epimerase (LOC100166643)	NA	NA	NA	NA	NA	NA	NA	NA	NA	NA	NA	NA	#VALUE!	#VALUE!	#VALUE!	#VALUE!	#VALUE!	#VALUE!	NA	NA	NA	NA	NA	NA	NA	NA
95	Control_g190_2	control	GL349623	1902196	aldose-1-epimerase (LOC100166643)	NA	NA	NA	NA	NA	NA	NA	NA	NA	NA	NA	NA	#VALUE!	#VALUE!	#VALUE!	#VALUE!	#VALUE!	#VALUE!	NA	NA	NA	NA	NA	NA	NA	NA
96	Control_g190_2	control	GL349623	1902199	aldose-1-epimerase (LOC100166643)	NA	NA	NA	NA	NA	NA	NA	NA	NA	NA	NA	NA	#VALUE!	#VALUE!	#VALUE!	#VALUE!	#VALUE!	#VALUE!	NA	NA	NA	NA	NA	NA	NA	NA
97	Control_g190_2	control	GL349623	1902211	aldose-1-epimerase (LOC100166643)	NA	NA	NA	NA	NA	NA	NA	NA	NA	NA	NA	NA	#VALUE!	#VALUE!	#VALUE!	#VALUE!	#VALUE!	#VALUE!	NA	NA	NA	NA	NA	NA	NA	NA
98	Control_g190_2	control	GL349623	1902219	aldose-1-epimerase (LOC100166643)	NA	NA	NA	NA	NA	NA	NA	NA	NA	NA	NA	NA	#VALUE!	#VALUE!	#VALUE!	#VALUE!	#VALUE!	#VALUE!	NA	NA	NA	NA	NA	NA	NA	NA
99	Control_g177_5	control	GL349624	990563	beat protein (LOC100163336)	NA	NA	NA	NA	NA	NA	NA	NA	NA	NA	NA	NA	#VALUE!	#VALUE!	#VALUE!	#VALUE!	#VALUE!	#VALUE!	NA	NA	NA	NA	NA	NA	NA	NA
100	Control_g177_5	control	GL349624	990618	beat protein (LOC100163336)	0.128412	-0.768177	-1.22357	-0.553448	4.91861	-1.06344	0.858269	0.160416	0.35469	0.547063	2.95329e-09	0.650455	0.0164897	0.590096	1.49713	0.306305	24.1927	0.423092	0.868633	0.211481	0.842999	0.722554	5.95088e-07	0.999749	7.78218e-06	8.505e-05
101	Control_g177_5	control	GL349624	990657	beat protein (LOC100163336)	3.57471	1.33557	0.327494	-0.298324	-0.906964	-0.735351	4.21306e-12	0.0880328	0.713695	0.650844	0.444351	0.642563	12.7785	1.78375	0.107252	0.0889975	0.822584	0.412887	8.83921e-11	0.152639	0.957785	0.722554	0.999916	0.999749	0.00587718	0.0334181
102	Control_g177_5	control	GL349624	990663	beat protein (LOC100163336)	-0.346118	-1.42486	-2.05357	-1.33515	-2.10553	-1.81435	0.629124	0.394894	0.0819614	0.144829	0.406504	0.386641	0.119797	2.03024	4.21717	1.78262	4.43327	0.149491	0.868633	0.315154	0.434611	0.528221	0.999916	0.999749	0.640645	0.999839
103	Control_g177_5	control	GL349624	990738	beat protein (LOC100163336)	NA	NA	NA	NA	NA	NA	NA	NA	NA	NA	NA	NA	#VALUE!	#VALUE!	#VALUE!	#VALUE!	#VALUE!	#VALUE!	NA	NA	NA	NA	NA	NA	NA	NA
104	Control_g177_2	control	GL349624	993878	beat protein (LOC100163336)	-0.720724	0.0057828	0.821838	5.54536	-0.147972	-0.814694	0.451643	0.992975	0.109562	5.85499e-06	0.881077	0.371569	0.519443	3.34408e-05	0.675417	30.7511	0.0218956	0.138064	0.808697	0.469732	0.522528	0.000148732	0.999916	0.999749	1.61873e-08	2.5334e-07
105	Control_g177_2	control	GL349624	993911	beat protein (LOC100163336)	NA	NA	NA	NA	NA	NA	NA	NA	NA	NA	NA	NA	#VALUE!	#VALUE!	#VALUE!	#VALUE!	#VALUE!	#VALUE!	NA	NA	NA	NA	NA	NA	NA	NA
106	Control_g177_2	control	GL349624	994001	beat protein (LOC100163336)	-0.538055	-1.25504	1.69487	-1.62114	-1.10069	-2.16353	0.61359	0.121602	0.386833	0.233821	0.370065	0.533751	0.289504	1.57512	2.87259	2.62809	1.21151	0.28489	0.868633	0.18251	0.863105	0.667251	0.999916	0.999749	0.67712	0.999839
107	Control_g177_6	control	GL349624	1031519	beat protein (LOC100163336)	NA	NA	NA	NA	NA	NA	NA	NA	NA	NA	NA	NA	#VALUE!	#VALUE!	#VALUE!	#VALUE!	#VALUE!	#VALUE!	NA	NA	NA	NA	NA	NA	NA	NA
108	Control_g177_6	control	GL349624	1031576	beat protein (LOC100163336)	-1.95059	3.73705	0.0693936	-0.159027	0.282082	0.0072285	8.12322e-05	0.00123625	0.932182	0.801512	0.872117	0.996003	3.8048	13.9655	0.00481547	0.0252896	0.07957	0.992023	0.000780897	0.0058134	0.998422	0.722802	0.999916	0.999749	0.212964	0.601221
109	Control_g177_6	control	GL349624	1031651	beat protein (LOC100163336)	NA	NA	NA	NA	NA	NA	NA	NA	NA	NA	NA	NA	#VALUE!	#VALUE!	#VALUE!	#VALUE!	#VALUE!	#VALUE!	NA	NA	NA	NA	NA	NA	NA	NA
110	Control_g204_13	control	GL349624	1173732	Neprilysin 5 CG6265-PB (LOC100165822)	0.935963	0.0263628	0.28914	-0.574708	-2.05374	1.8135	0.587425	0.982142	0.754421	0.787473	0.249187	0.269462	0.876027	0.000694995	0.0836019	0.33029	4.21787	0.07261	0.868633	0.467298	0.969822	0.722554	0.999916	0.999749	0.829417	0.999839
111	Control_g204_13	control	GL349624	1173733	Neprilysin 5 CG6265-PB (LOC100165822)	NA	NA	NA	NA	NA	NA	NA	NA	NA	NA	NA	NA	#VALUE!	#VALUE!	#VALUE!	#VALUE!	#VALUE!	#VALUE!	NA	NA	NA	NA	NA	NA	NA	NA
112	Control_g204_12	control	GL349624	1174989	Neprilysin 5 CG6265-PB (LOC100165822)	NA	NA	NA	NA	NA	NA	NA	NA	NA	NA	NA	NA	#VALUE!	#VALUE!	#VALUE!	#VALUE!	#VALUE!	#VALUE!	NA	NA	NA	NA	NA	NA	NA	NA
113	Control_g204_12	control	GL349624	1175057	Neprilysin 5 CG6265-PB (LOC100165822)	NA	NA	NA	NA	NA	NA	NA	NA	NA	NA	NA	NA	#VALUE!	#VALUE!	#VALUE!	#VALUE!	#VALUE!	#VALUE!	NA	NA	NA	NA	NA	NA	NA	NA
114	Control_g204_12	control	GL349624	1175066	Neprilysin 5 CG6265-PB (LOC100165822)	NA	NA	NA	NA	NA	NA	NA	NA	NA	NA	NA	NA	#VALUE!	#VALUE!	#VALUE!	#VALUE!	#VALUE!	#VALUE!	NA	NA	NA	NA	NA	NA	NA	NA
115	Control_g204_12	control	GL349624	1175145	Neprilysin 5 CG6265-PB (LOC100165822)	NA	NA	NA	NA	NA	NA	NA	NA	NA	NA	NA	NA	#VALUE!	#VALUE!	#VALUE!	#VALUE!	#VALUE!	#VALUE!	NA	NA	NA	NA	NA	NA	NA	NA
116	Control_g204_15	control	GL349624	1175266	Neprilysin 5 CG6265-PB (LOC100165822)	NA	NA	NA	NA	NA	NA	NA	NA	NA	NA	NA	NA	#VALUE!	#VALUE!	#VALUE!	#VALUE!	#VALUE!	#VALUE!	NA	NA	NA	NA	NA	NA	NA	NA
117	Control_g204_15	control	GL349624	1175275	Neprilysin 5 CG6265-PB (LOC100165822)	NA	NA	NA	NA	NA	NA	NA	NA	NA	NA	NA	NA	#VALUE!	#VALUE!	#VALUE!	#VALUE!	#VALUE!	#VALUE!	NA	NA	NA	NA	NA	NA	NA	NA
118	Control_g204_15	control	GL349624	1175277	Neprilysin 5 CG6265-PB (LOC100165822)	-0.0563823	0.131899	0.528191	2.57641	-0.456756	0.451654	0.955704	0.864471	0.777224	0.0471211	0.696348	0.891593	0.00317896	0.0173973	0.278985	6.63787	0.208626	0.794937	0.880719	0.43637	0.978434	0.262635	0.999916	0.999749	0.701858	0.999839
119	Control_g204_15	control	GL349624	1175332	Neprilysin 5 CG6265-PB (LOC100165822)	NA	NA	NA	NA	NA	NA	NA	NA	NA	NA	NA	NA	#VALUE!	#VALUE!	#VALUE!	#VALUE!	#VALUE!	#VALUE!	NA	NA	NA	NA	NA	NA	NA	NA
120	Control_g204_15	control	GL349624	1175353	Neprilysin 5 CG6265-PB (LOC100165822)	-1.79488	-1.1512	0.965472	1.07586	-1.42512	1.41517	0.00589892	0.449904	0.368717	0.196535	0.53687	0.457934	3.22159	1.32527	0.932137	1.15747	2.03097	0.209703	0.0361523	0.329147	0.858918	0.619544	0.999916	0.999749	0.491732	0.992079
121	Control_g204_1	control	GL349624	1176412	Neprilysin 5 CG6265-PB (LOC100165822)	NA	NA	NA	NA	NA	NA	NA	NA	NA	NA	NA	NA	#VALUE!	#VALUE!	#VALUE!	#VALUE!	#VALUE!	#VALUE!	NA	NA	NA	NA	NA	NA	NA	NA
122	Control_g204_1	control	GL349624	1176430	Neprilysin 5 CG6265-PB (LOC100165822)	NA	NA	NA	NA	NA	NA	NA	NA	NA	NA	NA	NA	#VALUE!	#VALUE!	#VALUE!	#VALUE!	#VALUE!	#VALUE!	NA	NA	NA	NA	NA	NA	NA	NA
123	Control_g204_9	control	GL349624	1177185	Neprilysin 5 CG6265-PB (LOC100165822)	NA	NA	NA	NA	NA	NA	NA	NA	NA	NA	NA	NA	#VALUE!	#VALUE!	#VALUE!	#VALUE!	#VALUE!	#VALUE!	NA	NA	NA	NA	NA	NA	NA	NA
124	Control_g204_9	control	GL349624	1177211	Neprilysin 5 CG6265-PB (LOC100165822)	-0.262692	-0.896249	0.716132	-0.891402	-0.0881877	6.76094	0.758918	0.168752	0.648981	0.415086	0.928763	0.0154864	0.0690072	0.803262	0.512845	0.794597	0.00777707	0.000239828	0.868633	0.216849	0.941277	0.722554	0.999916	0.814825	0.00121284	0.0085004
125	Control_g204_11	control	GL349624	1177366	Neprilysin 5 CG6265-PB (LOC100165822)	-0.0609745	0.325112	0.701675	2.78229	-0.49545	-1.20197	0.939541	0.789789	0.613776	0.00673548	0.788513	0.626239	0.00371789	0.105698	0.492347	7.74115	0.245471	0.392175	0.877373	0.412661	0.929947	0.0576394	0.999916	0.999749	0.455177	0.952335
126	Control_g204_11	control	GL349624	1177518	Neprilysin 5 CG6265-PB (LOC100165822)	NA	NA	NA	NA	NA	NA	NA	NA	NA	NA	NA	NA	#VALUE!	#VALUE!	#VALUE!	#VALUE!	#VALUE!	#VALUE!	NA	NA	NA	NA	NA	NA	NA	NA
127	Control_g204_8	control	GL349624	1178220	Neprilysin 5 CG6265-PB (LOC100165822)	-0.112935	0.0951611	0.833233	3.88868	-0.516795	-1.32554	0.908823	0.930297	0.306366	0.00203242	0.753757	0.359308	0.0127542	0.00905563	0.694278	15.1218	0.267077	0.129102	0.870293	0.454933	0.806473	0.022396	0.999916	0.999749	0.0301726	0.131277
128	Control_g204_14	control	GL349624	1178649	Neprilysin 5 CG6265-PB (LOC100165822)	NA	NA	NA	NA	NA	NA	NA	NA	NA	NA	NA	NA	#VALUE!	#VALUE!	#VALUE!	#VALUE!	#VALUE!	#VALUE!	NA	NA	NA	NA	NA	NA	NA	NA
129	Control_g204_14	control	GL349624	1178656	Neprilysin 5 CG6265-PB (LOC100165822)	NA	NA	NA	NA	NA	NA	NA	NA	NA	NA	NA	NA	#VALUE!	#VALUE!	#VALUE!	#VALUE!	#VALUE!	#VALUE!	NA	NA	NA	NA	NA	NA	NA	NA
130	Control_g204_16	control	GL349624	1178779	Neprilysin 5 CG6265-PB (LOC100165822)	NA	NA	NA	NA	NA	NA	NA	NA	NA	NA	NA	NA	#VALUE!	#VALUE!	#VALUE!	#VALUE!	#VALUE!	#VALUE!	NA	NA	NA	NA	NA	NA	NA	NA
131	Control_g204_16	control	GL349624	1178848	Neprilysin 5 CG6265-PB (LOC100165822)	NA	NA	NA	NA	NA	NA	NA	NA	NA	NA	NA	NA	#VALUE!	#VALUE!	#VALUE!	#VALUE!	#VALUE!	#VALUE!	NA	NA	NA	NA	NA	NA	NA	NA
132	Control_g204_16	control	GL349624	1178900	Neprilysin 5 CG6265-PB (LOC100165822)	NA	NA	NA	NA	NA	NA	NA	NA	NA	NA	NA	NA	#VALUE!	#VALUE!	#VALUE!	#VALUE!	#VALUE!	#VALUE!	NA	NA	NA	NA	NA	NA	NA	NA
133	Control_g204_5	control	GL349624	1179125	Neprilysin 5 CG6265-PB (LOC100165822)	NA	NA	NA	NA	NA	NA	NA	NA	NA	NA	NA	NA	#VALUE!	#VALUE!	#VALUE!	#VALUE!	#VALUE!	#VALUE!	NA	NA	NA	NA	NA	NA	NA	NA
134	Control_g204_10	control	GL349624	1179252	Neprilysin 5 CG6265-PB (LOC100165822)	-1.30972	1.60549	1.11072	-0.763074	0.0176035	-0.744791	0.37721	0.112469	0.162655	0.687248	0.990847	0.597929	1.71536	2.57761	1.2337	0.582283	0.000309884	0.35752	0.748181	0.176111	0.64186	0.722554	0.999916	0.999749	0.935817	0.999839
135	Control_g204_10	control	GL349624	1179360	Neprilysin 5 CG6265-PB (LOC100165822)	NA	NA	NA	NA	NA	NA	NA	NA	NA	NA	NA	NA	#VALUE!	#VALUE!	#VALUE!	#VALUE!	#VALUE!	#VALUE!	NA	NA	NA	NA	NA	NA	NA	NA
136	Control_g204_7	control	GL349624	1180874	Neprilysin 5 CG6265-PB (LOC100165822)	NA	NA	NA	NA	NA	NA	NA	NA	NA	NA	NA	NA	#VALUE!	#VALUE!	#VALUE!	#VALUE!	#VALUE!	#VALUE!	NA	NA	NA	NA	NA	NA	NA	NA
137	Control_g204_7	control	GL349624	1180911	Neprilysin 5 CG6265-PB (LOC100165822)	NA	NA	NA	NA	NA	NA	NA	NA	NA	NA	NA	NA	#VALUE!	#VALUE!	#VALUE!	#VALUE!	#VALUE!	#VALUE!	NA	NA	NA	NA	NA	NA	NA	NA
138	Control_g204_6	control	GL349624	1184238	Neprilysin 5 CG6265-PB (LOC100165822)	NA	NA	NA	NA	NA	NA	NA	NA	NA	NA	NA	NA	#VALUE!	#VALUE!	#VALUE!	#VALUE!	#VALUE!	#VALUE!	NA	NA	NA	NA	NA	NA	NA	NA
139	Control_g204_6	control	GL349624	1184241	Neprilysin 5 CG6265-PB (LOC100165822)	NA	NA	NA	NA	NA	NA	NA	NA	NA	NA	NA	NA	#VALUE!	#VALUE!	#VALUE!	#VALUE!	#VALUE!	#VALUE!	NA	NA	NA	NA	NA	NA	NA	NA
140	Control_g204_6	control	GL349624	1184246	Neprilysin 5 CG6265-PB (LOC100165822)	NA	NA	NA	NA	NA	NA	NA	NA	NA	NA	NA	NA	#VALUE!	#VALUE!	#VALUE!	#VALUE!	#VALUE!	#VALUE!	NA	NA	NA	NA	NA	NA	NA	NA
141	Control_g204_6	control	GL349624	1184257	Neprilysin 5 CG6265-PB (LOC100165822)	NA	NA	NA	NA	NA	NA	NA	NA	NA	NA	NA	NA	#VALUE!	#VALUE!	#VALUE!	#VALUE!	#VALUE!	#VALUE!	NA	NA	NA	NA	NA	NA	NA	NA
142	Control_g161_6	control	GL349625	841536	Cell division protein kinase 2 (p33 protein kinase) (LOC100162479)	NA	NA	NA	NA	NA	NA	NA	NA	NA	NA	NA	NA	#VALUE!	#VALUE!	#VALUE!	#VALUE!	#VALUE!	#VALUE!	NA	NA	NA	NA	NA	NA	NA	NA
143	Control_g161_6	control	GL349625	841585	Cell division protein kinase 2 (p33 protein kinase) (LOC100162479)	NA	NA	NA	NA	NA	NA	NA	NA	NA	NA	NA	NA	#VALUE!	#VALUE!	#VALUE!	#VALUE!	#VALUE!	#VALUE!	NA	NA	NA	NA	NA	NA	NA	NA
144	Control_g161_6	control	GL349625	841622	Cell division protein kinase 2 (p33 protein kinase) (LOC100162479)	NA	NA	NA	NA	NA	NA	NA	NA	NA	NA	NA	NA	#VALUE!	#VALUE!	#VALUE!	#VALUE!	#VALUE!	#VALUE!	NA	NA	NA	NA	NA	NA	NA	NA
145	Control_g161_6	control	GL349625	841673	Cell division protein kinase 2 (p33 protein kinase) (LOC100162479)	-0.662386	-1.34595	2.96768	-1.13598	-0.130878	1.66587	0.506771	0.214217	0.000151062	0.337565	0.936873	0.215738	0.438755	1.81157	8.80713	1.29045	0.0171291	0.0465429	0.833488	0.245194	0.00257684	0.722554	0.999916	0.999749	0.186915	0.553365
146	Control_g161_6	control	GL349625	841688	Cell division protein kinase 2 (p33 protein kinase) (LOC100162479)	NA	NA	NA	NA	NA	NA	NA	NA	NA	NA	NA	NA	#VALUE!	#VALUE!	#VALUE!	#VALUE!	#VALUE!	#VALUE!	NA	NA	NA	NA	NA	NA	NA	NA
147	Control_g161_6	control	GL349625	841804	Cell division protein kinase 2 (p33 protein kinase) (LOC100162479)	NA	NA	NA	NA	NA	NA	NA	NA	NA	NA	NA	NA	#VALUE!	#VALUE!	#VALUE!	#VALUE!	#VALUE!	#VALUE!	NA	NA	NA	NA	NA	NA	NA	NA
148	Control_g161_6	control	GL349625	841870	Cell division protein kinase 2 (p33 protein kinase) (LOC100162479)	-0.662386	-1.34595	2.96768	-1.13598	-0.130878	1.66587	0.430439	0.0324955	0.0431564	0.254734	0.891546	0.508846	0.438755	1.81157	8.80713	1.29045	0.0171291	0.258925	0.789322	0.0765228	0.278272	0.692849	0.999916	0.999749	0.186915	0.553365
149	Control_g161_6	control	GL349625	841978	Cell division protein kinase 2 (p33 protein kinase) (LOC100162479)	NA	NA	NA	NA	NA	NA	NA	NA	NA	NA	NA	NA	#VALUE!	#VALUE!	#VALUE!	#VALUE!	#VALUE!	#VALUE!	NA	NA	NA	NA	NA	NA	NA	NA
150	Control_g161_6	control	GL349625	841981	Cell division protein kinase 2 (p33 protein kinase) (LOC100162479)	-0.662386	-1.34595	2.96768	-1.13598	-0.130878	1.66587	0.269135	0.32924	0.00156636	0.110424	0.950393	0.301588	0.438755	1.81157	8.80713	1.29045	0.0171291	0.0909554	0.630611	0.295801	0.0199603	0.45933	0.999916	0.999749	0.186915	0.553365
151	Control_g161_5	control	GL349625	842624	Cell division protein kinase 2 (p33 protein kinase) (LOC100162479)	-0.622161	-1.0824	0.920571	-1.05255	-0.695892	0.957904	0.516772	0.298486	0.220648	0.355354	0.660315	0.45933	0.387085	1.1716	0.84745	1.10787	0.484265	0.210984	0.83941	0.282297	0.719282	0.722554	0.999916	0.999749	0.787725	0.999839
152	Control_g161_5	control	GL349625	842668	Cell division protein kinase 2 (p33 protein kinase) (LOC100162479)	NA	NA	NA	NA	NA	NA	NA	NA	NA	NA	NA	NA	#VALUE!	#VALUE!	#VALUE!	#VALUE!	#VALUE!	#VALUE!	NA	NA	NA	NA	NA	NA	NA	NA
153	Control_g161_5	control	GL349625	842672	Cell division protein kinase 2 (p33 protein kinase) (LOC100162479)	-0.669529	-1.32749	2.92907	-1.38609	-0.178501	1.7038	0.513969	0.0693987	0.00806755	0.254867	0.87248	0.370941	0.448269	1.76224	8.57947	1.92123	0.0318628	0.137597	0.837481	0.130469	0.0797846	0.692849	0.999916	0.999749	0.152284	0.474361
154	Control_g161_5	control	GL349625	842683	Cell division protein kinase 2 (p33 protein kinase) (LOC100162479)	-0.77447	-0.208096	-0.150523	2.1563	-1.21328	0.284803	0.483004	0.801136	0.937649	0.0998243	0.334367	0.93152	0.599804	0.0433038	0.0226571	4.64965	1.47205	0.867729	0.824354	0.416405	0.998422	0.430948	0.999916	0.999749	0.778358	0.999839
155	Gr_g36_1	chemosensory	GL349627	445822	Gr41	NA	NA	NA	NA	NA	NA	NA	NA	NA	NA	NA	NA	#VALUE!	#VALUE!	#VALUE!	#VALUE!	#VALUE!	#VALUE!	NA	NA	NA	NA	NA	NA	NA	NA
156	Gr_g36_1	chemosensory	GL349627	445924	Gr41	-2.12382	0.304617	0.0277234	1.46858	-0.717747	0.0750063	0.00166579	0.844108	0.976423	0.0823716	0.764268	0.953224	4.5106	0.0927918	0.000768588	2.15672	0.515161	0.908636	0.0120141	0.429373	0.998422	0.377594	0.999916	0.999749	0.735093	0.999839
157	Gr_g36_1	chemosensory	GL349627	446025	Gr41	NA	NA	NA	NA	NA	NA	NA	NA	NA	NA	NA	NA	#VALUE!	#VALUE!	#VALUE!	#VALUE!	#VALUE!	#VALUE!	NA	NA	NA	NA	NA	NA	NA	NA
158	Gr_g36_1	chemosensory	GL349627	446111	Gr41	NA	NA	NA	NA	NA	NA	NA	NA	NA	NA	NA	NA	#VALUE!	#VALUE!	#VALUE!	#VALUE!	#VALUE!	#VALUE!	NA	NA	NA	NA	NA	NA	NA	NA
159	Gr_g36_1	chemosensory	GL349627	446145	Gr41	NA	NA	NA	NA	NA	NA	NA	NA	NA	NA	NA	NA	#VALUE!	#VALUE!	#VALUE!	#VALUE!	#VALUE!	#VALUE!	NA	NA	NA	NA	NA	NA	NA	NA
160	Gr_g36_1	chemosensory	GL349627	446297	Gr41	-0.420018	-2.15698	0.437792	2.86036	2.07101	-1.08317	0.616093	0.000563548	0.736098	0.00637381	0.0320958	0.540549	0.176415	4.65258	0.191662	8.18166	4.28907	0.292193	0.868633	0.00294147	0.963224	0.0551309	0.427591	0.999749	0.0112675	0.0573876
161	Gr_g36_5	chemosensory	GL349627	447639	Gr41	-0.205374	-0.792754	-0.958669	-0.768007	-1.43992	-1.9875	0.824505	0.580823	0.496382	0.524198	0.516319	0.450729	0.0421787	0.628459	0.919046	0.589834	2.07336	0.203157	0.868633	0.356592	0.901123	0.722554	0.999916	0.999749	0.932831	0.999839
162	Gr_g36_5	chemosensory	GL349627	447688	Gr41	NA	NA	NA	NA	NA	NA	NA	NA	NA	NA	NA	NA	#VALUE!	#VALUE!	#VALUE!	#VALUE!	#VALUE!	#VALUE!	NA	NA	NA	NA	NA	NA	NA	NA
163	Gr_g36_5	chemosensory	GL349627	447701	Gr41	-0.20648	-0.858576	-1.05587	-0.840037	-1.49162	-1.79556	0.857519	0.50701	0.204765	0.57455	0.45505	0.245958	0.042634	0.737152	1.11486	0.705662	2.22494	0.0604953	0.868633	0.341353	0.701651	0.722554	0.999916	0.999749	0.877613	0.999839
164	Control_g144_8	control	GL349627	1760247	DNA mismatch repair protein mlh1 (LOC100161532)	NA	NA	NA	NA	NA	NA	NA	NA	NA	NA	NA	NA	#VALUE!	#VALUE!	#VALUE!	#VALUE!	#VALUE!	#VALUE!	NA	NA	NA	NA	NA	NA	NA	NA
165	Control_g144_11	control	GL349627	1760398	DNA mismatch repair protein mlh1 (LOC100161532)	NA	NA	NA	NA	NA	NA	NA	NA	NA	NA	NA	NA	#VALUE!	#VALUE!	#VALUE!	#VALUE!	#VALUE!	#VALUE!	NA	NA	NA	NA	NA	NA	NA	NA
166	Control_g144_11	control	GL349627	1760529	DNA mismatch repair protein mlh1 (LOC100161532)	NA	NA	NA	NA	NA	NA	NA	NA	NA	NA	NA	NA	#VALUE!	#VALUE!	#VALUE!	#VALUE!	#VALUE!	#VALUE!	NA	NA	NA	NA	NA	NA	NA	NA
167	Control_g144_11	control	GL349627	1760563	DNA mismatch repair protein mlh1 (LOC100161532)	0.274513	-0.879666	-1.24092	-0.119143	-0.994897	-1.62641	0.756458	0.512647	0.417869	0.916152	0.624914	0.54974	0.0753573	0.773812	1.53988	0.014195	0.989819	0.302214	0.868633	0.343502	0.875446	0.73036	0.999916	0.999749	0.960125	0.999839
168	Control_g144_13	control	GL349627	1761295	DNA mismatch repair protein mlh1 (LOC100161532)	1.30147	2.45165	0.295433	-0.193214	-0.287779	0.215069	0.00725842	0.0304759	0.711453	0.755083	0.866835	0.879405	1.69382	6.0106	0.0872807	0.0373315	0.0828169	0.773354	0.0427523	0.0726681	0.956169	0.722554	0.999916	0.999749	0.456526	0.95347
169	Control_g144_12	control	GL349627	1761963	DNA mismatch repair protein mlh1 (LOC100161532)	1.09848	2.37716	0.14389	-0.282847	-0.486691	-0.0704991	0.196516	0.0112702	0.837728	0.794704	0.731916	0.954906	1.20665	5.65087	0.0207042	0.0800024	0.236868	0.911845	0.523011	0.0350784	0.996449	0.722554	0.999916	0.999749	0.59891	0.999839
170	Control_g144_12	control	GL349627	1762005	DNA mismatch repair protein mlh1 (LOC100161532)	-0.275193	-1.15852	-0.47504	2.09371	-1.09746	-1.31048	0.823117	0.167636	0.471881	0.183253	0.388148	0.263569	0.0757313	1.34216	0.225663	4.38364	1.20441	0.0694684	0.868633	0.216146	0.893953	0.601089	0.999916	0.999749	0.356621	0.830561
171	Control_g144_5	control	GL349627	1762600	DNA mismatch repair protein mlh1 (LOC100161532)	NA	NA	NA	NA	NA	NA	NA	NA	NA	NA	NA	NA	#VALUE!	#VALUE!	#VALUE!	#VALUE!	#VALUE!	#VALUE!	NA	NA	NA	NA	NA	NA	NA	NA
172	Control_g144_6	control	GL349627	1763737	DNA mismatch repair protein mlh1 (LOC100161532)	-0.633897	-0.00365677	-0.14508	0.0965217	0.106472	4.9477	0.575202	0.996619	0.944369	0.946744	0.934902	0.180064	0.401825	1.3372e-05	0.0210483	0.00931644	0.0113362	0.0324232	0.868633	0.470257	0.998422	0.732993	0.999916	0.999749	0.368178	0.843043
173	Control_g144_10	control	GL349627	1765890	DNA mismatch repair protein mlh1 (LOC100161532)	NA	NA	NA	NA	NA	NA	NA	NA	NA	NA	NA	NA	#VALUE!	#VALUE!	#VALUE!	#VALUE!	#VALUE!	#VALUE!	NA	NA	NA	NA	NA	NA	NA	NA
174	Control_g144_10	control	GL349627	1765900	DNA mismatch repair protein mlh1 (LOC100161532)	NA	NA	NA	NA	NA	NA	NA	NA	NA	NA	NA	NA	#VALUE!	#VALUE!	#VALUE!	#VALUE!	#VALUE!	#VALUE!	NA	NA	NA	NA	NA	NA	NA	NA
175	Control_g144_10	control	GL349627	1765904	DNA mismatch repair protein mlh1 (LOC100161532)	-0.291861	-1.17459	-0.52598	2.0148	-1.20393	-1.40658	0.752745	0.250417	0.491907	0.0888506	0.436712	0.30052	0.085183	1.37966	0.276655	4.0594	1.44944	0.090312	0.868633	0.26304	0.898023	0.39707	0.999916	0.999749	0.345839	0.815092
176	P450_g36_1	detoxification	GL349628	1340660	P450_XM_001948386	NA	NA	NA	NA	NA	NA	NA	NA	NA	NA	NA	NA	#VALUE!	#VALUE!	#VALUE!	#VALUE!	#VALUE!	#VALUE!	NA	NA	NA	NA	NA	NA	NA	NA
177	P450_g36_1	detoxification	GL349628	1340758	P450_XM_001948386	-0.740624	-0.00187091	1.18973	-0.603197	-0.552087	0.56816	0.57236	0.998458	0.424865	0.718968	0.701301	0.830017	0.548523	3.50029e-06	1.41545	0.363847	0.3048	0.688928	0.868155	0.470505	0.877228	0.722554	0.999916	0.999749	0.991433	0.999839
178	P450_g36_1	detoxification	GL349628	1341004	P450_XM_001948386	-0.181563	-1.0591	-0.774385	-0.942936	0.488987	1.29977	0.856425	0.165419	0.674641	0.462158	0.672426	0.691419	0.0329651	1.1217	0.599672	0.889129	0.239108	0.47806	0.868633	0.21438	0.944984	0.722554	0.999916	0.999749	0.88948	0.999839
179	P450_g36_1	detoxification	GL349628	1341145	P450_XM_001948386	-2.01871	0.770728	0.747512	-0.740113	-1.27562	0.280551	0.0159359	0.544282	0.605965	0.489219	0.507615	0.913167	4.07518	0.594022	0.558774	0.547768	1.6272	0.833873	0.0822854	0.349115	0.929947	0.722554	0.999916	0.999749	0.865534	0.999839
180	P450_g36_1	detoxification	GL349628	1341155	P450_XM_001948386	-0.385492	-0.982821	-0.940895	-0.828981	-0.619015	-1.69504	0.616399	0.584748	0.457991	0.399232	0.820244	0.451339	0.148604	0.965937	0.885284	0.68721	0.383179	0.203707	0.868633	0.357083	0.890568	0.722554	0.999916	0.999749	0.964063	0.999839
181	P450_g36_1	detoxification	GL349628	1341187	P450_XM_001948386	NA	NA	NA	NA	NA	NA	NA	NA	NA	NA	NA	NA	#VALUE!	#VALUE!	#VALUE!	#VALUE!	#VALUE!	#VALUE!	NA	NA	NA	NA	NA	NA	NA	NA
182	P450_g36_1	detoxification	GL349628	1341365	P450_XM_001948386	NA	NA	NA	NA	NA	NA	NA	NA	NA	NA	NA	NA	#VALUE!	#VALUE!	#VALUE!	#VALUE!	#VALUE!	#VALUE!	NA	NA	NA	NA	NA	NA	NA	NA
183	P450_g36_3	detoxification	GL349628	1342697	P450_XM_001948386	-0.718513	-2.33846	-1.11285	1.61323	-0.739858	-0.612722	0.484518	0.001688	0.340809	0.219363	0.511814	0.767639	0.516261	5.4684	1.23843	2.60251	0.54739	0.58927	0.82441	0.00734638	0.834871	0.651961	0.999916	0.999749	0.405392	0.886692
184	P450_g36_2	detoxification	GL349628	1343768	P450_XM_001948386	NA	NA	NA	NA	NA	NA	NA	NA	NA	NA	NA	NA	#VALUE!	#VALUE!	#VALUE!	#VALUE!	#VALUE!	#VALUE!	NA	NA	NA	NA	NA	NA	NA	NA
185	P450_g36_2	detoxification	GL349628	1343806	P450_XM_001948386	0.348244	1.98359	1.56756	-1.01088	-0.124245	-0.127307	0.700853	0.149332	0.317553	0.38281	0.952453	0.96352	0.121274	3.93461	2.45726	1.02189	0.0154369	0.928371	0.868633	0.204016	0.815769	0.722554	0.999916	0.999749	0.932857	0.999839
186	P450_g36_2	detoxification	GL349628	1343861	P450_XM_001948386	0.395526	-0.42393	-0.565524	0.145335	3.47725	-0.33991	0.559421	0.78892	0.612426	0.86671	0.147147	0.863807	0.156441	0.179717	0.319817	0.0211224	12.0913	0.746163	0.864709	0.412348	0.929947	0.727638	0.999916	0.999749	0.128604	0.420081
187	Control_g183_6	control	GL349629	438324	Arp66B	NA	NA	NA	NA	NA	NA	NA	NA	NA	NA	NA	NA	#VALUE!	#VALUE!	#VALUE!	#VALUE!	#VALUE!	#VALUE!	NA	NA	NA	NA	NA	NA	NA	NA
188	Control_g183_6	control	GL349629	438386	Arp66B	NA	NA	NA	NA	NA	NA	NA	NA	NA	NA	NA	NA	#VALUE!	#VALUE!	#VALUE!	#VALUE!	#VALUE!	#VALUE!	NA	NA	NA	NA	NA	NA	NA	NA
189	Control_g183_6	control	GL349629	438426	Arp66B	NA	NA	NA	NA	NA	NA	NA	NA	NA	NA	NA	NA	#VALUE!	#VALUE!	#VALUE!	#VALUE!	#VALUE!	#VALUE!	NA	NA	NA	NA	NA	NA	NA	NA
190	Control_g183_6	control	GL349629	438427	Arp66B	NA	NA	NA	NA	NA	NA	NA	NA	NA	NA	NA	NA	#VALUE!	#VALUE!	#VALUE!	#VALUE!	#VALUE!	#VALUE!	NA	NA	NA	NA	NA	NA	NA	NA
191	Control_g183_4	control	GL349629	438676	Arp66B	0.047538	0.761969	0.195595	-1.17595	-0.0768772	-2.41891	0.952625	0.530425	0.887685	0.250152	0.966681	0.325049	0.00225986	0.580597	0.0382573	1.38286	0.00591011	0.105657	0.88022	0.345263	0.998422	0.689128	0.999916	0.999749	0.848275	0.999839
192	Control_g183_4	control	GL349629	438718	Arp66B	-0.0167531	1.67582	1.50149	-0.707798	-2.7413	-2.48065	0.975536	0.189844	0.095656	0.311182	0.156801	0.120931	0.000280667	2.80838	2.25446	0.500977	7.51474	0.0146243	0.886143	0.232542	0.484898	0.722554	0.999916	0.999749	0.0406188	0.167891
193	Control_g183_4	control	GL349629	438775	Arp66B	NA	NA	NA	NA	NA	NA	NA	NA	NA	NA	NA	NA	#VALUE!	#VALUE!	#VALUE!	#VALUE!	#VALUE!	#VALUE!	NA	NA	NA	NA	NA	NA	NA	NA
194	Control_g183_4	control	GL349629	438815	Arp66B	NA	NA	NA	NA	NA	NA	NA	NA	NA	NA	NA	NA	#VALUE!	#VALUE!	#VALUE!	#VALUE!	#VALUE!	#VALUE!	NA	NA	NA	NA	NA	NA	NA	NA
195	Control_g183_3	control	GL349629	439261	Arp66B	-0.0270431	1.62947	1.4127	-0.790203	-2.83111	-2.53814	0.977772	0.0203377	0.199786	0.523571	0.0077831	0.194398	0.000731329	2.65518	1.99573	0.62442	8.01516	0.0377905	0.886143	0.054481	0.695584	0.722554	0.149361	0.999749	0.0481905	0.194695
196	Control_g183_7	control	GL349629	440915	Arp66B	4.74547	1.89582	0.638489	-0.229866	-0.783399	-0.501573	2.76691e-165	6.31053e-47	0.0448938	0.299082	8.68168e-05	0.374791	22.5195	3.59414	0.407668	0.0528385	0.613714	0.140468	6.62751e-163	4.35682e-45	0.284917	0.722554	0.00453706	0.999749	4.74177e-82	4.49631e-80
197	Control_g183_7	control	GL349629	441050	Arp66B	NA	NA	NA	NA	NA	NA	NA	NA	NA	NA	NA	NA	#VALUE!	#VALUE!	#VALUE!	#VALUE!	#VALUE!	#VALUE!	NA	NA	NA	NA	NA	NA	NA	NA
198	Control_g183_7	control	GL349629	441083	Arp66B	NA	NA	NA	NA	NA	NA	NA	NA	NA	NA	NA	NA	#VALUE!	#VALUE!	#VALUE!	#VALUE!	#VALUE!	#VALUE!	NA	NA	NA	NA	NA	NA	NA	NA
199	Control_g183_7	control	GL349629	441179	Arp66B	1.68152	0.881112	-0.160473	-0.5793	2.73331	1.09371	0.112346	0.450683	0.854419	0.668639	0.122363	0.481212	2.82751	0.776358	0.0257515	0.335589	7.47097	0.231565	0.358452	0.329147	0.998422	0.722554	0.960402	0.999749	0.177115	0.529211
200	Control_g183_1	control	GL349629	441549	Arp66B	NA	NA	NA	NA	NA	NA	NA	NA	NA	NA	NA	NA	#VALUE!	#VALUE!	#VALUE!	#VALUE!	#VALUE!	#VALUE!	NA	NA	NA	NA	NA	NA	NA	NA
201	Control_g183_8	control	GL349629	441750	Arp66B	NA	NA	NA	NA	NA	NA	NA	NA	NA	NA	NA	NA	#VALUE!	#VALUE!	#VALUE!	#VALUE!	#VALUE!	#VALUE!	NA	NA	NA	NA	NA	NA	NA	NA
202	Control_g183_8	control	GL349629	441801	Arp66B	3.06658	-0.468407	-1.27213	0.333702	3.12747	1.53525	4.28383e-08	0.271386	0.216291	0.640848	1.24389e-06	0.400554	9.40394	0.219405	1.61832	0.111357	9.78109	0.160443	6.4131e-07	0.271367	0.715304	0.722554	0.000143225	0.999749	3.39824e-07	4.58407e-06
203	Control_g183_8	control	GL349629	441811	Arp66B	NA	NA	NA	NA	NA	NA	NA	NA	NA	NA	NA	NA	#VALUE!	#VALUE!	#VALUE!	#VALUE!	#VALUE!	#VALUE!	NA	NA	NA	NA	NA	NA	NA	NA
204	Control_g183_8	control	GL349629	441990	Arp66B	-1.93707	-0.326048	0.210817	0.585593	-2.61799	-1.00748	0.00166774	0.820861	0.835473	0.457044	0.230018	0.576115	3.75223	0.106307	0.0444438	0.34292	6.85388	0.331908	0.0120141	0.422708	0.996449	0.722554	0.999916	0.999749	0.334479	0.796572
205	Control_g183_8	control	GL349629	442043	Arp66B	NA	NA	NA	NA	NA	NA	NA	NA	NA	NA	NA	NA	#VALUE!	#VALUE!	#VALUE!	#VALUE!	#VALUE!	#VALUE!	NA	NA	NA	NA	NA	NA	NA	NA
206	Control_g183_8	control	GL349629	442053	Arp66B	NA	NA	NA	NA	NA	NA	NA	NA	NA	NA	NA	NA	#VALUE!	#VALUE!	#VALUE!	#VALUE!	#VALUE!	#VALUE!	NA	NA	NA	NA	NA	NA	NA	NA
207	Control_g183_8	control	GL349629	442084	Arp66B	NA	NA	NA	NA	NA	NA	NA	NA	NA	NA	NA	NA	#VALUE!	#VALUE!	#VALUE!	#VALUE!	#VALUE!	#VALUE!	NA	NA	NA	NA	NA	NA	NA	NA
208	Control_g183_8	control	GL349629	442086	Arp66B	NA	NA	NA	NA	NA	NA	NA	NA	NA	NA	NA	NA	#VALUE!	#VALUE!	#VALUE!	#VALUE!	#VALUE!	#VALUE!	NA	NA	NA	NA	NA	NA	NA	NA
209	Control_g183_8	control	GL349629	442131	Arp66B	NA	NA	NA	NA	NA	NA	NA	NA	NA	NA	NA	NA	#VALUE!	#VALUE!	#VALUE!	#VALUE!	#VALUE!	#VALUE!	NA	NA	NA	NA	NA	NA	NA	NA
210	Control_g183_8	control	GL349629	442138	Arp66B	NA	NA	NA	NA	NA	NA	NA	NA	NA	NA	NA	NA	#VALUE!	#VALUE!	#VALUE!	#VALUE!	#VALUE!	#VALUE!	NA	NA	NA	NA	NA	NA	NA	NA
211	Control_g183_8	control	GL349629	442177	Arp66B	NA	NA	NA	NA	NA	NA	NA	NA	NA	NA	NA	NA	#VALUE!	#VALUE!	#VALUE!	#VALUE!	#VALUE!	#VALUE!	NA	NA	NA	NA	NA	NA	NA	NA
212	Control_g181_1	control	GL349629	1799432	autoantigen (LOC100161979)	NA	NA	NA	NA	NA	NA	NA	NA	NA	NA	NA	NA	#VALUE!	#VALUE!	#VALUE!	#VALUE!	#VALUE!	#VALUE!	NA	NA	NA	NA	NA	NA	NA	NA
213	Control_g181_1	control	GL349629	1799453	autoantigen (LOC100161979)	NA	NA	NA	NA	NA	NA	NA	NA	NA	NA	NA	NA	#VALUE!	#VALUE!	#VALUE!	#VALUE!	#VALUE!	#VALUE!	NA	NA	NA	NA	NA	NA	NA	NA
214	Control_g181_1	control	GL349629	1799462	autoantigen (LOC100161979)	NA	NA	NA	NA	NA	NA	NA	NA	NA	NA	NA	NA	#VALUE!	#VALUE!	#VALUE!	#VALUE!	#VALUE!	#VALUE!	NA	NA	NA	NA	NA	NA	NA	NA
215	Control_g181_1	control	GL349629	1799511	autoantigen (LOC100161979)	0.366102	1.44442	-0.202653	-0.241007	-0.39238	-0.0491538	0.68467	0.291066	0.896621	0.834275	0.849807	0.985834	0.134031	2.08636	0.0410683	0.0580842	0.153962	0.971868	0.868633	0.279278	0.998422	0.725542	0.999916	0.999749	0.997268	0.999839
216	Control_g181_1	control	GL349629	1799586	autoantigen (LOC100161979)	-1.46126	2.80797	0.0431159	-0.0804489	0.193128	0.0202398	0.00465129	0.0199673	0.959536	0.902965	0.915846	0.989303	2.13529	7.88472	0.00185898	0.00647203	0.0372986	0.978721	0.0294479	0.0535832	0.998422	0.730185	0.999916	0.999749	0.656508	0.999839
217	Control_g181_1	control	GL349629	1799603	autoantigen (LOC100161979)	NA	NA	NA	NA	NA	NA	NA	NA	NA	NA	NA	NA	#VALUE!	#VALUE!	#VALUE!	#VALUE!	#VALUE!	#VALUE!	NA	NA	NA	NA	NA	NA	NA	NA
218	Control_g181_1	control	GL349629	1799745	autoantigen (LOC100161979)	NA	NA	NA	NA	NA	NA	NA	NA	NA	NA	NA	NA	#VALUE!	#VALUE!	#VALUE!	#VALUE!	#VALUE!	#VALUE!	NA	NA	NA	NA	NA	NA	NA	NA
219	Control_g181_1	control	GL349629	1799772	autoantigen (LOC100161979)	0.893613	0.117442	0.922271	3.40785	1.01786	-0.950845	0.35632	0.867105	0.402297	0.00591308	0.338339	0.626671	0.798543	0.0137926	0.850585	11.6135	1.03603	0.392716	0.728487	0.437118	0.87213	0.0517017	0.999916	0.999749	0.0369018	0.156298
220	Control_g181_1	control	GL349629	1799777	autoantigen (LOC100161979)	0.366102	1.44442	-0.202653	-0.241007	-0.39238	-0.0491538	0.7347	0.0788464	0.918708	0.861401	0.752604	0.988872	0.134031	2.08636	0.0410683	0.0580842	0.153962	0.977868	0.868633	0.141392	0.998422	0.727256	0.999916	0.999749	0.997268	0.999839
221	Control_g181_1	control	GL349629	1799846	autoantigen (LOC100161979)	NA	NA	NA	NA	NA	NA	NA	NA	NA	NA	NA	NA	#VALUE!	#VALUE!	#VALUE!	#VALUE!	#VALUE!	#VALUE!	NA	NA	NA	NA	NA	NA	NA	NA
222	Control_g181_1	control	GL349629	1799904	autoantigen (LOC100161979)	0.501233	1.38311	-0.165915	-0.243643	-0.541542	-0.286078	0.478957	0.403205	0.886903	0.787686	0.828919	0.890121	0.251234	1.91299	0.0275279	0.0593619	0.293268	0.792316	0.823292	0.316826	0.998422	0.722554	0.999916	0.999749	0.993566	0.999839
223	Gr_g30_2	chemosensory	GL349630	904430	Gr36	NA	NA	NA	NA	NA	NA	NA	NA	NA	NA	NA	NA	#VALUE!	#VALUE!	#VALUE!	#VALUE!	#VALUE!	#VALUE!	NA	NA	NA	NA	NA	NA	NA	NA
224	Gr_g30_2	chemosensory	GL349630	904437	Gr36	NA	NA	NA	NA	NA	NA	NA	NA	NA	NA	NA	NA	#VALUE!	#VALUE!	#VALUE!	#VALUE!	#VALUE!	#VALUE!	NA	NA	NA	NA	NA	NA	NA	NA
225	Gr_g30_1	chemosensory	GL349630	905377	Gr36	NA	NA	NA	NA	NA	NA	NA	NA	NA	NA	NA	NA	#VALUE!	#VALUE!	#VALUE!	#VALUE!	#VALUE!	#VALUE!	NA	NA	NA	NA	NA	NA	NA	NA
226	Gr_g30_1	chemosensory	GL349630	905450	Gr36	NA	NA	NA	NA	NA	NA	NA	NA	NA	NA	NA	NA	#VALUE!	#VALUE!	#VALUE!	#VALUE!	#VALUE!	#VALUE!	NA	NA	NA	NA	NA	NA	NA	NA
227	Gr_g30_1	chemosensory	GL349630	905547	Gr36	NA	NA	NA	NA	NA	NA	NA	NA	NA	NA	NA	NA	#VALUE!	#VALUE!	#VALUE!	#VALUE!	#VALUE!	#VALUE!	NA	NA	NA	NA	NA	NA	NA	NA
228	Gr_g30_1	chemosensory	GL349630	905651	Gr36	NA	NA	NA	NA	NA	NA	NA	NA	NA	NA	NA	NA	#VALUE!	#VALUE!	#VALUE!	#VALUE!	#VALUE!	#VALUE!	NA	NA	NA	NA	NA	NA	NA	NA
229	Gr_g30_1	chemosensory	GL349630	905740	Gr36	-0.129858	-0.984947	-1.53967	-0.926609	1.28302	-1.72821	0.896634	0.371708	0.0622217	0.468261	0.442307	0.238359	0.0168631	0.97012	2.37058	0.858603	1.64613	0.0568151	0.870293	0.309022	0.35886	0.722554	0.999916	0.999749	0.40441	0.886133
230	Gr_g30_1	chemosensory	GL349630	905764	Gr36	NA	NA	NA	NA	NA	NA	NA	NA	NA	NA	NA	NA	#VALUE!	#VALUE!	#VALUE!	#VALUE!	#VALUE!	#VALUE!	NA	NA	NA	NA	NA	NA	NA	NA
231	Gr_g30_1	chemosensory	GL349630	905800	Gr36	NA	NA	NA	NA	NA	NA	NA	NA	NA	NA	NA	NA	#VALUE!	#VALUE!	#VALUE!	#VALUE!	#VALUE!	#VALUE!	NA	NA	NA	NA	NA	NA	NA	NA
232	Gr_g30_1	chemosensory	GL349630	906044	Gr36	NA	NA	NA	NA	NA	NA	NA	NA	NA	NA	NA	NA	#VALUE!	#VALUE!	#VALUE!	#VALUE!	#VALUE!	#VALUE!	NA	NA	NA	NA	NA	NA	NA	NA
233	Gr_g30_1	chemosensory	GL349630	906253	Gr36	NA	NA	NA	NA	NA	NA	NA	NA	NA	NA	NA	NA	#VALUE!	#VALUE!	#VALUE!	#VALUE!	#VALUE!	#VALUE!	NA	NA	NA	NA	NA	NA	NA	NA
234	Gr_g30_1	chemosensory	GL349630	906326	Gr36	NA	NA	NA	NA	NA	NA	NA	NA	NA	NA	NA	NA	#VALUE!	#VALUE!	#VALUE!	#VALUE!	#VALUE!	#VALUE!	NA	NA	NA	NA	NA	NA	NA	NA
235	Control_g180_4	control	GL349632	313842	B9 domain-containing protein 2 (LOC100165662)	NA	NA	NA	NA	NA	NA	NA	NA	NA	NA	NA	NA	#VALUE!	#VALUE!	#VALUE!	#VALUE!	#VALUE!	#VALUE!	NA	NA	NA	NA	NA	NA	NA	NA
236	Control_g180_4	control	GL349632	313963	B9 domain-containing protein 2 (LOC100165662)	-1.37137	2.54043	0.0524704	-0.0921846	0.165405	-0.0460073	0.294754	0.00426368	0.937942	0.955811	0.902458	0.970474	1.88067	6.45381	0.00275314	0.008498	0.0273588	0.94182	0.661482	0.0158339	0.998422	0.733629	0.999916	0.999749	0.867501	0.999839
237	Control_g180_3	control	GL349632	314674	B9 domain-containing protein 2 (LOC100165662)	-1.37137	2.54043	0.0524704	-0.0921846	0.165405	-0.0460073	0.182254	0.000615127	0.962694	0.943763	0.883237	0.98226	1.88067	6.45381	0.00275314	0.008498	0.0273588	0.964834	0.498438	0.00315646	0.998422	0.732192	0.999916	0.999749	0.867501	0.999839
238	Control_g180_3	control	GL349632	314741	B9 domain-containing protein 2 (LOC100165662)	0.226295	-0.723105	-1.20138	-0.517646	6.56246	-1.1893	0.670744	0.0730476	0.201099	0.444105	8.7348e-27	0.492565	0.0512092	0.522881	1.44331	0.267957	43.0658	0.24262	0.868633	0.135047	0.697144	0.722554	1.40805e-23	0.999749	2.67391e-19	7.98211e-18
239	Control_g180_2	control	GL349632	314980	B9 domain-containing protein 2 (LOC100165662)	-0.400204	-1.53644	-1.56357	-0.0328259	-1.91198	-2.44714	0.640179	0.235054	0.271695	0.975927	0.330458	0.350911	0.160163	2.36064	2.44474	0.00107754	3.65567	0.123138	0.868633	0.255627	0.784156	0.738518	0.999916	0.999749	0.70217	0.999839
240	Control_g180_1	control	GL349632	315758	B9 domain-containing protein 2 (LOC100165662)	1.29067	-1.84429	0.125776	-0.439833	0.0634407	0.670805	0.0582849	0.245005	0.907162	0.611547	0.978976	0.735915	1.66583	3.4014	0.0158196	0.193453	0.00402472	0.541571	0.225478	0.260257	0.998422	0.722554	0.999916	0.999749	0.882575	0.999839
241	PMT_590_1	pmt	GL349632	1182676	Or69_PMT2	NA	NA	NA	NA	NA	NA	NA	NA	NA	NA	NA	NA	#VALUE!	#VALUE!	#VALUE!	#VALUE!	#VALUE!	#VALUE!	NA	NA	NA	NA	NA	NA	NA	NA
242	PMT_590_1	pmt	GL349632	1182681	Or69_PMT2	-0.055787	-0.74445	-0.474019	-0.601156	1.41109	0.0735606	0.975073	0.517242	0.290989	0.769511	0.402108	0.948321	0.00311219	0.554206	0.224694	0.361389	1.99117	0.899313	0.886143	0.344095	0.79548	0.722554	0.999916	0.999749	0.85203	0.999839
243	PMT_591_1	pmt	GL349632	1182753	Or69_PMT3	NA	NA	NA	NA	NA	NA	NA	NA	NA	NA	NA	NA	#VALUE!	#VALUE!	#VALUE!	#VALUE!	#VALUE!	#VALUE!	NA	NA	NA	NA	NA	NA	NA	NA
244	PMT_591_1	pmt	GL349632	1182764	Or69_PMT3	NA	NA	NA	NA	NA	NA	NA	NA	NA	NA	NA	NA	#VALUE!	#VALUE!	#VALUE!	#VALUE!	#VALUE!	#VALUE!	NA	NA	NA	NA	NA	NA	NA	NA
245	Or_g65_6	chemosensory	GL349632	1193374	Or69	-1.17501	1.53329	-0.0482183	-0.0670124	-0.238711	1.50821	0.0551	0.068185	0.952501	0.907513	0.85349	0.234701	1.38066	2.35099	0.00232501	0.00449067	0.0569827	0.0550845	0.215771	0.129134	0.998422	0.730185	0.999916	0.999749	0.573642	0.999839
246	Or_g65_6	chemosensory	GL349632	1193381	Or69	-1.39519	1.88392	-0.101284	-0.128412	-0.30887	0.40369	0.00116778	0.0451631	0.84998	0.748421	0.823159	0.630346	1.94654	3.54914	0.0102585	0.0164897	0.0954004	0.397336	0.00890344	0.0970267	0.998076	0.722554	0.999916	0.999749	0.630717	0.999839
247	Or_g61_2	chemosensory	GL349632	1205528	Or65P	0.115061	-0.832043	1.50838	-0.314737	-0.614848	-0.330725	0.922282	0.518196	0.0786216	0.839292	0.740683	0.782662	0.013239	0.692295	2.2752	0.0990596	0.378038	0.612559	0.872454	0.344095	0.421757	0.725954	0.999916	0.999749	0.954789	0.999839
248	Or_g61_2	chemosensory	GL349632	1205543	Or65P	NA	NA	NA	NA	NA	NA	NA	NA	NA	NA	NA	NA	#VALUE!	#VALUE!	#VALUE!	#VALUE!	#VALUE!	#VALUE!	NA	NA	NA	NA	NA	NA	NA	NA
249	Or_g61_2	chemosensory	GL349632	1205556	Or65P	NA	NA	NA	NA	NA	NA	NA	NA	NA	NA	NA	NA	#VALUE!	#VALUE!	#VALUE!	#VALUE!	#VALUE!	#VALUE!	NA	NA	NA	NA	NA	NA	NA	NA
250	Or_g61_2	chemosensory	GL349632	1205641	Or65P	0.191343	-0.643166	1.35471	-0.458797	-0.595033	-0.239306	0.849018	0.39541	0.404717	0.728552	0.585789	0.916162	0.036612	0.413663	1.83523	0.210495	0.354064	0.839353	0.868633	0.315154	0.872585	0.722554	0.999916	0.999749	0.97591	0.999839
251	Or_g61_4	chemosensory	GL349632	1210622	Or65P	NA	NA	NA	NA	NA	NA	NA	NA	NA	NA	NA	NA	#VALUE!	#VALUE!	#VALUE!	#VALUE!	#VALUE!	#VALUE!	NA	NA	NA	NA	NA	NA	NA	NA
252	Or_g61_5	chemosensory	GL349632	1211643	Or65P	NA	NA	NA	NA	NA	NA	NA	NA	NA	NA	NA	NA	#VALUE!	#VALUE!	#VALUE!	#VALUE!	#VALUE!	#VALUE!	NA	NA	NA	NA	NA	NA	NA	NA
253	Or_g61_5	chemosensory	GL349632	1211664	Or65P	-0.121184	-0.765285	0.243558	1.67514	0.260056	0.49511	0.905508	0.488721	0.674681	0.190457	0.872047	0.631628	0.0146855	0.585662	0.0593205	2.8061	0.0676291	0.398953	0.870293	0.338949	0.944984	0.609574	0.999916	0.999749	0.783542	0.999839
254	P450_g28_4	detoxification	GL349633	1252295	P450_XM_001947219	-0.314907	-1.13896	0.0344417	1.5037	-0.579981	-1.75763	0.831969	0.260496	0.965521	0.427908	0.705224	0.213594	0.0991667	1.29722	0.00118623	2.26111	0.336378	0.0456223	0.868633	0.267341	0.998422	0.722554	0.999916	0.999749	0.750156	0.999839
255	IR_g1_2	chemosensory	GL349634	1612489	IR100a	NA	NA	NA	NA	NA	NA	NA	NA	NA	NA	NA	NA	#VALUE!	#VALUE!	#VALUE!	#VALUE!	#VALUE!	#VALUE!	NA	NA	NA	NA	NA	NA	NA	NA
256	IR_g1_1	chemosensory	GL349634	1613928	IR100a	NA	NA	NA	NA	NA	NA	NA	NA	NA	NA	NA	NA	#VALUE!	#VALUE!	#VALUE!	#VALUE!	#VALUE!	#VALUE!	NA	NA	NA	NA	NA	NA	NA	NA
257	IR_g1_1	chemosensory	GL349634	1614062	IR100a	0.218726	-1.06846	1.22349	0.744195	-2.49545	0.196785	0.786151	0.382594	0.380495	0.470137	0.1782	0.93666	0.047841	1.1416	1.49692	0.553827	6.22726	0.877332	0.868633	0.312114	0.860853	0.722554	0.999916	0.999749	0.630408	0.999839
258	IR_g1_1	chemosensory	GL349634	1614188	IR100a	0.470278	-0.377923	-0.262437	-2.58729	-0.675057	0.382005	0.516835	0.823609	0.826203	0.00525704	0.792652	0.857127	0.221161	0.142826	0.0688732	6.69408	0.455702	0.734667	0.83941	0.423341	0.994816	0.0468136	0.999916	0.999749	0.742632	0.999839
259	PMT_639_1	pmt	GL349634	1614453	IR100a_5prime_500	3.86929	1.76801	0.571477	-0.201037	-0.670294	-0.377668	2.22643e-08	0.0204904	0.317242	0.820079	0.56187	0.709596	14.9714	3.12584	0.326586	0.040416	0.449295	0.503526	3.44059e-07	0.0546973	0.815769	0.724713	0.999916	0.999749	0.000499142	0.00396245
260	PMT_639_1	pmt	GL349634	1614577	IR100a_5prime_500	NA	NA	NA	NA	NA	NA	NA	NA	NA	NA	NA	NA	#VALUE!	#VALUE!	#VALUE!	#VALUE!	#VALUE!	#VALUE!	NA	NA	NA	NA	NA	NA	NA	NA
261	PMT_639_1	pmt	GL349634	1614641	IR100a_5prime_500	NA	NA	NA	NA	NA	NA	NA	NA	NA	NA	NA	NA	#VALUE!	#VALUE!	#VALUE!	#VALUE!	#VALUE!	#VALUE!	NA	NA	NA	NA	NA	NA	NA	NA
262	PMT_639_1	pmt	GL349634	1614818	IR100a_5prime_500	NA	NA	NA	NA	NA	NA	NA	NA	NA	NA	NA	NA	#VALUE!	#VALUE!	#VALUE!	#VALUE!	#VALUE!	#VALUE!	NA	NA	NA	NA	NA	NA	NA	NA
263	Control_g92_1	control	GL349635	107053	Monocarboxylate transporter 1 CG3456-PA (LOC100161575)	NA	NA	NA	NA	NA	NA	NA	NA	NA	NA	NA	NA	#VALUE!	#VALUE!	#VALUE!	#VALUE!	#VALUE!	#VALUE!	NA	NA	NA	NA	NA	NA	NA	NA
264	Control_g92_1	control	GL349635	107098	Monocarboxylate transporter 1 CG3456-PA (LOC100161575)	NA	NA	NA	NA	NA	NA	NA	NA	NA	NA	NA	NA	#VALUE!	#VALUE!	#VALUE!	#VALUE!	#VALUE!	#VALUE!	NA	NA	NA	NA	NA	NA	NA	NA
265	Control_g92_1	control	GL349635	107104	Monocarboxylate transporter 1 CG3456-PA (LOC100161575)	NA	NA	NA	NA	NA	NA	NA	NA	NA	NA	NA	NA	#VALUE!	#VALUE!	#VALUE!	#VALUE!	#VALUE!	#VALUE!	NA	NA	NA	NA	NA	NA	NA	NA
266	Control_g92_1	control	GL349635	107125	Monocarboxylate transporter 1 CG3456-PA (LOC100161575)	NA	NA	NA	NA	NA	NA	NA	NA	NA	NA	NA	NA	#VALUE!	#VALUE!	#VALUE!	#VALUE!	#VALUE!	#VALUE!	NA	NA	NA	NA	NA	NA	NA	NA
267	Control_g92_3	control	GL349635	108090	Monocarboxylate transporter 1 CG3456-PA (LOC100161575)	NA	NA	NA	NA	NA	NA	NA	NA	NA	NA	NA	NA	#VALUE!	#VALUE!	#VALUE!	#VALUE!	#VALUE!	#VALUE!	NA	NA	NA	NA	NA	NA	NA	NA
268	Control_g92_2	control	GL349635	110177	Monocarboxylate transporter 1 CG3456-PA (LOC100161575)	NA	NA	NA	NA	NA	NA	NA	NA	NA	NA	NA	NA	#VALUE!	#VALUE!	#VALUE!	#VALUE!	#VALUE!	#VALUE!	NA	NA	NA	NA	NA	NA	NA	NA
269	Control_g92_4	control	GL349635	110766	Monocarboxylate transporter 1 CG3456-PA (LOC100161575)	-1.54375	2.92474	0.0705842	-0.0772174	0.204779	-0.0460923	0.0648046	0.0211602	0.961081	0.942374	0.915134	0.985674	2.38317	8.55408	0.00498212	0.00596252	0.0419345	0.971554	0.24236	0.0557019	0.998422	0.731914	0.999916	0.999749	0.894152	0.999839
270	Control_g92_4	control	GL349635	110799	Monocarboxylate transporter 1 CG3456-PA (LOC100161575)	-0.186495	-0.670209	0.560846	4.12773	-0.192873	-0.616038	0.777809	0.664352	0.606451	1.01909e-06	0.934282	0.749905	0.0347805	0.449181	0.314549	17.0381	0.0372001	0.562358	0.868633	0.376944	0.929947	2.89329e-05	0.999916	0.999749	0.0630765	0.243898
271	Control_g92_4	control	GL349635	110835	Monocarboxylate transporter 1 CG3456-PA (LOC100161575)	NA	NA	NA	NA	NA	NA	NA	NA	NA	NA	NA	NA	#VALUE!	#VALUE!	#VALUE!	#VALUE!	#VALUE!	#VALUE!	NA	NA	NA	NA	NA	NA	NA	NA
272	Control_g92_4	control	GL349635	110850	Monocarboxylate transporter 1 CG3456-PA (LOC100161575)	-0.293562	-0.942256	-1.42733	-0.892082	-1.84369	-1.76018	0.82133	0.287856	0.0406449	0.591268	0.169734	0.154991	0.0861787	0.887847	2.03727	0.79581	3.3992	0.0240222	0.868633	0.278035	0.26634	0.722554	0.999916	0.999749	0.675284	0.999839
273	Control_g92_5	control	GL349635	120716	Monocarboxylate transporter 1 CG3456-PA (LOC100161575)	3.35394	1.58338	0.448592	-0.194744	-0.545879	-0.534059	0.000523928	0.0120445	0.695904	0.880041	0.622172	0.793191	11.2489	2.5071	0.201235	0.0379253	0.297984	0.629152	0.00433989	0.0368592	0.954286	0.728833	0.999916	0.999749	0.108875	0.371837
274	Control_g92_5	control	GL349635	120760	Monocarboxylate transporter 1 CG3456-PA (LOC100161575)	NA	NA	NA	NA	NA	NA	NA	NA	NA	NA	NA	NA	#VALUE!	#VALUE!	#VALUE!	#VALUE!	#VALUE!	#VALUE!	NA	NA	NA	NA	NA	NA	NA	NA
275	Control_g92_5	control	GL349635	120854	Monocarboxylate transporter 1 CG3456-PA (LOC100161575)	NA	NA	NA	NA	NA	NA	NA	NA	NA	NA	NA	NA	#VALUE!	#VALUE!	#VALUE!	#VALUE!	#VALUE!	#VALUE!	NA	NA	NA	NA	NA	NA	NA	NA
276	Control_g92_5	control	GL349635	120858	Monocarboxylate transporter 1 CG3456-PA (LOC100161575)	-1.12892	0.481673	-1.10885	0.347903	-1.04099	1.68611	0.134499	0.75703	0.395484	0.731058	0.71035	0.46665	1.27446	0.232009	1.22955	0.121037	1.08366	0.217762	0.405662	0.403172	0.868476	0.722554	0.999916	0.999749	0.927781	0.999839
277	Control_g92_5	control	GL349635	120895	Monocarboxylate transporter 1 CG3456-PA (LOC100161575)	NA	NA	NA	NA	NA	NA	NA	NA	NA	NA	NA	NA	#VALUE!	#VALUE!	#VALUE!	#VALUE!	#VALUE!	#VALUE!	NA	NA	NA	NA	NA	NA	NA	NA
278	Control_g92_5	control	GL349635	120906	Monocarboxylate transporter 1 CG3456-PA (LOC100161575)	4.3155	2.0506	0.549961	-0.278	-0.848711	-0.41296	2.02665e-18	4.92615e-12	0.0475513	0.674216	0.112281	0.401999	18.6235	4.20495	0.302457	0.0772838	0.72031	0.161603	5.88412e-17	9.35286e-11	0.297103	0.722554	0.909536	0.999749	3.96063e-21	1.2278e-19
279	Control_g92_5	control	GL349635	120939	Monocarboxylate transporter 1 CG3456-PA (LOC100161575)	NA	NA	NA	NA	NA	NA	NA	NA	NA	NA	NA	NA	#VALUE!	#VALUE!	#VALUE!	#VALUE!	#VALUE!	#VALUE!	NA	NA	NA	NA	NA	NA	NA	NA
280	Control_g92_5	control	GL349635	120946	Monocarboxylate transporter 1 CG3456-PA (LOC100161575)	NA	NA	NA	NA	NA	NA	NA	NA	NA	NA	NA	NA	#VALUE!	#VALUE!	#VALUE!	#VALUE!	#VALUE!	#VALUE!	NA	NA	NA	NA	NA	NA	NA	NA
281	Control_g92_5	control	GL349635	121022	Monocarboxylate transporter 1 CG3456-PA (LOC100161575)	-1.32094	2.55761	-0.00986478	-0.0932902	0.176035	-0.00671825	0.173914	0.0495146	0.995549	0.942932	0.940143	0.998287	1.74489	6.54138	9.73138e-05	0.00870305	0.0309884	0.996577	0.484386	0.104021	0.999187	0.731914	0.999916	0.999749	0.960233	0.999839
282	Control_g92_5	control	GL349635	121039	Monocarboxylate transporter 1 CG3456-PA (LOC100161575)	NA	NA	NA	NA	NA	NA	NA	NA	NA	NA	NA	NA	#VALUE!	#VALUE!	#VALUE!	#VALUE!	#VALUE!	#VALUE!	NA	NA	NA	NA	NA	NA	NA	NA
283	Control_g92_5	control	GL349635	121048	Monocarboxylate transporter 1 CG3456-PA (LOC100161575)	4.42469	2.1273	0.626753	-0.234118	-0.732034	-0.492388	1.92309e-76	6.65228e-20	0.00251083	0.46557	0.0808667	0.181042	19.5779	4.52543	0.39282	0.0548114	0.535874	0.0327761	1.67503e-74	1.94309e-18	0.0292235	0.722554	0.755693	0.999749	2.18354e-57	1.32825e-55
284	Control_g92_5	control	GL349635	121144	Monocarboxylate transporter 1 CG3456-PA (LOC100161575)	NA	NA	NA	NA	NA	NA	NA	NA	NA	NA	NA	NA	#VALUE!	#VALUE!	#VALUE!	#VALUE!	#VALUE!	#VALUE!	NA	NA	NA	NA	NA	NA	NA	NA
285	Control_g92_5	control	GL349635	121309	Monocarboxylate transporter 1 CG3456-PA (LOC100161575)	NA	NA	NA	NA	NA	NA	NA	NA	NA	NA	NA	NA	#VALUE!	#VALUE!	#VALUE!	#VALUE!	#VALUE!	#VALUE!	NA	NA	NA	NA	NA	NA	NA	NA
286	Control_g92_5	control	GL349635	121384	Monocarboxylate transporter 1 CG3456-PA (LOC100161575)	-0.653456	0.386682	1.84335	-0.665447	-1.55991	0.78408	0.443331	0.54588	0.241868	0.543412	0.114182	0.779156	0.427005	0.149523	3.39795	0.44282	2.43332	0.607085	0.802277	0.349402	0.756079	0.722554	0.913602	0.999749	0.653688	0.999839
287	Control_g92_5	control	GL349635	121407	Monocarboxylate transporter 1 CG3456-PA (LOC100161575)	1.4923	2.32596	0.220172	-0.220937	-0.326303	0.622416	0.00535427	0.00376282	0.813239	0.748252	0.792146	0.706761	2.22697	5.41009	0.0484755	0.0488131	0.106474	0.499511	0.033168	0.0144029	0.990318	0.722554	0.999916	0.999749	0.316171	0.771054
288	Control_g92_5	control	GL349635	121412	Monocarboxylate transporter 1 CG3456-PA (LOC100161575)	NA	NA	NA	NA	NA	NA	NA	NA	NA	NA	NA	NA	#VALUE!	#VALUE!	#VALUE!	#VALUE!	#VALUE!	#VALUE!	NA	NA	NA	NA	NA	NA	NA	NA
289	Control_g92_5	control	GL349635	121439	Monocarboxylate transporter 1 CG3456-PA (LOC100161575)	NA	NA	NA	NA	NA	NA	NA	NA	NA	NA	NA	NA	#VALUE!	#VALUE!	#VALUE!	#VALUE!	#VALUE!	#VALUE!	NA	NA	NA	NA	NA	NA	NA	NA
290	Control_g92_5	control	GL349635	121455	Monocarboxylate transporter 1 CG3456-PA (LOC100161575)	NA	NA	NA	NA	NA	NA	NA	NA	NA	NA	NA	NA	#VALUE!	#VALUE!	#VALUE!	#VALUE!	#VALUE!	#VALUE!	NA	NA	NA	NA	NA	NA	NA	NA
291	PMT_501_1	pmt	GL349635	1451758	Or43_PMT3	-0.130708	-0.109703	-0.950335	-0.597244	-1.27944	-1.51101	0.863996	0.895885	0.488375	0.699535	0.334102	0.53584	0.0170847	0.0120348	0.903137	0.356701	1.63698	0.287125	0.868633	0.445856	0.896944	0.722554	0.999916	0.999749	0.967356	0.999839
292	PMT_502_1	pmt	GL349635	1451874	Or43_PMT4	NA	NA	NA	NA	NA	NA	NA	NA	NA	NA	NA	NA	#VALUE!	#VALUE!	#VALUE!	#VALUE!	#VALUE!	#VALUE!	NA	NA	NA	NA	NA	NA	NA	NA
293	Or_g38_1	chemosensory	GL349635	1454269	Or43	NA	NA	NA	NA	NA	NA	NA	NA	NA	NA	NA	NA	#VALUE!	#VALUE!	#VALUE!	#VALUE!	#VALUE!	#VALUE!	NA	NA	NA	NA	NA	NA	NA	NA
294	Or_g38_1	chemosensory	GL349635	1454317	Or43	-0.483714	-0.0881877	-1.00068	-0.619865	-0.992515	-0.956118	0.535261	0.961425	0.436303	0.534149	0.719335	0.67522	0.233979	0.00777707	1.00136	0.384233	0.985087	0.455922	0.851892	0.463323	0.884449	0.722554	0.999916	0.999749	0.993975	0.999839
295	Or_g38_1	chemosensory	GL349635	1454689	Or43	2.09201	2.05842	-0.0176035	-0.703971	-1.23029	2.1808	0.0417208	0.0692866	0.983476	0.591801	0.47347	0.147692	4.37652	4.2371	0.000309884	0.495575	1.51361	0.0218129	0.177922	0.130469	0.998422	0.722554	0.999916	0.999749	0.237674	0.647638
296	Or_g38_5	chemosensory	GL349635	1455124	Or43	NA	NA	NA	NA	NA	NA	NA	NA	NA	NA	NA	NA	#VALUE!	#VALUE!	#VALUE!	#VALUE!	#VALUE!	#VALUE!	NA	NA	NA	NA	NA	NA	NA	NA
297	Or_g38_3	chemosensory	GL349635	1456137	Or43	0.488221	1.56697	-1.88137	1.01709	-0.999574	1.72293	0.673006	0.0615546	0.152505	0.491504	0.431081	0.460438	0.23836	2.45539	3.53954	1.03448	0.999148	0.212003	0.868633	0.119178	0.623163	0.722554	0.999916	0.999749	0.583926	0.999839
298	PMT_506_1	pmt	GL349636	664926	Or44_PMT1	NA	NA	NA	NA	NA	NA	NA	NA	NA	NA	NA	NA	#VALUE!	#VALUE!	#VALUE!	#VALUE!	#VALUE!	#VALUE!	NA	NA	NA	NA	NA	NA	NA	NA
299	PMT_506_1	pmt	GL349636	664961	Or44_PMT1	-0.689769	-0.272132	-0.945743	-0.840887	-1.05119	0.337613	0.403872	0.832398	0.520245	0.439042	0.590559	0.897155	0.475781	0.0740557	0.894429	0.707091	1.10501	0.804887	0.773299	0.426559	0.908016	0.722554	0.999916	0.999749	0.984262	0.999839
300	PMT_507_1	pmt	GL349636	665008	Or44_PMT2	-0.465345	-1.06097	3.83042	-1.45395	0.278255	-0.573518	0.381728	0.405231	2.15468e-05	0.0376691	0.885774	0.720196	0.216546	1.12566	14.6721	2.11397	0.0774257	0.518682	0.752756	0.317646	0.000448174	0.220642	0.999916	0.999749	0.0614771	0.23851
301	PMT_507_1	pmt	GL349636	665009	Or44_PMT2	-0.999574	1.31406	1.36381	0.402245	-0.199336	-0.703035	0.249911	0.258194	0.125676	0.770948	0.911872	0.657282	0.999148	1.72674	1.85996	0.161801	0.039735	0.432019	0.602624	0.266799	0.567891	0.722554	0.999916	0.999749	0.920797	0.999839
302	PMT_511_1	pmt	GL349636	666875	Or44_PMT6	0.274598	1.22434	1.86869	1.16566	2.02509	1.87728	0.86811	0.289674	0.0405676	0.591936	0.249047	0.246609	0.075404	1.499	3.49202	1.35876	4.10097	0.0608159	0.868633	0.278888	0.26634	0.722554	0.999916	0.999749	0.654692	0.999839
303	PMT_511_1	pmt	GL349636	666909	Or44_PMT6	3.42571	1.38643	0.485415	-0.163534	-0.624542	-0.487031	0.00172534	0.0877495	0.704139	0.909448	0.612735	0.830107	11.7355	1.92218	0.235628	0.0267434	0.390053	0.689077	0.012314	0.152497	0.955131	0.730185	0.999916	0.999749	0.248663	0.664201
304	PMT_514_1	pmt	GL349636	667473	Or44_PMT9	-0.0682881	0.164385	2.52674	-0.781528	0.121524	-0.183264	0.941504	0.826333	0.165659	0.537895	0.915316	0.954896	0.00466326	0.0270223	6.38443	0.610787	0.014768	0.911827	0.877896	0.424024	0.648734	0.722554	0.999916	0.999749	0.868267	0.999839
305	PMT_516_1	pmt	GL349636	682228	Or44_PMT11	NA	NA	NA	NA	NA	NA	NA	NA	NA	NA	NA	NA	#VALUE!	#VALUE!	#VALUE!	#VALUE!	#VALUE!	#VALUE!	NA	NA	NA	NA	NA	NA	NA	NA
306	PMT_517_1	pmt	GL349636	685067	Or44_PMT12	-0.026873	-0.272897	0.198486	-0.77532	-0.52751	2.69325	0.960902	0.892412	0.86925	0.500774	0.87025	0.313338	0.000722159	0.0744728	0.0393967	0.601122	0.278267	0.0981809	0.882413	0.44463	0.998422	0.722554	0.999916	0.999749	0.938749	0.999839
307	Or_g39_4	chemosensory	GL349636	687834	Or44	NA	NA	NA	NA	NA	NA	NA	NA	NA	NA	NA	NA	#VALUE!	#VALUE!	#VALUE!	#VALUE!	#VALUE!	#VALUE!	NA	NA	NA	NA	NA	NA	NA	NA
308	Or_g39_4	chemosensory	GL349636	687880	Or44	NA	NA	NA	NA	NA	NA	NA	NA	NA	NA	NA	NA	#VALUE!	#VALUE!	#VALUE!	#VALUE!	#VALUE!	#VALUE!	NA	NA	NA	NA	NA	NA	NA	NA
309	Or_g39_2	chemosensory	GL349636	690467	Or44	NA	NA	NA	NA	NA	NA	NA	NA	NA	NA	NA	NA	#VALUE!	#VALUE!	#VALUE!	#VALUE!	#VALUE!	#VALUE!	NA	NA	NA	NA	NA	NA	NA	NA
310	PMT_521_1	pmt	GL349636	694162	Or44_PMT16	-1.12365	1.08266	0.841823	0.556424	-0.271536	0.811803	0.277003	0.162686	0.635404	0.657863	0.816514	0.806049	1.26259	1.17215	0.708665	0.309608	0.073732	0.649715	0.643134	0.213572	0.936691	0.722554	0.999916	0.999749	0.982957	0.999839
311	PMT_521_1	pmt	GL349636	694176	Or44_PMT16	-0.218641	-0.893102	-1.23726	-0.758057	-1.19721	-0.301301	0.813533	0.519474	0.411346	0.501832	0.567227	0.913621	0.0478038	0.797632	1.53082	0.57465	1.43331	0.834704	0.868633	0.344095	0.873909	0.722554	0.999916	0.999749	0.981571	0.999839
312	Control_g94_8	control	GL349637	1328562	Mocs1 CG33048-PC (LOC100165501)	-1.6873	2.95569	-0.217195	-0.213879	-0.0280636	-0.30989	0.013523	0.0641675	0.847021	0.806507	0.990728	0.876739	2.84699	8.73611	0.0471737	0.045744	0.000787565	0.76867	0.0718752	0.12275	0.998076	0.723179	0.999916	0.999749	0.83726	0.999839
313	Control_g94_8	control	GL349637	1328591	Mocs1 CG33048-PC (LOC100165501)	3.76885	1.30334	0.246789	-0.34076	-0.81631	0.683476	2.18509e-05	0.183184	0.73646	0.763913	0.582045	0.599533	14.2043	1.6987	0.060905	0.116117	0.666362	0.35944	0.000231759	0.227793	0.963224	0.722554	0.999916	0.999749	0.0382057	0.160803
314	Control_g94_8	control	GL349637	1328618	Mocs1 CG33048-PC (LOC100165501)	NA	NA	NA	NA	NA	NA	NA	NA	NA	NA	NA	NA	#VALUE!	#VALUE!	#VALUE!	#VALUE!	#VALUE!	#VALUE!	NA	NA	NA	NA	NA	NA	NA	NA
315	Control_g94_8	control	GL349637	1328678	Mocs1 CG33048-PC (LOC100165501)	3.92958	1.2177	0.126626	-0.472829	-0.729823	0.791053	5.5849e-06	0.0520718	0.897579	0.668914	0.442101	0.650461	15.4416	1.4828	0.0160342	0.223567	0.532642	0.4231	6.60611e-05	0.107013	0.998422	0.722554	0.999916	0.999749	0.0134729	0.0664171
316	Control_g94_8	control	GL349637	1328754	Mocs1 CG33048-PC (LOC100165501)	NA	NA	NA	NA	NA	NA	NA	NA	NA	NA	NA	NA	#VALUE!	#VALUE!	#VALUE!	#VALUE!	#VALUE!	#VALUE!	NA	NA	NA	NA	NA	NA	NA	NA
317	Control_g94_8	control	GL349637	1328813	Mocs1 CG33048-PC (LOC100165501)	NA	NA	NA	NA	NA	NA	NA	NA	NA	NA	NA	NA	#VALUE!	#VALUE!	#VALUE!	#VALUE!	#VALUE!	#VALUE!	NA	NA	NA	NA	NA	NA	NA	NA
318	Control_g94_8	control	GL349637	1328924	Mocs1 CG33048-PC (LOC100165501)	NA	NA	NA	NA	NA	NA	NA	NA	NA	NA	NA	NA	#VALUE!	#VALUE!	#VALUE!	#VALUE!	#VALUE!	#VALUE!	NA	NA	NA	NA	NA	NA	NA	NA
319	Control_g94_8	control	GL349637	1328987	Mocs1 CG33048-PC (LOC100165501)	NA	NA	NA	NA	NA	NA	NA	NA	NA	NA	NA	NA	#VALUE!	#VALUE!	#VALUE!	#VALUE!	#VALUE!	#VALUE!	NA	NA	NA	NA	NA	NA	NA	NA
320	Control_g94_8	control	GL349637	1329043	Mocs1 CG33048-PC (LOC100165501)	1.3303	-0.122374	1.01803	3.48448	-0.390084	-0.531847	0.354643	0.90045	0.184967	0.0576279	0.792404	0.696555	1.7697	0.0149755	1.03638	12.1416	0.152165	0.485188	0.728116	0.44681	0.678424	0.306321	0.999916	0.999749	0.143058	0.455751
321	Control_g94_8	control	GL349637	1329077	Mocs1 CG33048-PC (LOC100165501)	NA	NA	NA	NA	NA	NA	NA	NA	NA	NA	NA	NA	#VALUE!	#VALUE!	#VALUE!	#VALUE!	#VALUE!	#VALUE!	NA	NA	NA	NA	NA	NA	NA	NA
322	Control_g94_8	control	GL349637	1329079	Mocs1 CG33048-PC (LOC100165501)	NA	NA	NA	NA	NA	NA	NA	NA	NA	NA	NA	NA	#VALUE!	#VALUE!	#VALUE!	#VALUE!	#VALUE!	#VALUE!	NA	NA	NA	NA	NA	NA	NA	NA
323	Control_g94_8	control	GL349637	1329084	Mocs1 CG33048-PC (LOC100165501)	2.436	2.01735	-0.359554	-0.70176	-0.518921	-0.0976273	0.00157891	0.0800485	0.788279	0.478796	0.769895	0.967246	5.93412	4.06969	0.129279	0.492467	0.269279	0.935565	0.0114894	0.142848	0.98317	0.722554	0.999916	0.999749	0.494794	0.994524
324	Control_g94_8	control	GL349637	1329142	Mocs1 CG33048-PC (LOC100165501)	NA	NA	NA	NA	NA	NA	NA	NA	NA	NA	NA	NA	#VALUE!	#VALUE!	#VALUE!	#VALUE!	#VALUE!	#VALUE!	NA	NA	NA	NA	NA	NA	NA	NA
325	Control_g94_1	control	GL349637	1332449	Mocs1 CG33048-PC (LOC100165501)	-1.31253	1.18734	2.48397	-1.03521	0.310911	-0.345862	0.239597	0.334791	0.00704908	0.467981	0.867552	0.832606	1.72272	1.40979	6.17009	1.07165	0.0966653	0.693233	0.585612	0.296914	0.0719185	0.722554	0.999916	0.999749	0.714966	0.999839
326	Control_g94_1	control	GL349637	1332473	Mocs1 CG33048-PC (LOC100165501)	NA	NA	NA	NA	NA	NA	NA	NA	NA	NA	NA	NA	#VALUE!	#VALUE!	#VALUE!	#VALUE!	#VALUE!	#VALUE!	NA	NA	NA	NA	NA	NA	NA	NA
327	Control_g94_3	control	GL349637	1337775	Mocs1 CG33048-PC (LOC100165501)	NA	NA	NA	NA	NA	NA	NA	NA	NA	NA	NA	NA	#VALUE!	#VALUE!	#VALUE!	#VALUE!	#VALUE!	#VALUE!	NA	NA	NA	NA	NA	NA	NA	NA
328	Control_g94_3	control	GL349637	1337795	Mocs1 CG33048-PC (LOC100165501)	NA	NA	NA	NA	NA	NA	NA	NA	NA	NA	NA	NA	#VALUE!	#VALUE!	#VALUE!	#VALUE!	#VALUE!	#VALUE!	NA	NA	NA	NA	NA	NA	NA	NA
329	Control_g94_3	control	GL349637	1337867	Mocs1 CG33048-PC (LOC100165501)	-0.509567	-1.81963	-1.14567	1.44706	-2.34373	0.294498	0.489693	0.104115	0.369403	0.124769	0.166937	0.896584	0.259658	3.31104	1.31257	2.09398	5.49309	0.803863	0.824702	0.168004	0.859633	0.49607	0.999916	0.999749	0.416878	0.902411
330	Control_g94_6	control	GL349637	1339732	Mocs1 CG33048-PC (LOC100165501)	-1.71137	-1.14627	0.251977	-0.239816	0.30989	0.958499	0.0165683	0.492292	0.830468	0.792746	0.902449	0.646338	2.92878	1.31393	0.0634924	0.0575118	0.0960318	0.417752	0.0853457	0.338949	0.996449	0.722554	0.999916	0.999749	0.887345	0.999839
331	Control_g94_6	control	GL349637	1339744	Mocs1 CG33048-PC (LOC100165501)	4.74547	1.89582	0.638489	-0.229866	-0.783399	-0.501573	9.10224e-118	6.45686e-17	0.000171062	0.38193	0.0226208	0.0962883	22.5195	3.59414	0.407668	0.0528385	0.613714	0.00927143	1.24585e-115	1.55671e-15	0.0028138	0.722554	0.333012	0.999749	4.74177e-82	4.49631e-80
332	Control_g94_6	control	GL349637	1339747	Mocs1 CG33048-PC (LOC100165501)	NA	NA	NA	NA	NA	NA	NA	NA	NA	NA	NA	NA	#VALUE!	#VALUE!	#VALUE!	#VALUE!	#VALUE!	#VALUE!	NA	NA	NA	NA	NA	NA	NA	NA
333	Control_g94_6	control	GL349637	1339891	Mocs1 CG33048-PC (LOC100165501)	3.95271	1.23063	0.840037	1.91385	-0.798281	-0.204269	5.73161e-08	0.0196992	0.310237	0.0397611	0.31791	0.889426	15.6239	1.51445	0.705662	3.66283	0.637253	0.791079	8.34583e-07	0.0532402	0.812118	0.230964	0.999916	0.999749	0.000114649	0.00103828
334	Control_g94_6	control	GL349637	1339920	Mocs1 CG33048-PC (LOC100165501)	NA	NA	NA	NA	NA	NA	NA	NA	NA	NA	NA	NA	#VALUE!	#VALUE!	#VALUE!	#VALUE!	#VALUE!	#VALUE!	NA	NA	NA	NA	NA	NA	NA	NA
335	Control_g94_6	control	GL349637	1339945	Mocs1 CG33048-PC (LOC100165501)	NA	NA	NA	NA	NA	NA	NA	NA	NA	NA	NA	NA	#VALUE!	#VALUE!	#VALUE!	#VALUE!	#VALUE!	#VALUE!	NA	NA	NA	NA	NA	NA	NA	NA
336	Control_g94_5	control	GL349637	1345001	Mocs1 CG33048-PC (LOC100165501)	0.561187	2.01377	1.58636	-2.45829	-1.09218	1.1518	0.425308	0.220898	0.171323	0.00627443	0.661128	0.575806	0.31493	4.05529	2.51653	6.04317	1.19287	0.331553	0.789322	0.248948	0.659621	0.0544665	0.999916	0.999749	0.367932	0.843043
337	Control_g94_5	control	GL349637	1345042	Mocs1 CG33048-PC (LOC100165501)	NA	NA	NA	NA	NA	NA	NA	NA	NA	NA	NA	NA	#VALUE!	#VALUE!	#VALUE!	#VALUE!	#VALUE!	#VALUE!	NA	NA	NA	NA	NA	NA	NA	NA
338	Control_g94_5	control	GL349637	1345065	Mocs1 CG33048-PC (LOC100165501)	-0.307339	-0.563313	-1.15384	-0.750488	-1.24441	-1.89446	0.834475	0.574441	0.143576	0.689709	0.412744	0.176131	0.0944571	0.317321	1.33134	0.563233	1.54855	0.031022	0.868633	0.354899	0.602719	0.722554	0.999916	0.999749	0.902318	0.999839
339	Control_g94_5	control	GL349637	1345133	Mocs1 CG33048-PC (LOC100165501)	NA	NA	NA	NA	NA	NA	NA	NA	NA	NA	NA	NA	#VALUE!	#VALUE!	#VALUE!	#VALUE!	#VALUE!	#VALUE!	NA	NA	NA	NA	NA	NA	NA	NA
340	Control_g94_2	control	GL349637	1345370	Mocs1 CG33048-PC (LOC100165501)	0.0415851	-0.767752	0.821753	4.6782	-0.185305	0.0439663	0.953002	0.153101	0.526737	2.17812e-07	0.81994	0.98478	0.00172932	0.589443	0.675278	21.8856	0.0343378	0.969791	0.88022	0.206522	0.909182	6.82638e-06	0.999916	0.999749	0.000322523	0.00266777
341	Control_g94_2	control	GL349637	1345415	Mocs1 CG33048-PC (LOC100165501)	4.61459	1.84276	0.614593	-0.21762	-0.751679	-0.478101	4.52712e-68	4.49043e-06	0.1796	0.520023	0.216661	0.556486	21.2944	3.39575	0.377724	0.0473586	0.565021	0.309676	3.0982e-66	3.83172e-05	0.673066	0.722554	0.999916	0.999749	1.3023e-21	4.07633e-20
342	Control_g94_4	control	GL349637	1346441	Mocs1 CG33048-PC (LOC100165501)	NA	NA	NA	NA	NA	NA	NA	NA	NA	NA	NA	NA	#VALUE!	#VALUE!	#VALUE!	#VALUE!	#VALUE!	#VALUE!	NA	NA	NA	NA	NA	NA	NA	NA
343	Control_g94_4	control	GL349637	1346517	Mocs1 CG33048-PC (LOC100165501)	NA	NA	NA	NA	NA	NA	NA	NA	NA	NA	NA	NA	#VALUE!	#VALUE!	#VALUE!	#VALUE!	#VALUE!	#VALUE!	NA	NA	NA	NA	NA	NA	NA	NA
344	P450_g62_11	detoxification	GL349637	1359901	P450_XM_001952075	NA	NA	NA	NA	NA	NA	NA	NA	NA	NA	NA	NA	#VALUE!	#VALUE!	#VALUE!	#VALUE!	#VALUE!	#VALUE!	NA	NA	NA	NA	NA	NA	NA	NA
345	P450_g62_2	detoxification	GL349637	1365883	P450_XM_001952075	NA	NA	NA	NA	NA	NA	NA	NA	NA	NA	NA	NA	#VALUE!	#VALUE!	#VALUE!	#VALUE!	#VALUE!	#VALUE!	NA	NA	NA	NA	NA	NA	NA	NA
346	P450_g62_2	detoxification	GL349637	1365935	P450_XM_001952075	3.48677	0.817671	2.99694	-1.12714	-0.417297	-0.856875	6.52412e-11	0.0441144	0.00225811	0.0985007	0.497597	0.622792	12.1576	0.668586	8.98162	1.27043	0.174137	0.38787	1.27568e-09	0.0962716	0.0268641	0.427528	0.999916	0.999749	5.25516e-06	5.96572e-05
347	P450_g62_2	detoxification	GL349637	1365967	P450_XM_001952075	NA	NA	NA	NA	NA	NA	NA	NA	NA	NA	NA	NA	#VALUE!	#VALUE!	#VALUE!	#VALUE!	#VALUE!	#VALUE!	NA	NA	NA	NA	NA	NA	NA	NA
348	P450_g62_9	detoxification	GL349637	1373482	P450_XM_001952075	NA	NA	NA	NA	NA	NA	NA	NA	NA	NA	NA	NA	#VALUE!	#VALUE!	#VALUE!	#VALUE!	#VALUE!	#VALUE!	NA	NA	NA	NA	NA	NA	NA	NA
349	P450_g62_9	detoxification	GL349637	1373532	P450_XM_001952075	0.503444	1.91717	0.0436261	-1.24186	1.44485	-4.8141	0.63197	0.0982134	0.959919	0.355233	0.410616	0.00178694	0.253456	3.67553	0.00190324	1.54221	2.08759	3.19315e-06	0.868633	0.163526	0.998422	0.722554	0.999916	0.338888	0.0321388	0.139268
350	Control_g25_8	control	GL349637	1907625	SVH protein (LOC100165581)	NA	NA	NA	NA	NA	NA	NA	NA	NA	NA	NA	NA	#VALUE!	#VALUE!	#VALUE!	#VALUE!	#VALUE!	#VALUE!	NA	NA	NA	NA	NA	NA	NA	NA
351	Control_g25_8	control	GL349637	1907676	SVH protein (LOC100165581)	NA	NA	NA	NA	NA	NA	NA	NA	NA	NA	NA	NA	#VALUE!	#VALUE!	#VALUE!	#VALUE!	#VALUE!	#VALUE!	NA	NA	NA	NA	NA	NA	NA	NA
352	Control_g25_8	control	GL349637	1907753	SVH protein (LOC100165581)	-0.173229	-1.20469	-1.64402	-0.738412	0.622842	-0.579556	0.847208	0.0782116	0.319808	0.520396	0.547744	0.843377	0.0300082	1.45129	2.70279	0.545253	0.387932	0.711285	0.868633	0.140752	0.818303	0.722554	0.999916	0.999749	0.765951	0.999839
353	Control_g25_8	control	GL349637	1907923	SVH protein (LOC100165581)	NA	NA	NA	NA	NA	NA	NA	NA	NA	NA	NA	NA	#VALUE!	#VALUE!	#VALUE!	#VALUE!	#VALUE!	#VALUE!	NA	NA	NA	NA	NA	NA	NA	NA
354	Control_g25_8	control	GL349637	1907925	SVH protein (LOC100165581)	NA	NA	NA	NA	NA	NA	NA	NA	NA	NA	NA	NA	#VALUE!	#VALUE!	#VALUE!	#VALUE!	#VALUE!	#VALUE!	NA	NA	NA	NA	NA	NA	NA	NA
355	Control_g25_8	control	GL349637	1908077	SVH protein (LOC100165581)	-1.38864	2.66562	0.059954	-0.0835104	0.195935	-0.0184539	0.260105	0.0499987	0.953039	0.957743	0.924227	0.991841	1.92831	7.10551	0.00359448	0.00697399	0.0383905	0.983748	0.619923	0.104811	0.998422	0.733629	0.999916	0.999749	0.94538	0.999839
356	Control_g25_5	control	GL349637	1908338	SVH protein (LOC100165581)	NA	NA	NA	NA	NA	NA	NA	NA	NA	NA	NA	NA	#VALUE!	#VALUE!	#VALUE!	#VALUE!	#VALUE!	#VALUE!	NA	NA	NA	NA	NA	NA	NA	NA
357	Control_g25_5	control	GL349637	1908419	SVH protein (LOC100165581)	NA	NA	NA	NA	NA	NA	NA	NA	NA	NA	NA	NA	#VALUE!	#VALUE!	#VALUE!	#VALUE!	#VALUE!	#VALUE!	NA	NA	NA	NA	NA	NA	NA	NA
358	Control_g25_7	control	GL349637	1910438	SVH protein (LOC100165581)	4.74547	1.89582	0.638489	-0.229866	-0.783399	-0.501573	2.76691e-165	6.31053e-47	0.0448938	0.299082	8.68168e-05	0.374791	22.5195	3.59414	0.407668	0.0528385	0.613714	0.140468	6.62751e-163	4.35682e-45	0.284917	0.722554	0.00453706	0.999749	4.74177e-82	4.49631e-80
359	Control_g25_3	control	GL349637	1912272	SVH protein (LOC100165581)	NA	NA	NA	NA	NA	NA	NA	NA	NA	NA	NA	NA	#VALUE!	#VALUE!	#VALUE!	#VALUE!	#VALUE!	#VALUE!	NA	NA	NA	NA	NA	NA	NA	NA
360	Control_g25_6	control	GL349637	1912553	SVH protein (LOC100165581)	NA	NA	NA	NA	NA	NA	NA	NA	NA	NA	NA	NA	#VALUE!	#VALUE!	#VALUE!	#VALUE!	#VALUE!	#VALUE!	NA	NA	NA	NA	NA	NA	NA	NA
361	Control_g25_2	control	GL349637	1913622	SVH protein (LOC100165581)	-0.331235	-0.555149	-1.45556	-0.778722	0.519176	-1.7817	0.777352	0.66738	0.13244	0.602882	0.790762	0.299513	0.109717	0.30819	2.11867	0.606408	0.269544	0.0897079	0.868633	0.377675	0.580144	0.722554	0.999916	0.999749	0.831642	0.999839
362	Control_g25_2	control	GL349637	1913707	SVH protein (LOC100165581)	-0.607704	-0.389318	3.01964	-1.1643	0.339654	-0.495535	0.742586	0.757688	0.00234573	0.622461	0.858953	0.778519	0.369304	0.151569	9.11824	1.35559	0.115365	0.606092	0.868633	0.403381	0.0276009	0.722554	0.999916	0.999749	0.81293	0.999839
363	Control_g15_1	control	GL349638	1711412	Transcriptional adapter 3-like (ADA3-like protein) (ADA3 homolog) (hADA3) (STAF54) (LOC100165628)	NA	NA	NA	NA	NA	NA	NA	NA	NA	NA	NA	NA	#VALUE!	#VALUE!	#VALUE!	#VALUE!	#VALUE!	#VALUE!	NA	NA	NA	NA	NA	NA	NA	NA
364	Control_g15_1	control	GL349638	1711433	Transcriptional adapter 3-like (ADA3-like protein) (ADA3 homolog) (hADA3) (STAF54) (LOC100165628)	NA	NA	NA	NA	NA	NA	NA	NA	NA	NA	NA	NA	#VALUE!	#VALUE!	#VALUE!	#VALUE!	#VALUE!	#VALUE!	NA	NA	NA	NA	NA	NA	NA	NA
365	Control_g15_1	control	GL349638	1711558	Transcriptional adapter 3-like (ADA3-like protein) (ADA3 homolog) (hADA3) (STAF54) (LOC100165628)	0.185305	-0.603537	-0.147802	-0.776426	-0.851857	-0.895228	0.843943	0.672683	0.927681	0.518607	0.693795	0.756828	0.0343378	0.364257	0.0218453	0.602837	0.725661	0.572789	0.868633	0.379116	0.998422	0.722554	0.999916	0.999749	0.997567	0.999839
366	Control_g15_1	control	GL349638	1711589	Transcriptional adapter 3-like (ADA3-like protein) (ADA3 homolog) (hADA3) (STAF54) (LOC100165628)	-0.335657	-1.42589	-0.93035	-0.351305	-1.47776	-0.184709	0.678505	0.451174	0.485578	0.734221	0.606167	0.937843	0.112666	2.03315	0.865552	0.123415	2.18378	0.879549	0.868633	0.329147	0.895085	0.722554	0.999916	0.999749	0.980145	0.999839
367	Control_g15_1	control	GL349638	1711649	Transcriptional adapter 3-like (ADA3-like protein) (ADA3 homolog) (hADA3) (STAF54) (LOC100165628)	NA	NA	NA	NA	NA	NA	NA	NA	NA	NA	NA	NA	#VALUE!	#VALUE!	#VALUE!	#VALUE!	#VALUE!	#VALUE!	NA	NA	NA	NA	NA	NA	NA	NA
368	Control_g15_2	control	GL349638	1716923	Transcriptional adapter 3-like (ADA3-like protein) (ADA3 homolog) (hADA3) (STAF54) (LOC100165628)	0.126541	-0.633472	0.221447	-0.917169	-0.873883	-1.50523	0.941629	0.590997	0.811245	0.677967	0.624524	0.360386	0.0160127	0.401286	0.0490389	0.841199	0.763672	0.129878	0.877896	0.358348	0.989435	0.722554	0.999916	0.999749	0.986211	0.999839
369	Control_g15_2	control	GL349638	1716963	Transcriptional adapter 3-like (ADA3-like protein) (ADA3 homolog) (hADA3) (STAF54) (LOC100165628)	NA	NA	NA	NA	NA	NA	NA	NA	NA	NA	NA	NA	#VALUE!	#VALUE!	#VALUE!	#VALUE!	#VALUE!	#VALUE!	NA	NA	NA	NA	NA	NA	NA	NA
370	Control_g15_2	control	GL349638	1716968	Transcriptional adapter 3-like (ADA3-like protein) (ADA3 homolog) (hADA3) (STAF54) (LOC100165628)	NA	NA	NA	NA	NA	NA	NA	NA	NA	NA	NA	NA	#VALUE!	#VALUE!	#VALUE!	#VALUE!	#VALUE!	#VALUE!	NA	NA	NA	NA	NA	NA	NA	NA
371	Control_g15_2	control	GL349638	1717039	Transcriptional adapter 3-like (ADA3-like protein) (ADA3 homolog) (hADA3) (STAF54) (LOC100165628)	NA	NA	NA	NA	NA	NA	NA	NA	NA	NA	NA	NA	#VALUE!	#VALUE!	#VALUE!	#VALUE!	#VALUE!	#VALUE!	NA	NA	NA	NA	NA	NA	NA	NA
372	Control_g15_2	control	GL349638	1717107	Transcriptional adapter 3-like (ADA3-like protein) (ADA3 homolog) (hADA3) (STAF54) (LOC100165628)	NA	NA	NA	NA	NA	NA	NA	NA	NA	NA	NA	NA	#VALUE!	#VALUE!	#VALUE!	#VALUE!	#VALUE!	#VALUE!	NA	NA	NA	NA	NA	NA	NA	NA
373	Control_g15_2	control	GL349638	1717129	Transcriptional adapter 3-like (ADA3-like protein) (ADA3 homolog) (hADA3) (STAF54) (LOC100165628)	NA	NA	NA	NA	NA	NA	NA	NA	NA	NA	NA	NA	#VALUE!	#VALUE!	#VALUE!	#VALUE!	#VALUE!	#VALUE!	NA	NA	NA	NA	NA	NA	NA	NA
374	Control_g15_2	control	GL349638	1717140	Transcriptional adapter 3-like (ADA3-like protein) (ADA3 homolog) (hADA3) (STAF54) (LOC100165628)	0.181308	-0.562207	-0.11387	-0.792073	-0.929585	-1.52998	0.917724	0.638596	0.903702	0.723987	0.608163	0.359923	0.0328725	0.316077	0.0129664	0.62738	0.864128	0.129544	0.87201	0.369201	0.998422	0.722554	0.999916	0.999749	0.989889	0.999839
375	Control_g15_2	control	GL349638	1717164	Transcriptional adapter 3-like (ADA3-like protein) (ADA3 homolog) (hADA3) (STAF54) (LOC100165628)	-0.151033	-0.991495	-1.3127	-0.744705	-0.946253	0.861127	0.907706	0.293485	0.375304	0.654637	0.508017	0.743189	0.022811	0.983062	1.72317	0.554586	0.895395	0.552329	0.870293	0.280823	0.859633	0.722554	0.999916	0.999749	0.959061	0.999839
376	Control_g15_2	control	GL349638	1717298	Transcriptional adapter 3-like (ADA3-like protein) (ADA3 homolog) (hADA3) (STAF54) (LOC100165628)	NA	NA	NA	NA	NA	NA	NA	NA	NA	NA	NA	NA	#VALUE!	#VALUE!	#VALUE!	#VALUE!	#VALUE!	#VALUE!	NA	NA	NA	NA	NA	NA	NA	NA
377	Control_g15_2	control	GL349638	1717402	Transcriptional adapter 3-like (ADA3-like protein) (ADA3 homolog) (hADA3) (STAF54) (LOC100165628)	NA	NA	NA	NA	NA	NA	NA	NA	NA	NA	NA	NA	#VALUE!	#VALUE!	#VALUE!	#VALUE!	#VALUE!	#VALUE!	NA	NA	NA	NA	NA	NA	NA	NA
378	Control_g15_2	control	GL349638	1717429	Transcriptional adapter 3-like (ADA3-like protein) (ADA3 homolog) (hADA3) (STAF54) (LOC100165628)	NA	NA	NA	NA	NA	NA	NA	NA	NA	NA	NA	NA	#VALUE!	#VALUE!	#VALUE!	#VALUE!	#VALUE!	#VALUE!	NA	NA	NA	NA	NA	NA	NA	NA
379	Control_g15_2	control	GL349638	1717433	Transcriptional adapter 3-like (ADA3-like protein) (ADA3 homolog) (hADA3) (STAF54) (LOC100165628)	NA	NA	NA	NA	NA	NA	NA	NA	NA	NA	NA	NA	#VALUE!	#VALUE!	#VALUE!	#VALUE!	#VALUE!	#VALUE!	NA	NA	NA	NA	NA	NA	NA	NA
380	Control_g15_2	control	GL349638	1717505	Transcriptional adapter 3-like (ADA3-like protein) (ADA3 homolog) (hADA3) (STAF54) (LOC100165628)	NA	NA	NA	NA	NA	NA	NA	NA	NA	NA	NA	NA	#VALUE!	#VALUE!	#VALUE!	#VALUE!	#VALUE!	#VALUE!	NA	NA	NA	NA	NA	NA	NA	NA
381	Control_g15_2	control	GL349638	1717578	Transcriptional adapter 3-like (ADA3-like protein) (ADA3 homolog) (hADA3) (STAF54) (LOC100165628)	NA	NA	NA	NA	NA	NA	NA	NA	NA	NA	NA	NA	#VALUE!	#VALUE!	#VALUE!	#VALUE!	#VALUE!	#VALUE!	NA	NA	NA	NA	NA	NA	NA	NA
382	Control_g15_2	control	GL349638	1717592	Transcriptional adapter 3-like (ADA3-like protein) (ADA3 homolog) (hADA3) (STAF54) (LOC100165628)	NA	NA	NA	NA	NA	NA	NA	NA	NA	NA	NA	NA	#VALUE!	#VALUE!	#VALUE!	#VALUE!	#VALUE!	#VALUE!	NA	NA	NA	NA	NA	NA	NA	NA
383	Control_g15_2	control	GL349638	1717646	Transcriptional adapter 3-like (ADA3-like protein) (ADA3 homolog) (hADA3) (STAF54) (LOC100165628)	-1.83315	3.24313	0.509056	-0.360404	0.244663	0.00969469	0.00684899	0.00162104	0.664319	0.677388	0.875225	0.996284	3.36043	10.5179	0.259138	0.129891	0.0598602	0.992582	0.0406741	0.00713675	0.941817	0.722554	0.999916	0.999749	0.576605	0.999839
384	Control_g15_2	control	GL349638	1717721	Transcriptional adapter 3-like (ADA3-like protein) (ADA3 homolog) (hADA3) (STAF54) (LOC100165628)	NA	NA	NA	NA	NA	NA	NA	NA	NA	NA	NA	NA	#VALUE!	#VALUE!	#VALUE!	#VALUE!	#VALUE!	#VALUE!	NA	NA	NA	NA	NA	NA	NA	NA
385	Control_g15_2	control	GL349638	1717976	Transcriptional adapter 3-like (ADA3-like protein) (ADA3 homolog) (hADA3) (STAF54) (LOC100165628)	0.436686	-0.709073	3.48039	-1.16642	-0.12399	-0.664427	0.669097	0.529205	3.72225e-05	0.371695	0.942086	0.657379	0.190695	0.502785	12.1131	1.36055	0.0153735	0.432147	0.868633	0.345263	0.000736229	0.722554	0.999916	0.999749	0.282688	0.72331
386	Control_g15_2	control	GL349638	1718218	Transcriptional adapter 3-like (ADA3-like protein) (ADA3 homolog) (hADA3) (STAF54) (LOC100165628)	NA	NA	NA	NA	NA	NA	NA	NA	NA	NA	NA	NA	#VALUE!	#VALUE!	#VALUE!	#VALUE!	#VALUE!	#VALUE!	NA	NA	NA	NA	NA	NA	NA	NA
387	Control_g15_2	control	GL349638	1718230	Transcriptional adapter 3-like (ADA3-like protein) (ADA3 homolog) (hADA3) (STAF54) (LOC100165628)	NA	NA	NA	NA	NA	NA	NA	NA	NA	NA	NA	NA	#VALUE!	#VALUE!	#VALUE!	#VALUE!	#VALUE!	#VALUE!	NA	NA	NA	NA	NA	NA	NA	NA
388	Control_g15_2	control	GL349638	1718258	Transcriptional adapter 3-like (ADA3-like protein) (ADA3 homolog) (hADA3) (STAF54) (LOC100165628)	NA	NA	NA	NA	NA	NA	NA	NA	NA	NA	NA	NA	#VALUE!	#VALUE!	#VALUE!	#VALUE!	#VALUE!	#VALUE!	NA	NA	NA	NA	NA	NA	NA	NA
389	Control_g15_2	control	GL349638	1718308	Transcriptional adapter 3-like (ADA3-like protein) (ADA3 homolog) (hADA3) (STAF54) (LOC100165628)	NA	NA	NA	NA	NA	NA	NA	NA	NA	NA	NA	NA	#VALUE!	#VALUE!	#VALUE!	#VALUE!	#VALUE!	#VALUE!	NA	NA	NA	NA	NA	NA	NA	NA
390	Control_g15_2	control	GL349638	1718320	Transcriptional adapter 3-like (ADA3-like protein) (ADA3 homolog) (hADA3) (STAF54) (LOC100165628)	NA	NA	NA	NA	NA	NA	NA	NA	NA	NA	NA	NA	#VALUE!	#VALUE!	#VALUE!	#VALUE!	#VALUE!	#VALUE!	NA	NA	NA	NA	NA	NA	NA	NA
391	Control_g130_5	control	GL349638	2011185	fem-1 homolog b (LOC100162343)	NA	NA	NA	NA	NA	NA	NA	NA	NA	NA	NA	NA	#VALUE!	#VALUE!	#VALUE!	#VALUE!	#VALUE!	#VALUE!	NA	NA	NA	NA	NA	NA	NA	NA
392	Control_g130_4	control	GL349638	2011321	fem-1 homolog b (LOC100162343)	NA	NA	NA	NA	NA	NA	NA	NA	NA	NA	NA	NA	#VALUE!	#VALUE!	#VALUE!	#VALUE!	#VALUE!	#VALUE!	NA	NA	NA	NA	NA	NA	NA	NA
393	Control_g130_4	control	GL349638	2011405	fem-1 homolog b (LOC100162343)	-0.559826	-1.16294	4.21251	-1.84692	0.25912	-0.663831	0.490175	0.0478757	4.9183e-06	0.074851	0.770992	0.685077	0.313405	1.35242	17.7453	3.41113	0.0671434	0.469331	0.824702	0.10142	0.00012388	0.359827	0.999916	0.999749	0.00198609	0.0129881
394	Control_g130_3	control	GL349638	2011538	fem-1 homolog b (LOC100162343)	NA	NA	NA	NA	NA	NA	NA	NA	NA	NA	NA	NA	#VALUE!	#VALUE!	#VALUE!	#VALUE!	#VALUE!	#VALUE!	NA	NA	NA	NA	NA	NA	NA	NA
395	Control_g130_3	control	GL349638	2011571	fem-1 homolog b (LOC100162343)	NA	NA	NA	NA	NA	NA	NA	NA	NA	NA	NA	NA	#VALUE!	#VALUE!	#VALUE!	#VALUE!	#VALUE!	#VALUE!	NA	NA	NA	NA	NA	NA	NA	NA
396	Control_g130_3	control	GL349638	2011613	fem-1 homolog b (LOC100162343)	-0.180372	-0.996682	-1.36925	-0.807211	-0.817246	-0.750148	0.812806	0.575569	0.275239	0.406941	0.761829	0.736315	0.0325342	0.993376	1.87484	0.651589	0.66789	0.54216	0.868633	0.354899	0.785941	0.722554	0.999916	0.999749	0.975989	0.999839
397	Control_g130_12	control	GL349638	2011845	fem-1 homolog b (LOC100162343)	NA	NA	NA	NA	NA	NA	NA	NA	NA	NA	NA	NA	#VALUE!	#VALUE!	#VALUE!	#VALUE!	#VALUE!	#VALUE!	NA	NA	NA	NA	NA	NA	NA	NA
398	Control_g130_12	control	GL349638	2011982	fem-1 homolog b (LOC100162343)	NA	NA	NA	NA	NA	NA	NA	NA	NA	NA	NA	NA	#VALUE!	#VALUE!	#VALUE!	#VALUE!	#VALUE!	#VALUE!	NA	NA	NA	NA	NA	NA	NA	NA
399	Control_g130_8	control	GL349638	2014388	fem-1 homolog b (LOC100162343)	NA	NA	NA	NA	NA	NA	NA	NA	NA	NA	NA	NA	#VALUE!	#VALUE!	#VALUE!	#VALUE!	#VALUE!	#VALUE!	NA	NA	NA	NA	NA	NA	NA	NA
400	Control_g130_8	control	GL349638	2014403	fem-1 homolog b (LOC100162343)	NA	NA	NA	NA	NA	NA	NA	NA	NA	NA	NA	NA	#VALUE!	#VALUE!	#VALUE!	#VALUE!	#VALUE!	#VALUE!	NA	NA	NA	NA	NA	NA	NA	NA
401	Control_g130_6	control	GL349638	2015520	fem-1 homolog b (LOC100162343)	NA	NA	NA	NA	NA	NA	NA	NA	NA	NA	NA	NA	#VALUE!	#VALUE!	#VALUE!	#VALUE!	#VALUE!	#VALUE!	NA	NA	NA	NA	NA	NA	NA	NA
402	Control_g130_6	control	GL349638	2015548	fem-1 homolog b (LOC100162343)	NA	NA	NA	NA	NA	NA	NA	NA	NA	NA	NA	NA	#VALUE!	#VALUE!	#VALUE!	#VALUE!	#VALUE!	#VALUE!	NA	NA	NA	NA	NA	NA	NA	NA
403	Control_g130_6	control	GL349638	2015650	fem-1 homolog b (LOC100162343)	NA	NA	NA	NA	NA	NA	NA	NA	NA	NA	NA	NA	#VALUE!	#VALUE!	#VALUE!	#VALUE!	#VALUE!	#VALUE!	NA	NA	NA	NA	NA	NA	NA	NA
404	Control_g130_6	control	GL349638	2015651	fem-1 homolog b (LOC100162343)	NA	NA	NA	NA	NA	NA	NA	NA	NA	NA	NA	NA	#VALUE!	#VALUE!	#VALUE!	#VALUE!	#VALUE!	#VALUE!	NA	NA	NA	NA	NA	NA	NA	NA
405	Control_g130_1	control	GL349638	2016017	fem-1 homolog b (LOC100162343)	NA	NA	NA	NA	NA	NA	NA	NA	NA	NA	NA	NA	#VALUE!	#VALUE!	#VALUE!	#VALUE!	#VALUE!	#VALUE!	NA	NA	NA	NA	NA	NA	NA	NA
406	Control_g130_1	control	GL349638	2016019	fem-1 homolog b (LOC100162343)	NA	NA	NA	NA	NA	NA	NA	NA	NA	NA	NA	NA	#VALUE!	#VALUE!	#VALUE!	#VALUE!	#VALUE!	#VALUE!	NA	NA	NA	NA	NA	NA	NA	NA
407	Control_g130_2	control	GL349638	2016914	fem-1 homolog b (LOC100162343)	NA	NA	NA	NA	NA	NA	NA	NA	NA	NA	NA	NA	#VALUE!	#VALUE!	#VALUE!	#VALUE!	#VALUE!	#VALUE!	NA	NA	NA	NA	NA	NA	NA	NA
408	Control_g130_7	control	GL349638	2017093	fem-1 homolog b (LOC100162343)	NA	NA	NA	NA	NA	NA	NA	NA	NA	NA	NA	NA	#VALUE!	#VALUE!	#VALUE!	#VALUE!	#VALUE!	#VALUE!	NA	NA	NA	NA	NA	NA	NA	NA
409	Control_g130_7	control	GL349638	2017114	fem-1 homolog b (LOC100162343)	NA	NA	NA	NA	NA	NA	NA	NA	NA	NA	NA	NA	#VALUE!	#VALUE!	#VALUE!	#VALUE!	#VALUE!	#VALUE!	NA	NA	NA	NA	NA	NA	NA	NA
410	Control_g130_7	control	GL349638	2017129	fem-1 homolog b (LOC100162343)	-0.665532	-1.38251	4.97942	-2.16311	0.289905	-0.762479	0.316216	0.00226698	2.05381e-44	0.0108017	0.672519	0.22784	0.442933	1.91135	24.7946	4.67903	0.0840451	0.0519111	0.689989	0.00925617	3.48499e-42	0.0849093	0.999916	0.999749	2.28236e-13	4.93849e-12
411	Control_g130_7	control	GL349638	2017144	fem-1 homolog b (LOC100162343)	NA	NA	NA	NA	NA	NA	NA	NA	NA	NA	NA	NA	#VALUE!	#VALUE!	#VALUE!	#VALUE!	#VALUE!	#VALUE!	NA	NA	NA	NA	NA	NA	NA	NA
412	Control_g130_7	control	GL349638	2017153	fem-1 homolog b (LOC100162343)	NA	NA	NA	NA	NA	NA	NA	NA	NA	NA	NA	NA	#VALUE!	#VALUE!	#VALUE!	#VALUE!	#VALUE!	#VALUE!	NA	NA	NA	NA	NA	NA	NA	NA
413	Control_g130_11	control	GL349638	2017613	fem-1 homolog b (LOC100162343)	0.178331	-0.836295	-1.32409	-0.801938	2.51178	-1.27137	0.83793	0.52732	0.380028	0.471593	0.210048	0.634919	0.0318021	0.699389	1.75322	0.643105	6.30902	0.403122	0.868633	0.345263	0.8606	0.722554	0.999916	0.999749	0.356971	0.830561
414	Control_g130_11	control	GL349638	2017631	fem-1 homolog b (LOC100162343)	-0.180372	-0.996682	-1.36925	-0.807211	-0.817246	-0.750148	0.812806	0.575569	0.275239	0.406941	0.761829	0.736315	0.0325342	0.993376	1.87484	0.651589	0.66789	0.54216	0.868633	0.354899	0.785941	0.722554	0.999916	0.999749	0.975989	0.999839
415	Control_g130_9	control	GL349638	2018706	fem-1 homolog b (LOC100162343)	1.91394	-0.183009	0.822348	2.83978	0.952716	-1.42053	0.0621664	0.871522	0.331953	0.0303504	0.578374	0.345103	3.66315	0.0334921	0.676256	8.06435	0.907668	0.119096	0.235424	0.438618	0.825783	0.192727	0.999916	0.999749	0.0912925	0.327394
416	Control_g130_9	control	GL349638	2018745	fem-1 homolog b (LOC100162343)	NA	NA	NA	NA	NA	NA	NA	NA	NA	NA	NA	NA	#VALUE!	#VALUE!	#VALUE!	#VALUE!	#VALUE!	#VALUE!	NA	NA	NA	NA	NA	NA	NA	NA
417	Control_g130_9	control	GL349638	2018787	fem-1 homolog b (LOC100162343)	NA	NA	NA	NA	NA	NA	NA	NA	NA	NA	NA	NA	#VALUE!	#VALUE!	#VALUE!	#VALUE!	#VALUE!	#VALUE!	NA	NA	NA	NA	NA	NA	NA	NA
418	Control_g130_10	control	GL349638	2018934	fem-1 homolog b (LOC100162343)	NA	NA	NA	NA	NA	NA	NA	NA	NA	NA	NA	NA	#VALUE!	#VALUE!	#VALUE!	#VALUE!	#VALUE!	#VALUE!	NA	NA	NA	NA	NA	NA	NA	NA
419	Control_g130_10	control	GL349638	2018958	fem-1 homolog b (LOC100162343)	-0.665532	-1.38251	4.97942	-2.16311	0.289905	-0.762479	0.0603663	0.010155	4.63126e-16	1.78308e-06	0.721907	0.483617	0.442933	1.91135	24.7946	4.67903	0.0840451	0.233886	0.230742	0.0324723	2.81721e-14	4.69322e-05	0.999916	0.999749	2.28236e-13	4.93849e-12
420	Control_g130_10	control	GL349638	2019012	fem-1 homolog b (LOC100162343)	NA	NA	NA	NA	NA	NA	NA	NA	NA	NA	NA	NA	#VALUE!	#VALUE!	#VALUE!	#VALUE!	#VALUE!	#VALUE!	NA	NA	NA	NA	NA	NA	NA	NA
421	Control_g130_10	control	GL349638	2019061	fem-1 homolog b (LOC100162343)	NA	NA	NA	NA	NA	NA	NA	NA	NA	NA	NA	NA	#VALUE!	#VALUE!	#VALUE!	#VALUE!	#VALUE!	#VALUE!	NA	NA	NA	NA	NA	NA	NA	NA
422	PMT_549_1	pmt	GL349639	1434295	Or51_PMT3	NA	NA	NA	NA	NA	NA	NA	NA	NA	NA	NA	NA	#VALUE!	#VALUE!	#VALUE!	#VALUE!	#VALUE!	#VALUE!	NA	NA	NA	NA	NA	NA	NA	NA
423	PMT_551_1	pmt	GL349639	1434459	Or51_PMT5	NA	NA	NA	NA	NA	NA	NA	NA	NA	NA	NA	NA	#VALUE!	#VALUE!	#VALUE!	#VALUE!	#VALUE!	#VALUE!	NA	NA	NA	NA	NA	NA	NA	NA
424	Or_g47_1	chemosensory	GL349639	1436414	Or51	NA	NA	NA	NA	NA	NA	NA	NA	NA	NA	NA	NA	#VALUE!	#VALUE!	#VALUE!	#VALUE!	#VALUE!	#VALUE!	NA	NA	NA	NA	NA	NA	NA	NA
425	Or_g47_1	chemosensory	GL349639	1436432	Or51	0.313972	1.07586	-0.677353	1.03351	0.322986	-0.801683	0.714689	0.407405	0.646468	0.34505	0.870006	0.758791	0.0985784	1.15747	0.458807	1.06813	0.10432	0.575764	0.868633	0.317987	0.939785	0.722554	0.999916	0.999749	0.94596	0.999839
426	Or_g47_1	chemosensory	GL349639	1436464	Or51	NA	NA	NA	NA	NA	NA	NA	NA	NA	NA	NA	NA	#VALUE!	#VALUE!	#VALUE!	#VALUE!	#VALUE!	#VALUE!	NA	NA	NA	NA	NA	NA	NA	NA
427	Or_g47_1	chemosensory	GL349639	1436480	Or51	NA	NA	NA	NA	NA	NA	NA	NA	NA	NA	NA	NA	#VALUE!	#VALUE!	#VALUE!	#VALUE!	#VALUE!	#VALUE!	NA	NA	NA	NA	NA	NA	NA	NA
428	Or_g47_1	chemosensory	GL349639	1436487	Or51	NA	NA	NA	NA	NA	NA	NA	NA	NA	NA	NA	NA	#VALUE!	#VALUE!	#VALUE!	#VALUE!	#VALUE!	#VALUE!	NA	NA	NA	NA	NA	NA	NA	NA
429	Or_g47_1	chemosensory	GL349639	1436533	Or51	NA	NA	NA	NA	NA	NA	NA	NA	NA	NA	NA	NA	#VALUE!	#VALUE!	#VALUE!	#VALUE!	#VALUE!	#VALUE!	NA	NA	NA	NA	NA	NA	NA	NA
430	Or_g47_1	chemosensory	GL349639	1436593	Or51	NA	NA	NA	NA	NA	NA	NA	NA	NA	NA	NA	NA	#VALUE!	#VALUE!	#VALUE!	#VALUE!	#VALUE!	#VALUE!	NA	NA	NA	NA	NA	NA	NA	NA
431	Or_g47_1	chemosensory	GL349639	1436602	Or51	-1.25563	1.5895	-0.324857	-0.572837	-0.504889	-0.0340165	0.0646291	0.11464	0.772695	0.507795	0.746201	0.986793	1.57661	2.52652	0.105532	0.328143	0.254913	0.973761	0.242197	0.177499	0.975781	0.722554	0.999916	0.999749	0.942984	0.999839
432	Or_g47_1	chemosensory	GL349639	1436618	Or51	1.22561	-0.136576	0.384471	-2.13862	1.49689	1.09814	0.0342472	0.917683	0.673485	0.00370321	0.464527	0.510219	1.50213	0.018653	0.147818	4.57368	2.24069	0.260323	0.152854	0.45132	0.944984	0.035323	0.999916	0.999749	0.23488	0.642285
433	Or_g47_1	chemosensory	GL349639	1436712	Or51	NA	NA	NA	NA	NA	NA	NA	NA	NA	NA	NA	NA	#VALUE!	#VALUE!	#VALUE!	#VALUE!	#VALUE!	#VALUE!	NA	NA	NA	NA	NA	NA	NA	NA
434	Or_g47_1	chemosensory	GL349639	1436865	Or51	NA	NA	NA	NA	NA	NA	NA	NA	NA	NA	NA	NA	#VALUE!	#VALUE!	#VALUE!	#VALUE!	#VALUE!	#VALUE!	NA	NA	NA	NA	NA	NA	NA	NA
435	Or_g47_1	chemosensory	GL349639	1436929	Or51	0.0770473	-0.802108	-1.39425	-0.581682	4.10281	-1.61995	0.938617	0.266821	0.217404	0.64836	0.000186222	0.417581	0.00593629	0.643378	1.94393	0.338353	16.8331	0.174374	0.877079	0.270114	0.715304	0.722554	0.00833861	0.999749	0.00173258	0.0116372
436	Or_g67_5	chemosensory	GL349639	2081734	Or7	NA	NA	NA	NA	NA	NA	NA	NA	NA	NA	NA	NA	#VALUE!	#VALUE!	#VALUE!	#VALUE!	#VALUE!	#VALUE!	NA	NA	NA	NA	NA	NA	NA	NA
437	Or_g67_5	chemosensory	GL349639	2081764	Or7	-0.0452419	-2.93528	-0.926438	0.200442	-2.59886	0.749553	0.951066	0.00869475	0.467591	0.83148	0.125072	0.740589	0.00204683	8.61587	0.858288	0.040177	6.75406	0.548472	0.88022	0.0285235	0.891492	0.725503	0.963476	0.999749	0.364987	0.840513
438	Or_g67_4	chemosensory	GL349639	2083266	Or7	-2.25419	3.52317	-0.607789	-0.0108853	0.48448	-1.31355	6.85479e-06	0.00260178	0.461288	0.98647	0.784431	0.367057	5.08136	12.4127	0.369408	0.000118489	0.23472	0.134731	7.81863e-05	0.0104546	0.891067	0.742773	0.999916	0.999749	0.124111	0.41166
439	Or_g67_4	chemosensory	GL349639	2083287	Or7	NA	NA	NA	NA	NA	NA	NA	NA	NA	NA	NA	NA	#VALUE!	#VALUE!	#VALUE!	#VALUE!	#VALUE!	#VALUE!	NA	NA	NA	NA	NA	NA	NA	NA
440	Or_g67_4	chemosensory	GL349639	2083293	Or7	NA	NA	NA	NA	NA	NA	NA	NA	NA	NA	NA	NA	#VALUE!	#VALUE!	#VALUE!	#VALUE!	#VALUE!	#VALUE!	NA	NA	NA	NA	NA	NA	NA	NA
441	Or_g67_4	chemosensory	GL349639	2083300	Or7	NA	NA	NA	NA	NA	NA	NA	NA	NA	NA	NA	NA	#VALUE!	#VALUE!	#VALUE!	#VALUE!	#VALUE!	#VALUE!	NA	NA	NA	NA	NA	NA	NA	NA
442	Or_g67_3	chemosensory	GL349639	2083718	Or7	NA	NA	NA	NA	NA	NA	NA	NA	NA	NA	NA	NA	#VALUE!	#VALUE!	#VALUE!	#VALUE!	#VALUE!	#VALUE!	NA	NA	NA	NA	NA	NA	NA	NA
443	Or_g67_1	chemosensory	GL349639	2084412	Or7	4.62003	1.84378	0.610425	-0.220597	-0.743005	-0.491198	2.00298e-71	2.61494e-06	0.172354	0.504339	0.211208	0.536167	21.3447	3.39952	0.372619	0.0486629	0.552056	0.287475	1.69331e-69	2.33636e-05	0.661513	0.722554	0.999916	0.999749	8.8682e-23	3.00959e-21
444	Or_g67_1	chemosensory	GL349639	2084431	Or7	NA	NA	NA	NA	NA	NA	NA	NA	NA	NA	NA	NA	#VALUE!	#VALUE!	#VALUE!	#VALUE!	#VALUE!	#VALUE!	NA	NA	NA	NA	NA	NA	NA	NA
445	Or_g67_1	chemosensory	GL349639	2084441	Or7	NA	NA	NA	NA	NA	NA	NA	NA	NA	NA	NA	NA	#VALUE!	#VALUE!	#VALUE!	#VALUE!	#VALUE!	#VALUE!	NA	NA	NA	NA	NA	NA	NA	NA
446	Or_g67_1	chemosensory	GL349639	2084447	Or7	4.0534	1.62463	0.550897	-0.207756	-0.650905	-0.483544	1.58664e-05	0.0111904	0.274101	0.862581	0.502191	0.588612	16.4301	2.63941	0.303487	0.0431624	0.423677	0.346465	0.000173404	0.0349015	0.785941	0.727256	0.999916	0.999749	0.000527057	0.00412435
447	Or_g67_1	chemosensory	GL349639	2084454	Or7	NA	NA	NA	NA	NA	NA	NA	NA	NA	NA	NA	NA	#VALUE!	#VALUE!	#VALUE!	#VALUE!	#VALUE!	#VALUE!	NA	NA	NA	NA	NA	NA	NA	NA
448	Or_g67_1	chemosensory	GL349639	2084493	Or7	NA	NA	NA	NA	NA	NA	NA	NA	NA	NA	NA	NA	#VALUE!	#VALUE!	#VALUE!	#VALUE!	#VALUE!	#VALUE!	NA	NA	NA	NA	NA	NA	NA	NA
449	Or_g67_1	chemosensory	GL349639	2084641	Or7	NA	NA	NA	NA	NA	NA	NA	NA	NA	NA	NA	NA	#VALUE!	#VALUE!	#VALUE!	#VALUE!	#VALUE!	#VALUE!	NA	NA	NA	NA	NA	NA	NA	NA
450	Or_g67_1	chemosensory	GL349639	2084731	Or7	0.781103	3.66834	0.251552	0.140573	-0.977548	-2.13377	0.209331	0.0116518	0.806154	0.859666	0.657184	0.240981	0.610122	13.4567	0.0632783	0.0197608	0.955601	0.0580717	0.538662	0.0359713	0.987431	0.727256	0.999916	0.999749	0.244216	0.657321
451	Or_g67_1	chemosensory	GL349639	2084751	Or7	-0.335062	-1.37631	-0.40335	2.82456	-1.10622	0.856535	0.774926	0.286941	0.676853	0.0592794	0.572012	0.61814	0.112267	1.89422	0.162691	7.97812	1.22371	0.382097	0.868633	0.278035	0.944984	0.31099	0.999916	0.999749	0.408685	0.892079
452	Or_g67_1	chemosensory	GL349639	2084760	Or7	NA	NA	NA	NA	NA	NA	NA	NA	NA	NA	NA	NA	#VALUE!	#VALUE!	#VALUE!	#VALUE!	#VALUE!	#VALUE!	NA	NA	NA	NA	NA	NA	NA	NA
453	Or_g67_1	chemosensory	GL349639	2084836	Or7	NA	NA	NA	NA	NA	NA	NA	NA	NA	NA	NA	NA	#VALUE!	#VALUE!	#VALUE!	#VALUE!	#VALUE!	#VALUE!	NA	NA	NA	NA	NA	NA	NA	NA
454	Or_g67_1	chemosensory	GL349639	2084904	Or7	NA	NA	NA	NA	NA	NA	NA	NA	NA	NA	NA	NA	#VALUE!	#VALUE!	#VALUE!	#VALUE!	#VALUE!	#VALUE!	NA	NA	NA	NA	NA	NA	NA	NA
455	Or_g67_1	chemosensory	GL349639	2084959	Or7	NA	NA	NA	NA	NA	NA	NA	NA	NA	NA	NA	NA	#VALUE!	#VALUE!	#VALUE!	#VALUE!	#VALUE!	#VALUE!	NA	NA	NA	NA	NA	NA	NA	NA
456	Or_g67_1	chemosensory	GL349639	2085005	Or7	NA	NA	NA	NA	NA	NA	NA	NA	NA	NA	NA	NA	#VALUE!	#VALUE!	#VALUE!	#VALUE!	#VALUE!	#VALUE!	NA	NA	NA	NA	NA	NA	NA	NA
457	Or_g67_1	chemosensory	GL349639	2085032	Or7	-0.509141	-2.67123	-1.73731	-1.97304	-0.0504294	3.01318	0.62673	0.0206986	0.0445231	0.140261	0.977008	0.0496448	0.259225	7.13546	3.01823	3.89289	0.00254313	0.00246461	0.868633	0.0549632	0.284242	0.523358	0.999916	0.999749	0.0674184	0.257987
458	Or_g67_1	chemosensory	GL349639	2085034	Or7	NA	NA	NA	NA	NA	NA	NA	NA	NA	NA	NA	NA	#VALUE!	#VALUE!	#VALUE!	#VALUE!	#VALUE!	#VALUE!	NA	NA	NA	NA	NA	NA	NA	NA
459	Or_g67_1	chemosensory	GL349639	2085057	Or7	-0.150353	-1.12586	0.099073	3.79836	1.85381	-1.09371	0.851732	0.0533084	0.913708	0.000219014	0.0356652	0.500255	0.022606	1.26756	0.00981545	14.4276	3.43662	0.250255	0.868633	0.108684	0.998422	0.00328282	0.454041	0.999749	0.000106616	0.00098773
460	PMT_600_1	pmt	GL349639	2086284	Or7_PMT4	NA	NA	NA	NA	NA	NA	NA	NA	NA	NA	NA	NA	#VALUE!	#VALUE!	#VALUE!	#VALUE!	#VALUE!	#VALUE!	NA	NA	NA	NA	NA	NA	NA	NA
461	PMT_599_1	pmt	GL349639	2086355	Or7_PMT3	NA	NA	NA	NA	NA	NA	NA	NA	NA	NA	NA	NA	#VALUE!	#VALUE!	#VALUE!	#VALUE!	#VALUE!	#VALUE!	NA	NA	NA	NA	NA	NA	NA	NA
462	Or_g7_3	chemosensory	GL349639	2093954	Or15P	NA	NA	NA	NA	NA	NA	NA	NA	NA	NA	NA	NA	#VALUE!	#VALUE!	#VALUE!	#VALUE!	#VALUE!	#VALUE!	NA	NA	NA	NA	NA	NA	NA	NA
463	Or_g7_3	chemosensory	GL349639	2094017	Or15P	4.07424	1.52343	0.615188	0.243048	-0.70261	-0.448932	1.73166e-08	0.0672218	0.325992	0.718093	0.58399	0.678564	16.5994	2.32083	0.378456	0.0590722	0.493661	0.460449	2.70509e-07	0.127469	0.821735	0.722554	0.999916	0.999749	0.000807662	0.00599977
464	Or_g7_1	chemosensory	GL349639	2094726	Or15P	-0.22791	-1.59903	-1.80738	0.316353	-1.00493	-3.22051	0.872937	0.115072	0.0242052	0.811641	0.520583	0.0202197	0.0519431	2.55689	3.26662	0.100079	1.00989	0.000408836	0.868633	0.177805	0.185362	0.723295	0.999916	0.846601	0.430368	0.918878
465	Or_g7_1	chemosensory	GL349639	2094775	Or15P	-0.329109	-0.95986	1.91963	-0.929585	-0.331235	-1.37903	0.791123	0.307253	0.195215	0.421982	0.819197	0.59052	0.108313	0.921331	3.685	0.864128	0.109717	0.348714	0.868633	0.285034	0.687089	0.722554	0.999916	0.999749	0.839961	0.999839
466	Or_g7_1	chemosensory	GL349639	2094879	Or15P	NA	NA	NA	NA	NA	NA	NA	NA	NA	NA	NA	NA	#VALUE!	#VALUE!	#VALUE!	#VALUE!	#VALUE!	#VALUE!	NA	NA	NA	NA	NA	NA	NA	NA
467	Or_g7_1	chemosensory	GL349639	2094926	Or15P	NA	NA	NA	NA	NA	NA	NA	NA	NA	NA	NA	NA	#VALUE!	#VALUE!	#VALUE!	#VALUE!	#VALUE!	#VALUE!	NA	NA	NA	NA	NA	NA	NA	NA
468	Or_g7_1	chemosensory	GL349639	2095245	Or15P	-0.112765	-1.14806	0.0222808	-0.544774	-0.617484	1.36074	0.868732	0.500316	0.984796	0.401166	0.81579	0.425405	0.0127159	1.31803	0.000496433	0.296778	0.381286	0.180969	0.868633	0.34057	0.998422	0.722554	0.999916	0.999749	0.938261	0.999839
469	Or_g7_1	chemosensory	GL349639	2095290	Or15P	2.5418	-0.152139	-0.251722	0.0239816	1.56484	1.58406	0.00529316	0.887305	0.74783	0.977913	0.348892	0.165743	6.46072	0.0231462	0.0633639	0.000575118	2.44873	0.0274708	0.0328602	0.443614	0.967675	0.738866	0.999916	0.999749	0.133809	0.433567
470	Or_g7_1	chemosensory	GL349639	2095322	Or15P	0.235904	1.96624	1.16949	-0.648354	0.802789	2.40139	0.851918	0.0326096	0.0970243	0.589365	0.575056	0.0195974	0.0556508	3.86609	1.3677	0.420363	0.64447	0.000384057	0.868633	0.0766544	0.488064	0.722554	0.999916	0.831341	0.381336	0.85854
471	Control_g106_3	control	GL349640	436720	lachesin (LOC100166398)	NA	NA	NA	NA	NA	NA	NA	NA	NA	NA	NA	NA	#VALUE!	#VALUE!	#VALUE!	#VALUE!	#VALUE!	#VALUE!	NA	NA	NA	NA	NA	NA	NA	NA
472	Control_g106_6	control	GL349640	436995	lachesin (LOC100166398)	1.50361	-2.44315	0.479292	0.387107	-0.169232	-0.863848	0.115246	0.00076957	0.784753	0.750996	0.877759	0.781531	2.26085	5.96897	0.229721	0.149852	0.0286394	0.61079	0.364818	0.00380747	0.98317	0.722554	0.999916	0.999749	0.750075	0.999839
473	Control_g106_6	control	GL349640	437098	lachesin (LOC100166398)	NA	NA	NA	NA	NA	NA	NA	NA	NA	NA	NA	NA	#VALUE!	#VALUE!	#VALUE!	#VALUE!	#VALUE!	#VALUE!	NA	NA	NA	NA	NA	NA	NA	NA
474	Control_g106_6	control	GL349640	437171	lachesin (LOC100166398)	NA	NA	NA	NA	NA	NA	NA	NA	NA	NA	NA	NA	#VALUE!	#VALUE!	#VALUE!	#VALUE!	#VALUE!	#VALUE!	NA	NA	NA	NA	NA	NA	NA	NA
475	Control_g106_5	control	GL349640	438901	lachesin (LOC100166398)	NA	NA	NA	NA	NA	NA	NA	NA	NA	NA	NA	NA	#VALUE!	#VALUE!	#VALUE!	#VALUE!	#VALUE!	#VALUE!	NA	NA	NA	NA	NA	NA	NA	NA
476	Control_g106_5	control	GL349640	438958	lachesin (LOC100166398)	NA	NA	NA	NA	NA	NA	NA	NA	NA	NA	NA	NA	#VALUE!	#VALUE!	#VALUE!	#VALUE!	#VALUE!	#VALUE!	NA	NA	NA	NA	NA	NA	NA	NA
477	Control_g106_5	control	GL349640	439024	lachesin (LOC100166398)	NA	NA	NA	NA	NA	NA	NA	NA	NA	NA	NA	NA	#VALUE!	#VALUE!	#VALUE!	#VALUE!	#VALUE!	#VALUE!	NA	NA	NA	NA	NA	NA	NA	NA
478	Control_g106_5	control	GL349640	439051	lachesin (LOC100166398)	-0.462369	-0.985202	2.15911	-1.29807	-0.611616	-0.263117	0.68115	0.249871	0.296581	0.366713	0.637185	0.942874	0.213785	0.970623	4.66176	1.68498	0.374074	0.889011	0.868633	0.262791	0.798811	0.722554	0.999916	0.999749	0.885198	0.999839
479	Control_g106_5	control	GL349640	439077	lachesin (LOC100166398)	3.90824	1.5344	0.4656	-0.217535	-0.668594	-0.0415001	1.19709e-08	0.140354	0.694688	0.803899	0.671407	0.984269	15.2743	2.35438	0.216784	0.0473216	0.447017	0.968785	1.88023e-07	0.197757	0.954286	0.722802	0.999916	0.999749	0.0674574	0.257987
480	Control_g106_4	control	GL349640	439313	lachesin (LOC100166398)	NA	NA	NA	NA	NA	NA	NA	NA	NA	NA	NA	NA	#VALUE!	#VALUE!	#VALUE!	#VALUE!	#VALUE!	#VALUE!	NA	NA	NA	NA	NA	NA	NA	NA
481	Control_g106_4	control	GL349640	439319	lachesin (LOC100166398)	NA	NA	NA	NA	NA	NA	NA	NA	NA	NA	NA	NA	#VALUE!	#VALUE!	#VALUE!	#VALUE!	#VALUE!	#VALUE!	NA	NA	NA	NA	NA	NA	NA	NA
482	Control_g106_4	control	GL349640	439360	lachesin (LOC100166398)	NA	NA	NA	NA	NA	NA	NA	NA	NA	NA	NA	NA	#VALUE!	#VALUE!	#VALUE!	#VALUE!	#VALUE!	#VALUE!	NA	NA	NA	NA	NA	NA	NA	NA
483	Control_g106_4	control	GL349640	439363	lachesin (LOC100166398)	-0.228591	-0.874053	-1.30912	-0.824559	-1.47734	-1.84726	0.863924	0.365776	0.387854	0.628572	0.312818	0.492472	0.0522537	0.763969	1.7138	0.679898	2.18252	0.242529	0.868633	0.306968	0.863105	0.722554	0.999916	0.999749	0.927606	0.999839
484	Control_g106_4	control	GL349640	439385	lachesin (LOC100166398)	NA	NA	NA	NA	NA	NA	NA	NA	NA	NA	NA	NA	#VALUE!	#VALUE!	#VALUE!	#VALUE!	#VALUE!	#VALUE!	NA	NA	NA	NA	NA	NA	NA	NA
485	Control_g106_4	control	GL349640	439409	lachesin (LOC100166398)	NA	NA	NA	NA	NA	NA	NA	NA	NA	NA	NA	NA	#VALUE!	#VALUE!	#VALUE!	#VALUE!	#VALUE!	#VALUE!	NA	NA	NA	NA	NA	NA	NA	NA
486	Control_g106_4	control	GL349640	439432	lachesin (LOC100166398)	NA	NA	NA	NA	NA	NA	NA	NA	NA	NA	NA	NA	#VALUE!	#VALUE!	#VALUE!	#VALUE!	#VALUE!	#VALUE!	NA	NA	NA	NA	NA	NA	NA	NA
487	Control_g106_2	control	GL349640	440198	lachesin (LOC100166398)	0.218896	-0.602857	0.790543	0.34025	-0.160558	-0.891912	0.871896	0.687203	0.480764	0.844505	0.943565	0.654084	0.0479154	0.363436	0.624958	0.11577	0.0257788	0.427826	0.868633	0.38248	0.895085	0.726816	0.999916	0.999749	0.995284	0.999839
488	Control_g159_5	control	GL349643	364060	coagulation factor XI (LOC100161949)	-0.208436	-1.67361	-1.81401	-1.18675	1.33506	-0.769708	0.87962	0.0745593	0.0139919	0.499813	0.347642	0.556924	0.0434455	2.80097	3.29064	1.40837	1.78239	0.310164	0.868633	0.136279	0.123251	0.722554	0.999916	0.999749	0.355916	0.830298
489	Control_g159_5	control	GL349643	364105	coagulation factor XI (LOC100161949)	0.739858	-0.0935453	-0.602432	-0.448167	-0.503359	2.55557	0.560708	0.919114	0.676798	0.782702	0.718279	0.319205	0.54739	0.00875072	0.362924	0.200854	0.25337	0.101892	0.864709	0.451791	0.944984	0.722554	0.999916	0.999749	0.838582	0.999839
490	Control_g159_5	control	GL349643	364159	coagulation factor XI (LOC100161949)	0.739858	-0.0935453	-0.602432	-0.448167	-0.503359	2.55557	0.474848	0.905457	0.751555	0.734788	0.67307	0.449327	0.54739	0.00875072	0.362924	0.200854	0.25337	0.201895	0.81981	0.448124	0.969822	0.722554	0.999916	0.999749	0.838582	0.999839
491	Control_g159_7	control	GL349643	367297	coagulation factor XI (LOC100161949)	0.401734	1.67336	-0.818266	-3.50361	-0.237945	-1.4474	0.602489	0.152905	0.539813	0.00037881	0.89324	0.541245	0.161391	2.80012	0.669559	12.2753	0.0566179	0.292946	0.868633	0.206522	0.913087	0.00540923	0.999916	0.999749	0.17444	0.523156
492	Control_g159_6	control	GL349643	368153	coagulation factor XI (LOC100161949)	NA	NA	NA	NA	NA	NA	NA	NA	NA	NA	NA	NA	#VALUE!	#VALUE!	#VALUE!	#VALUE!	#VALUE!	#VALUE!	NA	NA	NA	NA	NA	NA	NA	NA
493	Control_g159_6	control	GL349643	368243	coagulation factor XI (LOC100161949)	NA	NA	NA	NA	NA	NA	NA	NA	NA	NA	NA	NA	#VALUE!	#VALUE!	#VALUE!	#VALUE!	#VALUE!	#VALUE!	NA	NA	NA	NA	NA	NA	NA	NA
494	Control_g159_1	control	GL349643	369088	coagulation factor XI (LOC100161949)	-0.347223	-0.862828	-1.38957	-0.841737	-1.5054	0.0780678	0.829166	0.431738	0.107404	0.682297	0.365109	0.959355	0.120564	0.744472	1.93091	0.708522	2.26623	0.920362	0.868633	0.324953	0.518369	0.722554	0.999916	0.999749	0.950256	0.999839
495	Control_g159_3	control	GL349643	369820	coagulation factor XI (LOC100161949)	-0.0200697	2.41653	1.37979	-1.77336	-0.425546	0.750403	0.985588	0.00271473	0.27516	0.212236	0.727382	0.738128	0.000402793	5.83962	1.90383	3.14482	0.181089	0.544833	0.886439	0.0108225	0.785941	0.645282	0.999916	0.999749	0.585487	0.999839
496	Control_g169_7	control	GL349645	324467	broad (LOC100166502)	1.03563	-0.429883	-0.043286	-0.282507	-1.0773	3.21081	0.302421	0.573663	0.981293	0.825783	0.351895	0.327133	1.07253	0.184799	0.00187367	0.0798101	1.16058	0.107016	0.67228	0.354899	0.998422	0.724784	0.999916	0.999749	0.614625	0.999839
497	Control_g169_7	control	GL349645	324645	broad (LOC100166502)	-1.11957	2.3411	0.292286	-0.253168	0.127052	-0.126966	0.205426	0.0810726	0.848501	0.82272	0.950152	0.962707	1.25343	5.48074	0.0854314	0.0640938	0.0161421	0.926806	0.537274	0.144024	0.998076	0.724713	0.999916	0.999749	0.978291	0.999839
498	Control_g169_7	control	GL349645	324665	broad (LOC100166502)	NA	NA	NA	NA	NA	NA	NA	NA	NA	NA	NA	NA	#VALUE!	#VALUE!	#VALUE!	#VALUE!	#VALUE!	#VALUE!	NA	NA	NA	NA	NA	NA	NA	NA
499	Control_g149_9	control	GL349646	504757	DEAD box ATP-dependent RNA helicase (LOC100161814)	NA	NA	NA	NA	NA	NA	NA	NA	NA	NA	NA	NA	#VALUE!	#VALUE!	#VALUE!	#VALUE!	#VALUE!	#VALUE!	NA	NA	NA	NA	NA	NA	NA	NA
500	Control_g149_9	control	GL349646	504817	DEAD box ATP-dependent RNA helicase (LOC100161814)	NA	NA	NA	NA	NA	NA	NA	NA	NA	NA	NA	NA	#VALUE!	#VALUE!	#VALUE!	#VALUE!	#VALUE!	#VALUE!	NA	NA	NA	NA	NA	NA	NA	NA
501	Control_g149_5	control	GL349646	505106	DEAD box ATP-dependent RNA helicase (LOC100161814)	NA	NA	NA	NA	NA	NA	NA	NA	NA	NA	NA	NA	#VALUE!	#VALUE!	#VALUE!	#VALUE!	#VALUE!	#VALUE!	NA	NA	NA	NA	NA	NA	NA	NA
502	Control_g149_5	control	GL349646	505145	DEAD box ATP-dependent RNA helicase (LOC100161814)	NA	NA	NA	NA	NA	NA	NA	NA	NA	NA	NA	NA	#VALUE!	#VALUE!	#VALUE!	#VALUE!	#VALUE!	#VALUE!	NA	NA	NA	NA	NA	NA	NA	NA
503	Control_g149_5	control	GL349646	505169	DEAD box ATP-dependent RNA helicase (LOC100161814)	NA	NA	NA	NA	NA	NA	NA	NA	NA	NA	NA	NA	#VALUE!	#VALUE!	#VALUE!	#VALUE!	#VALUE!	#VALUE!	NA	NA	NA	NA	NA	NA	NA	NA
504	Control_g149_5	control	GL349646	505211	DEAD box ATP-dependent RNA helicase (LOC100161814)	NA	NA	NA	NA	NA	NA	NA	NA	NA	NA	NA	NA	#VALUE!	#VALUE!	#VALUE!	#VALUE!	#VALUE!	#VALUE!	NA	NA	NA	NA	NA	NA	NA	NA
505	Control_g149_6	control	GL349646	510802	DEAD box ATP-dependent RNA helicase (LOC100161814)	4.37435	1.7669	0.575389	-0.218301	-0.765285	-0.586529	4.66525e-09	0.031906	0.350828	0.819001	0.539482	0.592092	19.1349	3.12194	0.331072	0.0476552	0.585662	0.350572	7.53341e-08	0.0754856	0.841438	0.724713	0.999916	0.999749	0.000256302	0.00216882
506	Control_g149_6	control	GL349646	510832	DEAD box ATP-dependent RNA helicase (LOC100161814)	-0.203759	-0.806956	-1.09975	-0.679054	-1.42784	-0.0940555	0.893266	0.435932	0.177006	0.72642	0.362752	0.948122	0.0415176	0.651177	1.20946	0.461114	2.03873	0.898935	0.870039	0.325152	0.671374	0.722554	0.999916	0.999749	0.969867	0.999839
507	Control_g149_4	control	GL349646	511023	DEAD box ATP-dependent RNA helicase (LOC100161814)	NA	NA	NA	NA	NA	NA	NA	NA	NA	NA	NA	NA	#VALUE!	#VALUE!	#VALUE!	#VALUE!	#VALUE!	#VALUE!	NA	NA	NA	NA	NA	NA	NA	NA
508	Control_g149_4	control	GL349646	511056	DEAD box ATP-dependent RNA helicase (LOC100161814)	NA	NA	NA	NA	NA	NA	NA	NA	NA	NA	NA	NA	#VALUE!	#VALUE!	#VALUE!	#VALUE!	#VALUE!	#VALUE!	NA	NA	NA	NA	NA	NA	NA	NA
509	Control_g149_4	control	GL349646	511104	DEAD box ATP-dependent RNA helicase (LOC100161814)	NA	NA	NA	NA	NA	NA	NA	NA	NA	NA	NA	NA	#VALUE!	#VALUE!	#VALUE!	#VALUE!	#VALUE!	#VALUE!	NA	NA	NA	NA	NA	NA	NA	NA
510	Control_g149_7	control	GL349646	512039	DEAD box ATP-dependent RNA helicase (LOC100161814)	NA	NA	NA	NA	NA	NA	NA	NA	NA	NA	NA	NA	#VALUE!	#VALUE!	#VALUE!	#VALUE!	#VALUE!	#VALUE!	NA	NA	NA	NA	NA	NA	NA	NA
511	Control_g149_7	control	GL349646	512092	DEAD box ATP-dependent RNA helicase (LOC100161814)	0.662045	2.12084	1.60226	0.749213	1.6896	-0.184879	0.535226	0.0716951	0.0692305	0.582904	0.343464	0.90597	0.438304	4.49797	2.56724	0.56132	2.85474	0.820782	0.851892	0.133289	0.390208	0.722554	0.999916	0.999749	0.595168	0.999839
512	Control_g149_7	control	GL349646	512093	DEAD box ATP-dependent RNA helicase (LOC100161814)	NA	NA	NA	NA	NA	NA	NA	NA	NA	NA	NA	NA	#VALUE!	#VALUE!	#VALUE!	#VALUE!	#VALUE!	#VALUE!	NA	NA	NA	NA	NA	NA	NA	NA
513	Control_g149_7	control	GL349646	512181	DEAD box ATP-dependent RNA helicase (LOC100161814)	NA	NA	NA	NA	NA	NA	NA	NA	NA	NA	NA	NA	#VALUE!	#VALUE!	#VALUE!	#VALUE!	#VALUE!	#VALUE!	NA	NA	NA	NA	NA	NA	NA	NA
514	Control_g149_1	control	GL349646	512321	DEAD box ATP-dependent RNA helicase (LOC100161814)	NA	NA	NA	NA	NA	NA	NA	NA	NA	NA	NA	NA	#VALUE!	#VALUE!	#VALUE!	#VALUE!	#VALUE!	#VALUE!	NA	NA	NA	NA	NA	NA	NA	NA
515	P450_g12_3	detoxification	GL349647	208497	P450_XM_001944170	NA	NA	NA	NA	NA	NA	NA	NA	NA	NA	NA	NA	#VALUE!	#VALUE!	#VALUE!	#VALUE!	#VALUE!	#VALUE!	NA	NA	NA	NA	NA	NA	NA	NA
516	P450_g12_2	detoxification	GL349647	211383	P450_XM_001944170	NA	NA	NA	NA	NA	NA	NA	NA	NA	NA	NA	NA	#VALUE!	#VALUE!	#VALUE!	#VALUE!	#VALUE!	#VALUE!	NA	NA	NA	NA	NA	NA	NA	NA
517	P450_g12_11	detoxification	GL349647	211820	P450_XM_001944170	3.64316	1.45888	0.495535	-0.162088	-0.57743	-0.425801	0.000374495	0.196496	0.557962	0.901455	0.735723	0.776753	13.2726	2.12833	0.245555	0.0262727	0.333425	0.603345	0.00322282	0.23678	0.923685	0.730185	0.999916	0.999749	0.151656	0.473398
518	P450_g12_5	detoxification	GL349647	212253	P450_XM_001944170	NA	NA	NA	NA	NA	NA	NA	NA	NA	NA	NA	NA	#VALUE!	#VALUE!	#VALUE!	#VALUE!	#VALUE!	#VALUE!	NA	NA	NA	NA	NA	NA	NA	NA
519	P450_g12_5	detoxification	GL349647	212259	P450_XM_001944170	NA	NA	NA	NA	NA	NA	NA	NA	NA	NA	NA	NA	#VALUE!	#VALUE!	#VALUE!	#VALUE!	#VALUE!	#VALUE!	NA	NA	NA	NA	NA	NA	NA	NA
520	P450_g12_8	detoxification	GL349647	212926	P450_XM_001944170	NA	NA	NA	NA	NA	NA	NA	NA	NA	NA	NA	NA	#VALUE!	#VALUE!	#VALUE!	#VALUE!	#VALUE!	#VALUE!	NA	NA	NA	NA	NA	NA	NA	NA
521	P450_g12_8	detoxification	GL349647	212946	P450_XM_001944170	NA	NA	NA	NA	NA	NA	NA	NA	NA	NA	NA	NA	#VALUE!	#VALUE!	#VALUE!	#VALUE!	#VALUE!	#VALUE!	NA	NA	NA	NA	NA	NA	NA	NA
522	P450_g12_8	detoxification	GL349647	212961	P450_XM_001944170	NA	NA	NA	NA	NA	NA	NA	NA	NA	NA	NA	NA	#VALUE!	#VALUE!	#VALUE!	#VALUE!	#VALUE!	#VALUE!	NA	NA	NA	NA	NA	NA	NA	NA
523	P450_g12_4	detoxification	GL349647	213131	P450_XM_001944170	3.36474	1.34943	0.41381	-0.140233	-0.50659	-0.462199	0.00296623	0.279971	0.658222	0.922802	0.788868	0.780734	11.3215	1.82097	0.171239	0.0196653	0.256634	0.609545	0.0198033	0.276134	0.941817	0.73036	0.999916	0.999749	0.359795	0.832123
524	P450_g12_4	detoxification	GL349647	213146	P450_XM_001944170	-2.14584	4.08708	0.0625903	-0.156901	0.293817	0.0113955	0.00567223	1.11631e-14	0.880476	0.874261	0.713884	0.987733	4.60465	16.7042	0.00391755	0.0246179	0.0863286	0.975617	0.0349868	2.42222e-13	0.998422	0.728365	0.999916	0.999749	0.00237058	0.0151944
525	P450_g12_4	detoxification	GL349647	213171	P450_XM_001944170	NA	NA	NA	NA	NA	NA	NA	NA	NA	NA	NA	NA	#VALUE!	#VALUE!	#VALUE!	#VALUE!	#VALUE!	#VALUE!	NA	NA	NA	NA	NA	NA	NA	NA
526	P450_g12_4	detoxification	GL349647	213197	P450_XM_001944170	-0.307254	3.95135	0.217025	-0.296539	-0.191938	1.72183	0.696801	4.5293e-11	0.880983	0.76858	0.832715	0.503377	0.0944049	15.6132	0.0470999	0.0879351	0.0368402	0.253389	0.868633	7.16616e-10	0.998422	0.722554	0.999916	0.999749	0.273671	0.709515
527	P450_g12_4	detoxification	GL349647	213240	P450_XM_001944170	2.43634	0.787311	0.264478	-0.263713	-0.710944	2.76086	0.00768511	0.570342	0.867196	0.821345	0.735098	0.325391	5.93577	0.619859	0.0699486	0.0695444	0.505442	0.105879	0.0448064	0.354417	0.998422	0.724713	0.999916	0.999749	0.580645	0.999839
528	P450_g12_10	detoxification	GL349647	213451	P450_XM_001944170	2.3337	0.706012	0.168211	-0.327664	-0.811463	2.50446	0.00304623	0.701332	0.896855	0.744763	0.771023	0.276936	5.44615	0.498453	0.0282951	0.107363	0.658472	0.0766935	0.0202214	0.387081	0.998422	0.722554	0.999916	0.999749	0.657978	0.999839
529	P450_g12_13	detoxification	GL349647	213866	P450_XM_001944170	NA	NA	NA	NA	NA	NA	NA	NA	NA	NA	NA	NA	#VALUE!	#VALUE!	#VALUE!	#VALUE!	#VALUE!	#VALUE!	NA	NA	NA	NA	NA	NA	NA	NA
530	P450_g12_7	detoxification	GL349647	213971	P450_XM_001944170	NA	NA	NA	NA	NA	NA	NA	NA	NA	NA	NA	NA	#VALUE!	#VALUE!	#VALUE!	#VALUE!	#VALUE!	#VALUE!	NA	NA	NA	NA	NA	NA	NA	NA
531	P450_g12_7	detoxification	GL349647	213986	P450_XM_001944170	-0.256399	2.10775	0.626328	-0.85645	1.91853	3.45539	0.833101	0.016793	0.650589	0.581732	0.150711	0.159234	0.0657405	4.44259	0.392287	0.733506	3.68075	0.0253554	0.868633	0.0464605	0.941817	0.722554	0.999916	0.999749	0.322248	0.774164
532	P450_g12_7	detoxification	GL349647	214094	P450_XM_001944170	NA	NA	NA	NA	NA	NA	NA	NA	NA	NA	NA	NA	#VALUE!	#VALUE!	#VALUE!	#VALUE!	#VALUE!	#VALUE!	NA	NA	NA	NA	NA	NA	NA	NA
533	P450_g12_6	detoxification	GL349647	214582	P450_XM_001944170	NA	NA	NA	NA	NA	NA	NA	NA	NA	NA	NA	NA	#VALUE!	#VALUE!	#VALUE!	#VALUE!	#VALUE!	#VALUE!	NA	NA	NA	NA	NA	NA	NA	NA
534	P450_g12_1	detoxification	GL349647	215312	P450_XM_001944170	-0.226124	0.713665	1.2041	0.478527	-6.469	1.19304	0.600199	0.479152	0.0903024	0.385446	2.28277e-05	0.344463	0.0511323	0.509318	1.44985	0.228988	41.8479	0.118655	0.868633	0.336312	0.465816	0.722554	0.00156589	0.999749	2.09641e-12	4.22427e-11
535	P450_g12_1	detoxification	GL349647	215573	P450_XM_001944170	NA	NA	NA	NA	NA	NA	NA	NA	NA	NA	NA	NA	#VALUE!	#VALUE!	#VALUE!	#VALUE!	#VALUE!	#VALUE!	NA	NA	NA	NA	NA	NA	NA	NA
536	P450_g12_1	detoxification	GL349647	215615	P450_XM_001944170	NA	NA	NA	NA	NA	NA	NA	NA	NA	NA	NA	NA	#VALUE!	#VALUE!	#VALUE!	#VALUE!	#VALUE!	#VALUE!	NA	NA	NA	NA	NA	NA	NA	NA
537	P450_g12_1	detoxification	GL349647	215656	P450_XM_001944170	NA	NA	NA	NA	NA	NA	NA	NA	NA	NA	NA	NA	#VALUE!	#VALUE!	#VALUE!	#VALUE!	#VALUE!	#VALUE!	NA	NA	NA	NA	NA	NA	NA	NA
538	P450_g12_1	detoxification	GL349647	215712	P450_XM_001944170	NA	NA	NA	NA	NA	NA	NA	NA	NA	NA	NA	NA	#VALUE!	#VALUE!	#VALUE!	#VALUE!	#VALUE!	#VALUE!	NA	NA	NA	NA	NA	NA	NA	NA
539	Control_g139_3	control	GL349647	525559	Eip93F CG18389-PB (LOC100161761)	-0.488391	-0.828641	-0.302662	-0.507866	-1.191	2.21184	0.542373	0.495852	0.827262	0.620082	0.518079	0.369028	0.238526	0.686646	0.091604	0.257928	1.41848	0.136182	0.857079	0.339867	0.995184	0.722554	0.999916	0.999749	0.820716	0.999839
540	Control_g139_3	control	GL349647	525574	Eip93F CG18389-PB (LOC100161761)	NA	NA	NA	NA	NA	NA	NA	NA	NA	NA	NA	NA	#VALUE!	#VALUE!	#VALUE!	#VALUE!	#VALUE!	#VALUE!	NA	NA	NA	NA	NA	NA	NA	NA
541	Control_g139_3	control	GL349647	525580	Eip93F CG18389-PB (LOC100161761)	-2.12816	-0.237095	-0.18624	-1.16676	-1.17748	0.739263	0.0592128	0.848875	0.841571	0.418286	0.53205	0.654872	4.52904	0.0562139	0.0346854	1.36134	1.38646	0.428857	0.227536	0.430838	0.996449	0.722554	0.999916	0.999749	0.771115	0.999839
542	Control_g139_3	control	GL349647	525637	Eip93F CG18389-PB (LOC100161761)	NA	NA	NA	NA	NA	NA	NA	NA	NA	NA	NA	NA	#VALUE!	#VALUE!	#VALUE!	#VALUE!	#VALUE!	#VALUE!	NA	NA	NA	NA	NA	NA	NA	NA
543	Control_g139_3	control	GL349647	525705	Eip93F CG18389-PB (LOC100161761)	NA	NA	NA	NA	NA	NA	NA	NA	NA	NA	NA	NA	#VALUE!	#VALUE!	#VALUE!	#VALUE!	#VALUE!	#VALUE!	NA	NA	NA	NA	NA	NA	NA	NA
544	Control_g139_3	control	GL349647	525842	Eip93F CG18389-PB (LOC100161761)	-0.338974	-0.429458	-0.992856	-0.666298	-1.04541	-0.0105451	0.716823	0.459216	0.588519	0.602409	0.34615	0.99742	0.114903	0.184434	0.985762	0.443952	1.09288	0.994847	0.868633	0.330718	0.927142	0.722554	0.999916	0.999749	0.989747	0.999839
545	Control_g139_3	control	GL349647	525877	Eip93F CG18389-PB (LOC100161761)	-0.340335	-0.470108	-0.736627	0.306573	-0.853983	1.5003	0.658903	0.62208	0.604864	0.771192	0.650144	0.554342	0.115828	0.221001	0.542619	0.0939873	0.729288	0.307295	0.868633	0.365111	0.929947	0.722554	0.999916	0.999749	0.956748	0.999839
546	Control_g139_3	control	GL349647	525913	Eip93F CG18389-PB (LOC100161761)	NA	NA	NA	NA	NA	NA	NA	NA	NA	NA	NA	NA	#VALUE!	#VALUE!	#VALUE!	#VALUE!	#VALUE!	#VALUE!	NA	NA	NA	NA	NA	NA	NA	NA
547	Control_g139_3	control	GL349647	525928	Eip93F CG18389-PB (LOC100161761)	-0.551662	0.635343	-0.46407	-0.49562	3.47036	-0.849561	0.566847	0.45502	0.588666	0.708908	0.0454761	0.577051	0.304331	0.40366	0.215361	0.245639	12.0434	0.332988	0.867707	0.329962	0.927142	0.722554	0.54707	0.999749	0.0981637	0.344749
548	Control_g139_3	control	GL349647	526092	Eip93F CG18389-PB (LOC100161761)	NA	NA	NA	NA	NA	NA	NA	NA	NA	NA	NA	NA	#VALUE!	#VALUE!	#VALUE!	#VALUE!	#VALUE!	#VALUE!	NA	NA	NA	NA	NA	NA	NA	NA
549	Control_g139_3	control	GL349647	526132	Eip93F CG18389-PB (LOC100161761)	0.204014	-0.221872	-1.26813	-0.943957	-1.94404	-0.613997	0.860892	0.747825	0.370961	0.553596	0.155268	0.807184	0.0416216	0.0492274	1.60816	0.891055	3.7793	0.651547	0.868633	0.400424	0.859633	0.722554	0.999916	0.999749	0.920818	0.999839
550	Control_g139_3	control	GL349647	526150	Eip93F CG18389-PB (LOC100161761)	NA	NA	NA	NA	NA	NA	NA	NA	NA	NA	NA	NA	#VALUE!	#VALUE!	#VALUE!	#VALUE!	#VALUE!	#VALUE!	NA	NA	NA	NA	NA	NA	NA	NA
551	Control_g139_3	control	GL349647	526177	Eip93F CG18389-PB (LOC100161761)	NA	NA	NA	NA	NA	NA	NA	NA	NA	NA	NA	NA	#VALUE!	#VALUE!	#VALUE!	#VALUE!	#VALUE!	#VALUE!	NA	NA	NA	NA	NA	NA	NA	NA
552	Control_g139_3	control	GL349647	526268	Eip93F CG18389-PB (LOC100161761)	NA	NA	NA	NA	NA	NA	NA	NA	NA	NA	NA	NA	#VALUE!	#VALUE!	#VALUE!	#VALUE!	#VALUE!	#VALUE!	NA	NA	NA	NA	NA	NA	NA	NA
553	Control_g139_3	control	GL349647	526273	Eip93F CG18389-PB (LOC100161761)	-0.332341	-0.465345	-0.719533	0.326983	-0.81665	1.50455	0.763198	0.640188	0.46104	0.828562	0.679003	0.385169	0.11045	0.216546	0.517728	0.106918	0.666918	0.148355	0.868633	0.369303	0.891067	0.725251	0.999916	0.999749	0.959427	0.999839
554	Control_g139_3	control	GL349647	526279	Eip93F CG18389-PB (LOC100161761)	NA	NA	NA	NA	NA	NA	NA	NA	NA	NA	NA	NA	#VALUE!	#VALUE!	#VALUE!	#VALUE!	#VALUE!	#VALUE!	NA	NA	NA	NA	NA	NA	NA	NA
555	Control_g139_3	control	GL349647	526414	Eip93F CG18389-PB (LOC100161761)	NA	NA	NA	NA	NA	NA	NA	NA	NA	NA	NA	NA	#VALUE!	#VALUE!	#VALUE!	#VALUE!	#VALUE!	#VALUE!	NA	NA	NA	NA	NA	NA	NA	NA
556	Control_g139_3	control	GL349647	526492	Eip93F CG18389-PB (LOC100161761)	-0.721234	-0.332596	-0.34093	-0.522153	-1.0887	1.96105	0.419968	0.550183	0.846479	0.669673	0.323876	0.530381	0.520179	0.11062	0.116233	0.272644	1.18526	0.281304	0.785179	0.350679	0.998076	0.722554	0.999916	0.999749	0.879305	0.999839
557	Control_g139_3	control	GL349647	526594	Eip93F CG18389-PB (LOC100161761)	NA	NA	NA	NA	NA	NA	NA	NA	NA	NA	NA	NA	#VALUE!	#VALUE!	#VALUE!	#VALUE!	#VALUE!	#VALUE!	NA	NA	NA	NA	NA	NA	NA	NA
558	Control_g139_3	control	GL349647	526681	Eip93F CG18389-PB (LOC100161761)	0.162344	-0.257335	-1.04039	-1.01964	-1.90322	-0.642316	0.811801	0.843526	0.387303	0.274614	0.461537	0.763652	0.0263554	0.0662211	1.08242	1.03967	3.62225	0.583164	0.868633	0.429221	0.863105	0.71766	0.999916	0.999749	0.936097	0.999839
559	Control_g139_3	control	GL349647	526851	Eip93F CG18389-PB (LOC100161761)	-1.96836	-0.499022	0.0383536	-2.32188	-1.16957	0.746661	0.0261634	0.532128	0.960961	0.0553162	0.460102	0.591176	3.87445	0.249023	0.001471	5.39112	1.3679	0.349489	0.123892	0.345847	0.998422	0.295989	0.999916	0.999749	0.228475	0.633366
560	Control_g139_3	control	GL349647	527035	Eip93F CG18389-PB (LOC100161761)	NA	NA	NA	NA	NA	NA	NA	NA	NA	NA	NA	NA	#VALUE!	#VALUE!	#VALUE!	#VALUE!	#VALUE!	#VALUE!	NA	NA	NA	NA	NA	NA	NA	NA
561	Control_g139_3	control	GL349647	527158	Eip93F CG18389-PB (LOC100161761)	-0.967003	-0.678203	1.6191	-1.27791	-0.829236	1.45369	0.378564	0.297498	0.225936	0.395253	0.520476	0.540204	0.935095	0.45996	2.62148	1.63306	0.687633	0.29182	0.749119	0.281911	0.72769	0.722554	0.999916	0.999749	0.708453	0.999839
562	Control_g139_3	control	GL349647	527173	Eip93F CG18389-PB (LOC100161761)	NA	NA	NA	NA	NA	NA	NA	NA	NA	NA	NA	NA	#VALUE!	#VALUE!	#VALUE!	#VALUE!	#VALUE!	#VALUE!	NA	NA	NA	NA	NA	NA	NA	NA
563	Control_g139_2	control	GL349647	527513	Eip93F CG18389-PB (LOC100161761)	NA	NA	NA	NA	NA	NA	NA	NA	NA	NA	NA	NA	#VALUE!	#VALUE!	#VALUE!	#VALUE!	#VALUE!	#VALUE!	NA	NA	NA	NA	NA	NA	NA	NA
564	Control_g139_2	control	GL349647	527527	Eip93F CG18389-PB (LOC100161761)	-0.729228	0.972786	-0.430138	-0.470278	3.29109	-0.805	0.247149	0.419478	0.698926	0.585617	0.168268	0.68343	0.531773	0.946312	0.185019	0.221161	10.8313	0.467077	0.597876	0.322369	0.954286	0.722554	0.999916	0.999749	0.210038	0.596094
565	Control_g139_2	control	GL349647	527549	Eip93F CG18389-PB (LOC100161761)	-0.291691	-0.393741	-0.883067	-0.571987	-1.06565	0.341185	0.796856	0.700227	0.378507	0.71232	0.599112	0.847994	0.0850838	0.155032	0.779808	0.327169	1.13561	0.719094	0.868633	0.386752	0.8606	0.722554	0.999916	0.999749	0.99239	0.999839
566	Control_g139_2	control	GL349647	527584	Eip93F CG18389-PB (LOC100161761)	NA	NA	NA	NA	NA	NA	NA	NA	NA	NA	NA	NA	#VALUE!	#VALUE!	#VALUE!	#VALUE!	#VALUE!	#VALUE!	NA	NA	NA	NA	NA	NA	NA	NA
567	Control_g139_2	control	GL349647	527671	Eip93F CG18389-PB (LOC100161761)	-0.34059	-0.426907	-0.986392	-0.666212	-1.10996	0.00076537	0.766427	0.529917	0.479842	0.671214	0.410014	0.999749	0.116001	0.182249	0.97297	0.443839	1.23201	0.999499	0.868633	0.345263	0.895085	0.722554	0.999916	0.999749	0.989422	0.999839
568	Control_g139_2	control	GL349647	527701	Eip93F CG18389-PB (LOC100161761)	-0.519772	-0.396547	-0.0821498	0.0941406	-0.714346	1.21566	0.602744	0.523607	0.96668	0.945082	0.562188	0.727645	0.270163	0.157249	0.00674858	0.00886245	0.51029	0.529468	0.868633	0.344139	0.998422	0.732405	0.999916	0.999749	0.992388	0.999839
569	Control_g139_2	control	GL349647	527728	Eip93F CG18389-PB (LOC100161761)	-0.525299	-0.623182	-1.49843	-0.961901	-1.92168	-0.620375	0.473235	0.493223	0.269665	0.33729	0.286472	0.796833	0.275939	0.388355	2.24528	0.925253	3.69284	0.634943	0.818924	0.338969	0.784156	0.722554	0.999916	0.999749	0.843423	0.999839
570	Control_g139_2	control	GL349647	527901	Eip93F CG18389-PB (LOC100161761)	-0.34059	-0.426907	-0.986392	-0.666212	-1.10996	0.00076537	0.609079	0.737469	0.401395	0.464921	0.660181	0.999702	0.116001	0.182249	0.97297	0.443839	1.23201	0.999405	0.868633	0.397352	0.872034	0.722554	0.999916	0.999749	0.989422	0.999839
571	Control_g139_2	control	GL349647	527975	Eip93F CG18389-PB (LOC100161761)	2.43269	1.1097	0.854068	2.55115	-0.503104	-0.834594	0.00777156	0.178447	0.290876	0.0414161	0.758297	0.560944	5.91797	1.23144	0.729433	6.50837	0.253113	0.314658	0.0452187	0.224372	0.79548	0.237969	0.999916	0.999749	0.0723992	0.271098
572	Control_g139_2	control	GL349647	527991	Eip93F CG18389-PB (LOC100161761)	NA	NA	NA	NA	NA	NA	NA	NA	NA	NA	NA	NA	#VALUE!	#VALUE!	#VALUE!	#VALUE!	#VALUE!	#VALUE!	NA	NA	NA	NA	NA	NA	NA	NA
573	Control_g139_2	control	GL349647	528036	Eip93F CG18389-PB (LOC100161761)	NA	NA	NA	NA	NA	NA	NA	NA	NA	NA	NA	NA	#VALUE!	#VALUE!	#VALUE!	#VALUE!	#VALUE!	#VALUE!	NA	NA	NA	NA	NA	NA	NA	NA
574	Control_g139_2	control	GL349647	528055	Eip93F CG18389-PB (LOC100161761)	NA	NA	NA	NA	NA	NA	NA	NA	NA	NA	NA	NA	#VALUE!	#VALUE!	#VALUE!	#VALUE!	#VALUE!	#VALUE!	NA	NA	NA	NA	NA	NA	NA	NA
575	Control_g139_2	control	GL349647	528079	Eip93F CG18389-PB (LOC100161761)	NA	NA	NA	NA	NA	NA	NA	NA	NA	NA	NA	NA	#VALUE!	#VALUE!	#VALUE!	#VALUE!	#VALUE!	#VALUE!	NA	NA	NA	NA	NA	NA	NA	NA
576	Control_g139_2	control	GL349647	528118	Eip93F CG18389-PB (LOC100161761)	1.92618	1.13096	0.882557	2.50421	-0.315078	-1.13649	0.00169906	0.335252	0.415213	0.00287535	0.892275	0.554473	3.71018	1.27908	0.778907	6.27105	0.0992738	0.307441	0.0121787	0.296916	0.874362	0.0296535	0.999916	0.999749	0.22971	0.633965
577	Control_g139_2	control	GL349647	528160	Eip93F CG18389-PB (LOC100161761)	2.32571	1.03146	0.893528	2.93469	-0.521643	-0.86691	0.00869474	0.197201	0.254579	0.015571	0.742183	0.533458	5.40891	1.06392	0.798391	8.61238	0.272111	0.284577	0.049784	0.23678	0.774305	0.114563	0.999916	0.999749	0.034637	0.148103
578	Control_g145_8	control	GL349648	26554	dlg_5_b	NA	NA	NA	NA	NA	NA	NA	NA	NA	NA	NA	NA	#VALUE!	#VALUE!	#VALUE!	#VALUE!	#VALUE!	#VALUE!	NA	NA	NA	NA	NA	NA	NA	NA
579	Control_g145_8	control	GL349648	26566	dlg_5_b	2.01709	0.902372	3.13802	-1.77634	-0.654647	2.73288	0.0338405	0.190111	0.00367821	0.143654	0.530239	0.154169	4.06866	0.814275	9.84716	3.15538	0.428563	0.0237682	0.151509	0.232682	0.041033	0.526855	0.999916	0.999749	0.0109299	0.0562009
580	Control_g145_8	control	GL349648	26601	dlg_5_b	-1.50489	1.66485	-1.07475	-0.369164	-0.226039	0.684751	0.149719	0.0362177	0.575696	0.782154	0.851046	0.84078	2.26469	2.77173	1.15509	0.136282	0.0510938	0.706911	0.436044	0.0832236	0.924833	0.722554	0.999916	0.999749	0.948334	0.999839
581	Control_g145_10	control	GL349648	26752	dlg_5_b	4.66196	1.81129	0.596734	-0.235734	-0.734671	-0.0453269	2.85254e-86	4.66853e-07	0.145294	0.435963	0.177187	0.950328	21.7338	3.28078	0.356091	0.0555706	0.539741	0.903123	2.56224e-84	4.8238e-06	0.608055	0.722554	0.999916	0.999749	1.63561e-27	6.35324e-26
582	Control_g145_10	control	GL349648	26867	dlg_5_b	3.40598	1.35998	0.479802	-0.168382	-0.573263	-0.32996	1.63195e-42	0.0195633	0.242667	0.597028	0.515873	0.650775	11.6007	1.84954	0.23021	0.0283523	0.32863	0.423509	9.1976e-41	0.0529672	0.756079	0.722554	0.999916	0.999749	4.86314e-09	7.87877e-08
583	Control_g145_10	control	GL349648	26925	dlg_5_b	NA	NA	NA	NA	NA	NA	NA	NA	NA	NA	NA	NA	#VALUE!	#VALUE!	#VALUE!	#VALUE!	#VALUE!	#VALUE!	NA	NA	NA	NA	NA	NA	NA	NA
584	Control_g145_10	control	GL349648	26932	dlg_5_b	NA	NA	NA	NA	NA	NA	NA	NA	NA	NA	NA	NA	#VALUE!	#VALUE!	#VALUE!	#VALUE!	#VALUE!	#VALUE!	NA	NA	NA	NA	NA	NA	NA	NA
585	Control_g145_9	control	GL349648	27077	dlg_5_b	NA	NA	NA	NA	NA	NA	NA	NA	NA	NA	NA	NA	#VALUE!	#VALUE!	#VALUE!	#VALUE!	#VALUE!	#VALUE!	NA	NA	NA	NA	NA	NA	NA	NA
586	Control_g145_9	control	GL349648	27213	dlg_5_b	NA	NA	NA	NA	NA	NA	NA	NA	NA	NA	NA	NA	#VALUE!	#VALUE!	#VALUE!	#VALUE!	#VALUE!	#VALUE!	NA	NA	NA	NA	NA	NA	NA	NA
587	Control_g145_9	control	GL349648	27214	dlg_5_b	-0.799897	-0.313292	2.94183	-1.30496	0.201973	-0.472574	0.285806	0.782964	0.0232857	0.173014	0.906663	0.837341	0.639836	0.0981517	8.65436	1.70291	0.040793	0.701139	0.653992	0.410507	0.182217	0.584627	0.999916	0.999749	0.509507	0.999839
588	Control_g145_3	control	GL349648	27883	dlg_5_b	NA	NA	NA	NA	NA	NA	NA	NA	NA	NA	NA	NA	#VALUE!	#VALUE!	#VALUE!	#VALUE!	#VALUE!	#VALUE!	NA	NA	NA	NA	NA	NA	NA	NA
589	Control_g145_3	control	GL349648	27923	dlg_5_b	-0.167701	-1.087	-0.125096	3.73246	1.39731	-0.873968	0.869528	0.333762	0.882	0.00298364	0.412603	0.559289	0.0281237	1.18156	0.0156489	13.9312	1.95248	0.312804	0.868633	0.296677	0.998422	0.0305095	0.999916	0.999749	0.0177502	0.0835425
590	Control_g145_6	control	GL349648	28998	dlg_5_b	-0.467301	-0.569946	-1.44553	-0.623352	-0.428778	0.787821	0.802513	0.654708	0.149205	0.794058	0.824198	0.657884	0.21837	0.324838	2.08956	0.388567	0.18385	0.432811	0.868633	0.373773	0.617506	0.722554	0.999916	0.999749	0.982069	0.999839
591	Control_g145_5	control	GL349648	30910	dlg_5_b	NA	NA	NA	NA	NA	NA	NA	NA	NA	NA	NA	NA	#VALUE!	#VALUE!	#VALUE!	#VALUE!	#VALUE!	#VALUE!	NA	NA	NA	NA	NA	NA	NA	NA
592	Control_g145_5	control	GL349648	30920	dlg_5_b	-1.27145	0.0507696	4.07781	-1.80815	0.316693	-0.685347	0.0832223	0.926617	0.00265398	0.0552684	0.709671	0.776003	1.61659	0.00257755	16.6285	3.26939	0.100295	0.602181	0.29605	0.454156	0.030619	0.295989	0.999916	0.999749	0.0169449	0.0798688
593	Control_g145_12	control	GL349648	31212	dlg_5_b	NA	NA	NA	NA	NA	NA	NA	NA	NA	NA	NA	NA	#VALUE!	#VALUE!	#VALUE!	#VALUE!	#VALUE!	#VALUE!	NA	NA	NA	NA	NA	NA	NA	NA
594	Control_g145_12	control	GL349648	31327	dlg_5_b	-0.329364	-1.75406	-2.50344	-1.36176	-0.00654817	-2.73892	0.60162	0.234213	0.0160167	0.0912091	0.997667	0.137695	0.108481	3.07672	6.26722	1.8544	4.28785e-05	0.0189598	0.868633	0.255619	0.137335	0.40387	0.999916	0.999749	0.247572	0.662933
595	Control_g145_12	control	GL349648	31576	dlg_5_b	NA	NA	NA	NA	NA	NA	NA	NA	NA	NA	NA	NA	#VALUE!	#VALUE!	#VALUE!	#VALUE!	#VALUE!	#VALUE!	NA	NA	NA	NA	NA	NA	NA	NA
596	Control_g145_12	control	GL349648	31588	dlg_5_b	4.67701	1.87694	0.639765	-0.232162	-0.800748	-0.529041	2.91665e-70	1.85772e-25	6.20517e-06	0.491187	0.0033126	0.0352598	21.8744	3.52292	0.409299	0.0538994	0.641197	0.00124326	2.39526e-68	7.23507e-24	0.000152713	0.722554	0.0815255	0.999749	2.03787e-84	4.69293e-82
597	Control_g145_12	control	GL349648	31954	dlg_5_b	NA	NA	NA	NA	NA	NA	NA	NA	NA	NA	NA	NA	#VALUE!	#VALUE!	#VALUE!	#VALUE!	#VALUE!	#VALUE!	NA	NA	NA	NA	NA	NA	NA	NA
598	Control_g145_12	control	GL349648	32061	dlg_5_b	NA	NA	NA	NA	NA	NA	NA	NA	NA	NA	NA	NA	#VALUE!	#VALUE!	#VALUE!	#VALUE!	#VALUE!	#VALUE!	NA	NA	NA	NA	NA	NA	NA	NA
599	Control_g145_12	control	GL349648	32071	dlg_5_b	NA	NA	NA	NA	NA	NA	NA	NA	NA	NA	NA	NA	#VALUE!	#VALUE!	#VALUE!	#VALUE!	#VALUE!	#VALUE!	NA	NA	NA	NA	NA	NA	NA	NA
600	Control_g145_12	control	GL349648	32195	dlg_5_b	NA	NA	NA	NA	NA	NA	NA	NA	NA	NA	NA	NA	#VALUE!	#VALUE!	#VALUE!	#VALUE!	#VALUE!	#VALUE!	NA	NA	NA	NA	NA	NA	NA	NA
601	Control_g145_12	control	GL349648	32204	dlg_5_b	-0.104686	-0.817331	-0.744365	-0.430734	-0.721234	6.56348	0.922811	0.492728	0.404141	0.755019	0.689417	3.41712e-05	0.0109591	0.668029	0.55408	0.185531	0.520179	1.16767e-09	0.872454	0.338949	0.872585	0.722554	0.999916	0.027542	0.00479324	0.0283549
602	Control_g145_12	control	GL349648	32219	dlg_5_b	NA	NA	NA	NA	NA	NA	NA	NA	NA	NA	NA	NA	#VALUE!	#VALUE!	#VALUE!	#VALUE!	#VALUE!	#VALUE!	NA	NA	NA	NA	NA	NA	NA	NA
603	Control_g145_12	control	GL349648	32272	dlg_5_b	4.74547	1.89582	0.638489	-0.229866	-0.783399	-0.501573	3.15987e-110	9.01747e-35	0.00827272	0.397888	0.000791662	0.242577	22.5195	3.59414	0.407668	0.0528385	0.613714	0.0588434	3.3639e-108	4.72295e-33	0.0805778	0.722554	0.0277426	0.999749	4.74177e-82	4.49631e-80
604	Control_g145_7	control	GL349648	33586	dlg_5_b	-0.993026	0.578875	2.52019	-1.12271	0.239221	-0.463389	0.300851	0.427974	0.153144	0.360013	0.828761	0.882373	0.9861	0.335097	6.35138	1.26049	0.0572266	0.778583	0.670345	0.324374	0.624313	0.722554	0.999916	0.999749	0.759584	0.999839
605	Control_g145_7	control	GL349648	33617	dlg_5_b	-0.347733	-1.79471	-2.31116	-1.43124	0.00170082	-2.72353	0.641302	0.113168	0.0735589	0.13353	0.999204	0.234883	0.120918	3.22098	5.34148	2.04846	2.8928e-06	0.0551702	0.868633	0.17666	0.40509	0.509872	0.999916	0.999749	0.28466	0.72331
606	Control_g145_7	control	GL349648	33687	dlg_5_b	NA	NA	NA	NA	NA	NA	NA	NA	NA	NA	NA	NA	#VALUE!	#VALUE!	#VALUE!	#VALUE!	#VALUE!	#VALUE!	NA	NA	NA	NA	NA	NA	NA	NA
607	Control_g145_7	control	GL349648	33713	dlg_5_b	2.01709	0.902372	3.13802	-1.77634	-0.654647	2.73288	0.0281907	0.373384	3.56915e-05	0.130435	0.669813	0.0425589	4.06866	0.814275	9.84716	3.15538	0.428563	0.00181126	0.130904	0.309619	0.000710305	0.504441	0.999916	0.999749	0.0109299	0.0562009
608	Control_g145_4	control	GL349648	33914	dlg_5_b	NA	NA	NA	NA	NA	NA	NA	NA	NA	NA	NA	NA	#VALUE!	#VALUE!	#VALUE!	#VALUE!	#VALUE!	#VALUE!	NA	NA	NA	NA	NA	NA	NA	NA
609	P450_g49_2	detoxification	GL349648	711824	P450_XM_001949467	NA	NA	NA	NA	NA	NA	NA	NA	NA	NA	NA	NA	#VALUE!	#VALUE!	#VALUE!	#VALUE!	#VALUE!	#VALUE!	NA	NA	NA	NA	NA	NA	NA	NA
610	P450_g49_2	detoxification	GL349648	711902	P450_XM_001949467	-0.366612	-1.07747	0.821583	-1.33498	-0.665702	-0.662896	0.716974	0.160536	0.646777	0.29982	0.568016	0.840766	0.134405	1.16095	0.674998	1.78216	0.443159	0.706887	0.868633	0.211481	0.939785	0.722554	0.999916	0.999749	0.953317	0.999839
611	P450_g49_2	detoxification	GL349648	711934	P450_XM_001949467	0.200357	0.712645	1.09023	-1.26218	-0.863848	1.7385	0.816933	0.586654	0.450355	0.252056	0.664258	0.513072	0.0401429	0.507863	1.1886	1.5931	0.746234	0.263243	0.868633	0.357426	0.886667	0.692004	0.999916	0.999749	0.873871	0.999839
612	P450_g49_2	detoxification	GL349648	711974	P450_XM_001949467	NA	NA	NA	NA	NA	NA	NA	NA	NA	NA	NA	NA	#VALUE!	#VALUE!	#VALUE!	#VALUE!	#VALUE!	#VALUE!	NA	NA	NA	NA	NA	NA	NA	NA
613	P450_g49_5	detoxification	GL349648	712122	P450_XM_001949467	NA	NA	NA	NA	NA	NA	NA	NA	NA	NA	NA	NA	#VALUE!	#VALUE!	#VALUE!	#VALUE!	#VALUE!	#VALUE!	NA	NA	NA	NA	NA	NA	NA	NA
614	P450_g49_3	detoxification	GL349648	712347	P450_XM_001949467	NA	NA	NA	NA	NA	NA	NA	NA	NA	NA	NA	NA	#VALUE!	#VALUE!	#VALUE!	#VALUE!	#VALUE!	#VALUE!	NA	NA	NA	NA	NA	NA	NA	NA
615	P450_g49_3	detoxification	GL349648	712395	P450_XM_001949467	NA	NA	NA	NA	NA	NA	NA	NA	NA	NA	NA	NA	#VALUE!	#VALUE!	#VALUE!	#VALUE!	#VALUE!	#VALUE!	NA	NA	NA	NA	NA	NA	NA	NA
616	P450_g49_3	detoxification	GL349648	712448	P450_XM_001949467	1.21473	0.0524704	-0.262522	-0.313207	-0.421889	2.37597	0.295507	0.95255	0.898523	0.832211	0.752598	0.530529	1.47556	0.00275314	0.0689178	0.0980984	0.177991	0.281461	0.66203	0.460624	0.998422	0.725542	0.999916	0.999749	0.907574	0.999839
617	P450_g49_3	detoxification	GL349648	712453	P450_XM_001949467	NA	NA	NA	NA	NA	NA	NA	NA	NA	NA	NA	NA	#VALUE!	#VALUE!	#VALUE!	#VALUE!	#VALUE!	#VALUE!	NA	NA	NA	NA	NA	NA	NA	NA
618	P450_g49_3	detoxification	GL349648	712494	P450_XM_001949467	-0.159792	-0.705672	0.301641	3.23939	-0.292627	-0.770218	0.796084	0.624655	0.758861	3.88292e-05	0.893689	0.670181	0.0255336	0.497972	0.0909873	10.4936	0.0856304	0.449143	0.868633	0.365761	0.970875	0.000774414	0.999916	0.999749	0.179808	0.535767
619	P450_g49_3	detoxification	GL349648	712507	P450_XM_001949467	NA	NA	NA	NA	NA	NA	NA	NA	NA	NA	NA	NA	#VALUE!	#VALUE!	#VALUE!	#VALUE!	#VALUE!	#VALUE!	NA	NA	NA	NA	NA	NA	NA	NA
620	P450_g49_3	detoxification	GL349648	712525	P450_XM_001949467	1.21473	0.0524704	-0.262522	-0.313207	-0.421889	2.37597	0.503494	0.966135	0.779865	0.892224	0.822056	0.169258	1.47556	0.00275314	0.0689178	0.0980984	0.177991	0.0286482	0.830297	0.464531	0.980909	0.730185	0.999916	0.999749	0.907574	0.999839
621	P450_g49_1	detoxification	GL349648	712715	P450_XM_001949467	NA	NA	NA	NA	NA	NA	NA	NA	NA	NA	NA	NA	#VALUE!	#VALUE!	#VALUE!	#VALUE!	#VALUE!	#VALUE!	NA	NA	NA	NA	NA	NA	NA	NA
622	P450_g49_1	detoxification	GL349648	712716	P450_XM_001949467	NA	NA	NA	NA	NA	NA	NA	NA	NA	NA	NA	NA	#VALUE!	#VALUE!	#VALUE!	#VALUE!	#VALUE!	#VALUE!	NA	NA	NA	NA	NA	NA	NA	NA
623	P450_g49_1	detoxification	GL349648	712779	P450_XM_001949467	NA	NA	NA	NA	NA	NA	NA	NA	NA	NA	NA	NA	#VALUE!	#VALUE!	#VALUE!	#VALUE!	#VALUE!	#VALUE!	NA	NA	NA	NA	NA	NA	NA	NA
624	P450_g49_1	detoxification	GL349648	712824	P450_XM_001949467	0.200357	0.712645	1.09023	-1.26218	-0.863848	1.7385	0.786585	0.679653	0.353849	0.180374	0.741659	0.421753	0.0401429	0.507863	1.1886	1.5931	0.746234	0.177876	0.868633	0.380466	0.842547	0.594653	0.999916	0.999749	0.873871	0.999839
625	P450_g49_1	detoxification	GL349648	712880	P450_XM_001949467	0.533208	-0.852368	0.182668	2.93809	-0.154095	2.04456	0.636079	0.491855	0.838738	0.0405481	0.934774	0.215793	0.284311	0.726531	0.0333678	8.63236	0.0237451	0.0465666	0.868633	0.338949	0.996449	0.234658	0.999916	0.999749	0.303393	0.751837
626	P450_g49_1	detoxification	GL349648	712903	P450_XM_001949467	0.230632	0.880346	1.24628	-1.22714	-0.721319	0.716217	0.887508	0.427565	0.139555	0.554446	0.66855	0.644532	0.053191	0.775009	1.55321	1.50588	0.520301	0.415422	0.869369	0.324226	0.594353	0.722554	0.999916	0.999749	0.948138	0.999839
627	P450_g49_1	detoxification	GL349648	712933	P450_XM_001949467	NA	NA	NA	NA	NA	NA	NA	NA	NA	NA	NA	NA	#VALUE!	#VALUE!	#VALUE!	#VALUE!	#VALUE!	#VALUE!	NA	NA	NA	NA	NA	NA	NA	NA
628	P450_g49_7	detoxification	GL349648	713025	P450_XM_001949467	NA	NA	NA	NA	NA	NA	NA	NA	NA	NA	NA	NA	#VALUE!	#VALUE!	#VALUE!	#VALUE!	#VALUE!	#VALUE!	NA	NA	NA	NA	NA	NA	NA	NA
629	P450_g49_7	detoxification	GL349648	713037	P450_XM_001949467	NA	NA	NA	NA	NA	NA	NA	NA	NA	NA	NA	NA	#VALUE!	#VALUE!	#VALUE!	#VALUE!	#VALUE!	#VALUE!	NA	NA	NA	NA	NA	NA	NA	NA
630	P450_g49_7	detoxification	GL349648	713052	P450_XM_001949467	NA	NA	NA	NA	NA	NA	NA	NA	NA	NA	NA	NA	#VALUE!	#VALUE!	#VALUE!	#VALUE!	#VALUE!	#VALUE!	NA	NA	NA	NA	NA	NA	NA	NA
631	P450_g49_6	detoxification	GL349648	713308	P450_XM_001949467	-0.187686	-0.952631	-0.254358	2.30819	-0.731269	-0.673781	0.87582	0.471055	0.790295	0.131138	0.715553	0.701942	0.035226	0.907506	0.0646981	5.32773	0.534754	0.492722	0.868633	0.333722	0.98317	0.505835	0.999916	0.999749	0.69588	0.999839
632	P450_g49_4	detoxification	GL349648	713475	P450_XM_001949467	NA	NA	NA	NA	NA	NA	NA	NA	NA	NA	NA	NA	#VALUE!	#VALUE!	#VALUE!	#VALUE!	#VALUE!	#VALUE!	NA	NA	NA	NA	NA	NA	NA	NA
633	P450_g49_4	detoxification	GL349648	713483	P450_XM_001949467	NA	NA	NA	NA	NA	NA	NA	NA	NA	NA	NA	NA	#VALUE!	#VALUE!	#VALUE!	#VALUE!	#VALUE!	#VALUE!	NA	NA	NA	NA	NA	NA	NA	NA
634	P450_g49_4	detoxification	GL349648	713513	P450_XM_001949467	-0.187686	-0.952631	-0.254358	2.30819	-0.731269	-0.673781	0.852765	0.214668	0.887148	0.0729906	0.53043	0.838173	0.035226	0.907506	0.0646981	5.32773	0.534754	0.702534	0.868633	0.245525	0.998422	0.355321	0.999916	0.999749	0.69588	0.999839
635	P450_g49_4	detoxification	GL349648	713522	P450_XM_001949467	NA	NA	NA	NA	NA	NA	NA	NA	NA	NA	NA	NA	#VALUE!	#VALUE!	#VALUE!	#VALUE!	#VALUE!	#VALUE!	NA	NA	NA	NA	NA	NA	NA	NA
636	P450_g49_4	detoxification	GL349648	713533	P450_XM_001949467	NA	NA	NA	NA	NA	NA	NA	NA	NA	NA	NA	NA	#VALUE!	#VALUE!	#VALUE!	#VALUE!	#VALUE!	#VALUE!	NA	NA	NA	NA	NA	NA	NA	NA
637	P450_g65_4	detoxification	GL349651	118933	P450_XM_001952415	-0.864614	1.13981	0.0882727	1.12229	-0.112339	1.72821	0.422382	0.327328	0.921237	0.323635	0.95046	0.249713	0.747557	1.29916	0.00779208	1.25953	0.0126201	0.0623565	0.786823	0.295634	0.998422	0.722554	0.999916	0.999749	0.819944	0.999839
638	P450_g65_2	detoxification	GL349651	119176	P450_XM_001952415	2.03691	1.43413	0.293392	-0.168211	-0.554213	-0.0622501	0.171088	0.148943	0.713882	0.914697	0.719712	0.963125	4.14899	2.05674	0.0860789	0.0282951	0.307152	0.927609	0.480237	0.203993	0.957785	0.73036	0.999916	0.999749	0.802988	0.999839
639	P450_g65_2	detoxification	GL349651	119196	P450_XM_001952415	NA	NA	NA	NA	NA	NA	NA	NA	NA	NA	NA	NA	#VALUE!	#VALUE!	#VALUE!	#VALUE!	#VALUE!	#VALUE!	NA	NA	NA	NA	NA	NA	NA	NA
640	P450_g65_2	detoxification	GL349651	119213	P450_XM_001952415	NA	NA	NA	NA	NA	NA	NA	NA	NA	NA	NA	NA	#VALUE!	#VALUE!	#VALUE!	#VALUE!	#VALUE!	#VALUE!	NA	NA	NA	NA	NA	NA	NA	NA
641	P450_g65_3	detoxification	GL349651	120526	P450_XM_001952415	NA	NA	NA	NA	NA	NA	NA	NA	NA	NA	NA	NA	#VALUE!	#VALUE!	#VALUE!	#VALUE!	#VALUE!	#VALUE!	NA	NA	NA	NA	NA	NA	NA	NA
642	P450_g65_3	detoxification	GL349651	120556	P450_XM_001952415	NA	NA	NA	NA	NA	NA	NA	NA	NA	NA	NA	NA	#VALUE!	#VALUE!	#VALUE!	#VALUE!	#VALUE!	#VALUE!	NA	NA	NA	NA	NA	NA	NA	NA
643	P450_g65_3	detoxification	GL349651	120560	P450_XM_001952415	NA	NA	NA	NA	NA	NA	NA	NA	NA	NA	NA	NA	#VALUE!	#VALUE!	#VALUE!	#VALUE!	#VALUE!	#VALUE!	NA	NA	NA	NA	NA	NA	NA	NA
644	P450_g65_1	detoxification	GL349651	121324	P450_XM_001952415	NA	NA	NA	NA	NA	NA	NA	NA	NA	NA	NA	NA	#VALUE!	#VALUE!	#VALUE!	#VALUE!	#VALUE!	#VALUE!	NA	NA	NA	NA	NA	NA	NA	NA
645	P450_g65_1	detoxification	GL349651	121439	P450_XM_001952415	NA	NA	NA	NA	NA	NA	NA	NA	NA	NA	NA	NA	#VALUE!	#VALUE!	#VALUE!	#VALUE!	#VALUE!	#VALUE!	NA	NA	NA	NA	NA	NA	NA	NA
646	P450_g65_1	detoxification	GL349651	121593	P450_XM_001952415	-0.0459222	-0.696997	-0.54826	-0.342546	-0.442809	7.82455	0.952671	0.236248	0.699766	0.72893	0.61931	0.001933	0.00210885	0.485805	0.300589	0.117338	0.19608	3.73647e-06	0.88022	0.255762	0.954738	0.722554	0.999916	0.346221	4.0967e-06	4.76814e-05
647	P450_g65_1	detoxification	GL349651	121706	P450_XM_001952415	NA	NA	NA	NA	NA	NA	NA	NA	NA	NA	NA	NA	#VALUE!	#VALUE!	#VALUE!	#VALUE!	#VALUE!	#VALUE!	NA	NA	NA	NA	NA	NA	NA	NA
648	P450_g65_1	detoxification	GL349651	121777	P450_XM_001952415	-0.362956	-1.19321	-1.8181	-1.14465	-1.90552	-3.37435	0.624446	0.491098	0.136663	0.227003	0.467831	0.119677	0.131737	1.42376	3.30547	1.31023	3.631	0.0143225	0.868633	0.338949	0.588252	0.661559	0.999916	0.999749	0.516019	0.999839
649	P450_g65_1	detoxification	GL349651	121799	P450_XM_001952415	-0.311676	-1.02432	-1.48227	-0.982821	-2.12271	-0.926268	0.810791	0.475571	0.168026	0.554662	0.329001	0.627469	0.0971419	1.04923	2.19712	0.965937	4.50591	0.393717	0.868633	0.335072	0.651689	0.722554	0.999916	0.999749	0.896894	0.999839
650	Control_g172_5	control	GL349653	1019057	Big brother CG7959-PA (LOC100165653)	-1.45956	0.606599	4.19304	-1.86742	0.418998	-0.684837	0.109291	0.329139	9.72402e-18	0.108878	0.65626	0.43001	2.13032	0.367962	17.5816	3.48725	0.175559	0.184909	0.35178	0.295801	6.5313e-16	0.456956	0.999916	0.999749	0.00015498	0.00137268
651	Control_g172_5	control	GL349653	1019062	Big brother CG7959-PA (LOC100165653)	0.0322306	1.44953	-0.7851	0.861807	-0.266179	-0.901351	0.979553	0.111794	0.583014	0.591952	0.847139	0.722547	0.00103881	2.10113	0.616382	0.742712	0.0708512	0.522074	0.886143	0.175598	0.924833	0.722554	0.999916	0.999749	0.962116	0.999839
652	Control_g172_5	control	GL349653	1019103	Big brother CG7959-PA (LOC100165653)	-0.785185	0.900416	2.11897	1.5338	0.954332	-0.745811	0.45475	0.259899	0.272412	0.253157	0.430463	0.82774	0.616516	0.810749	4.49004	2.35255	0.91075	0.685153	0.810145	0.26727	0.784156	0.692849	0.999916	0.999749	0.747166	0.999839
653	Control_g172_5	control	GL349653	1019114	Big brother CG7959-PA (LOC100165653)	NA	NA	NA	NA	NA	NA	NA	NA	NA	NA	NA	NA	#VALUE!	#VALUE!	#VALUE!	#VALUE!	#VALUE!	#VALUE!	NA	NA	NA	NA	NA	NA	NA	NA
654	Control_g172_5	control	GL349653	1019116	Big brother CG7959-PA (LOC100165653)	NA	NA	NA	NA	NA	NA	NA	NA	NA	NA	NA	NA	#VALUE!	#VALUE!	#VALUE!	#VALUE!	#VALUE!	#VALUE!	NA	NA	NA	NA	NA	NA	NA	NA
655	Control_g172_5	control	GL349653	1019120	Big brother CG7959-PA (LOC100165653)	0.109108	-0.675992	-0.666553	-0.400289	-0.653711	5.54775	0.924693	0.595307	0.484338	0.786037	0.734518	0.00104158	0.0119045	0.456965	0.444292	0.160231	0.427339	1.08489e-06	0.873439	0.359279	0.895085	0.722554	0.999916	0.239861	0.0670857	0.257175
656	Control_g172_5	control	GL349653	1019135	Big brother CG7959-PA (LOC100165653)	-0.551747	1.94098	2.38864	0.0915893	0.171188	-1.40309	0.693079	0.0417659	0.00144432	0.959126	0.905641	0.291813	0.304425	3.7674	5.70558	0.00838861	0.0293053	0.085155	0.868633	0.0925745	0.0185183	0.733629	0.999916	0.999749	0.635852	0.999839
657	Control_g172_5	control	GL349653	1019167	Big brother CG7959-PA (LOC100165653)	-0.188366	-0.822603	-0.0582532	2.54103	-0.169062	0.540777	0.854462	0.266731	0.959945	0.0441385	0.880017	0.793279	0.0354818	0.676676	0.00339344	6.45683	0.0285819	0.629292	0.868633	0.270114	0.998422	0.250039	0.999916	0.999749	0.385178	0.86431
658	Control_g172_5	control	GL349653	1019199	Big brother CG7959-PA (LOC100165653)	-0.182328	-0.990389	-0.974657	-0.807466	0.589505	-1.21753	0.858733	0.203858	0.604726	0.537382	0.617537	0.715687	0.0332436	0.980871	0.949956	0.652001	0.347517	0.512208	0.868633	0.240352	0.929947	0.722554	0.999916	0.999749	0.916345	0.999839
659	Control_g172_5	control	GL349653	1019205	Big brother CG7959-PA (LOC100165653)	NA	NA	NA	NA	NA	NA	NA	NA	NA	NA	NA	NA	#VALUE!	#VALUE!	#VALUE!	#VALUE!	#VALUE!	#VALUE!	NA	NA	NA	NA	NA	NA	NA	NA
660	Control_g172_5	control	GL349653	1019219	Big brother CG7959-PA (LOC100165653)	2.26269	0.655667	-0.0821498	-0.366017	-0.831788	-0.907474	0.00206308	0.702466	0.945892	0.69657	0.74901	0.672653	5.11977	0.4299	0.00674858	0.133969	0.691871	0.452461	0.0145166	0.387287	0.998422	0.722554	0.999916	0.999749	0.829992	0.999839
661	Control_g172_5	control	GL349653	1019225	Big brother CG7959-PA (LOC100165653)	0.223063	-0.531337	-0.696657	-0.383621	0.769112	3.64163	0.854852	0.692831	0.489147	0.805573	0.705792	0.041684	0.0497571	0.282319	0.485331	0.147165	0.591534	0.00173755	0.868633	0.384334	0.897084	0.723179	0.999916	0.999749	0.47819	0.975749
662	Control_g172_5	control	GL349653	1019243	Big brother CG7959-PA (LOC100165653)	NA	NA	NA	NA	NA	NA	NA	NA	NA	NA	NA	NA	#VALUE!	#VALUE!	#VALUE!	#VALUE!	#VALUE!	#VALUE!	NA	NA	NA	NA	NA	NA	NA	NA
663	Control_g172_5	control	GL349653	1019287	Big brother CG7959-PA (LOC100165653)	NA	NA	NA	NA	NA	NA	NA	NA	NA	NA	NA	NA	#VALUE!	#VALUE!	#VALUE!	#VALUE!	#VALUE!	#VALUE!	NA	NA	NA	NA	NA	NA	NA	NA
664	Control_g172_5	control	GL349653	1019332	Big brother CG7959-PA (LOC100165653)	NA	NA	NA	NA	NA	NA	NA	NA	NA	NA	NA	NA	#VALUE!	#VALUE!	#VALUE!	#VALUE!	#VALUE!	#VALUE!	NA	NA	NA	NA	NA	NA	NA	NA
665	Control_g172_5	control	GL349653	1019356	Big brother CG7959-PA (LOC100165653)	0.462624	-1.87184	-1.79012	1.13037	-0.483969	2.51713	0.55428	0.114885	0.185982	0.258147	0.787822	0.294799	0.214021	3.50379	3.20452	1.27773	0.234226	0.0869065	0.862621	0.177696	0.678752	0.6962	0.999916	0.999749	0.378774	0.855398
666	Control_g172_5	control	GL349653	1019380	Big brother CG7959-PA (LOC100165653)	3.50361	1.41832	0.487796	-0.184794	-0.648439	-0.425036	5.47347e-09	0.312435	0.622128	0.809745	0.760432	0.808862	12.2753	2.01162	0.237945	0.034149	0.420473	0.654258	8.78914e-08	0.287434	0.932603	0.723179	0.999916	0.999749	0.161335	0.494698
667	Control_g172_5	control	GL349653	1019548	Big brother CG7959-PA (LOC100165653)	NA	NA	NA	NA	NA	NA	NA	NA	NA	NA	NA	NA	#VALUE!	#VALUE!	#VALUE!	#VALUE!	#VALUE!	#VALUE!	NA	NA	NA	NA	NA	NA	NA	NA
668	Control_g172_1	control	GL349653	1024212	Big brother CG7959-PA (LOC100165653)	-0.300791	-1.38005	-0.05162	2.74589	-0.882982	2.86113	0.81756	0.120658	0.941122	0.0993424	0.512069	0.0211786	0.090475	1.90453	0.00266462	7.53994	0.779658	0.000448534	0.868633	0.182217	0.998422	0.429636	0.999916	0.853498	0.0875959	0.316351
669	Control_g172_2	control	GL349653	1024333	Big brother CG7959-PA (LOC100165653)	NA	NA	NA	NA	NA	NA	NA	NA	NA	NA	NA	NA	#VALUE!	#VALUE!	#VALUE!	#VALUE!	#VALUE!	#VALUE!	NA	NA	NA	NA	NA	NA	NA	NA
670	Control_g172_2	control	GL349653	1024375	Big brother CG7959-PA (LOC100165653)	3.0068	0.99073	0.731099	1.11889	-0.543243	-0.565099	0.000297626	0.117248	0.632273	0.292188	0.570616	0.834953	9.04085	0.981545	0.534506	1.25191	0.295113	0.697147	0.00260816	0.179271	0.935497	0.722554	0.999916	0.999749	0.246579	0.660822
671	Control_g172_3	control	GL349653	1038829	Big brother CG7959-PA (LOC100165653)	NA	NA	NA	NA	NA	NA	NA	NA	NA	NA	NA	NA	#VALUE!	#VALUE!	#VALUE!	#VALUE!	#VALUE!	#VALUE!	NA	NA	NA	NA	NA	NA	NA	NA
672	Control_g172_4	control	GL349653	1039847	Big brother CG7959-PA (LOC100165653)	1.03623	-1.36976	0.674632	0.540181	-0.987328	0.191088	0.19062	0.45917	0.60506	0.593444	0.724649	0.934233	1.07377	1.87624	0.455128	0.291796	0.974816	0.872791	0.51345	0.330718	0.929947	0.722554	0.999916	0.999749	0.968913	0.999839
673	P450_g9_8	detoxification	GL349655	40780	P450_XM_001944016	NA	NA	NA	NA	NA	NA	NA	NA	NA	NA	NA	NA	#VALUE!	#VALUE!	#VALUE!	#VALUE!	#VALUE!	#VALUE!	NA	NA	NA	NA	NA	NA	NA	NA
674	P450_g9_4	detoxification	GL349655	40970	P450_XM_001944016	2.15596	3.33072	0.478272	-0.449017	-0.615358	0.496045	0.0827028	8.46658e-05	0.472973	0.77732	0.631577	0.674961	4.64818	11.0937	0.228744	0.201617	0.378665	0.455572	0.294684	0.000544907	0.895085	0.722554	0.999916	0.999749	0.147929	0.466201
675	P450_g9_4	detoxification	GL349655	41045	P450_XM_001944016	4.0267	1.38107	0.201548	-0.452589	-1.32401	-0.388723	5.97576e-06	0.032101	0.841948	0.690503	0.174933	0.82852	16.2143	1.90735	0.0406214	0.204837	1.75299	0.686446	6.98224e-05	0.0758287	0.996449	0.722554	0.999916	0.999749	0.0101985	0.0530323
676	P450_g9_4	detoxification	GL349655	41054	P450_XM_001944016	-0.208606	-0.714261	0.62029	4.32911	-0.265584	-0.6913	0.757727	0.165078	0.617748	5.4531e-07	0.73323	0.75406	0.0435165	0.510168	0.38476	18.7412	0.0705346	0.568606	0.868633	0.214121	0.931479	1.5855e-05	0.999916	0.999749	0.000451141	0.00363619
677	P450_g9_6	detoxification	GL349655	42133	P450_XM_001944016	NA	NA	NA	NA	NA	NA	NA	NA	NA	NA	NA	NA	#VALUE!	#VALUE!	#VALUE!	#VALUE!	#VALUE!	#VALUE!	NA	NA	NA	NA	NA	NA	NA	NA
678	P450_g9_6	detoxification	GL349655	42144	P450_XM_001944016	-1.27579	-0.576579	0.371885	-2.54086	2.20962	-1.78323	0.0666982	0.7229	0.745634	0.00426562	0.369631	0.380834	1.62763	0.332443	0.138298	6.45597	4.88244	0.145035	0.247371	0.393551	0.966661	0.0394404	0.999916	0.999749	0.204014	0.586746
679	P450_g9_6	detoxification	GL349655	42146	P450_XM_001944016	NA	NA	NA	NA	NA	NA	NA	NA	NA	NA	NA	NA	#VALUE!	#VALUE!	#VALUE!	#VALUE!	#VALUE!	#VALUE!	NA	NA	NA	NA	NA	NA	NA	NA
680	P450_g9_6	detoxification	GL349655	42158	P450_XM_001944016	-0.202823	-1.01573	0.266519	3.66434	-0.362445	0.988689	0.87902	0.263636	0.709193	0.031393	0.792268	0.435779	0.0411372	1.03171	0.0710324	13.4274	0.131367	0.189903	0.868633	0.268028	0.956169	0.196369	0.999916	0.999749	0.0789736	0.288674
681	P450_g9_6	detoxification	GL349655	42191	P450_XM_001944016	-0.328599	-1.19559	-1.55209	-0.51654	-1.88043	-2.48218	0.797899	0.198468	0.287277	0.752791	0.18176	0.337721	0.107977	1.42944	2.40897	0.266814	3.53602	0.114056	0.868633	0.237457	0.795308	0.722554	0.999916	0.999749	0.765928	0.999839
682	P450_g9_6	detoxification	GL349655	42201	P450_XM_001944016	-0.536185	-1.42461	3.26592	2.26167	-0.0759418	-0.885023	0.423244	0.0051688	0.00796667	0.00821415	0.92161	0.685417	0.287494	2.02951	10.6662	5.11515	0.00576715	0.469797	0.787917	0.0187371	0.0795187	0.0683541	0.999916	0.999749	0.00520068	0.0304854
683	P450_g9_6	detoxification	GL349655	42203	P450_XM_001944016	NA	NA	NA	NA	NA	NA	NA	NA	NA	NA	NA	NA	#VALUE!	#VALUE!	#VALUE!	#VALUE!	#VALUE!	#VALUE!	NA	NA	NA	NA	NA	NA	NA	NA
684	P450_g9_5	detoxification	GL349655	42410	P450_XM_001944016	NA	NA	NA	NA	NA	NA	NA	NA	NA	NA	NA	NA	#VALUE!	#VALUE!	#VALUE!	#VALUE!	#VALUE!	#VALUE!	NA	NA	NA	NA	NA	NA	NA	NA
685	P450_g9_5	detoxification	GL349655	42461	P450_XM_001944016	-0.531167	-1.35241	2.299	-1.78442	-0.662131	-1.68177	0.621869	0.254906	0.00975275	0.194786	0.712832	0.286865	0.282139	1.82901	5.28541	3.18415	0.438417	0.0822915	0.868633	0.264687	0.0914037	0.618273	0.999916	0.999749	0.397159	0.877014
686	P450_g9_3	detoxification	GL349655	43952	P450_XM_001944016	-1.38251	0.310315	0.300195	-1.89837	-1.75108	-2.324	0.388439	0.776504	0.726962	0.354082	0.290275	0.12785	1.91135	0.0962955	0.0901172	3.60382	3.06629	0.0163457	0.759526	0.409345	0.959681	0.722554	0.999916	0.999749	0.618543	0.999839
687	P450_g9_3	detoxification	GL349655	43992	P450_XM_001944016	-0.172719	-1.11302	-0.0427757	0.652266	-0.615358	6.06735	0.868147	0.139821	0.971125	0.623731	0.589912	0.0038515	0.0298317	1.23881	0.00182976	0.425451	0.378665	1.48341e-05	0.868633	0.197373	0.998422	0.722554	0.999916	0.49669	0.00619904	0.0351243
688	P450_g9_1	detoxification	GL349655	44826	P450_XM_001944016	4.60898	1.85857	0.641551	-0.234799	-0.819457	-0.558125	7.02979e-31	9.14725e-10	0.381607	0.645037	0.0746527	0.668062	21.2427	3.4543	0.411587	0.0551304	0.671509	0.446307	3.25903e-29	1.33593e-08	0.861399	0.722554	0.717845	0.999749	2.8455e-13	6.07542e-12
689	P450_g9_2	detoxification	GL349655	46721	P450_XM_001944016	-1.71307	1.66723	2.71026	-1.29135	0.231397	0.679394	0.0135797	0.113495	0.0240214	0.145418	0.884702	0.749958	2.93461	2.77966	7.34552	1.66759	0.0535446	0.562437	0.072016	0.176806	0.185275	0.528221	0.999916	0.999749	0.335885	0.798593
690	P450_g9_2	detoxification	GL349655	46784	P450_XM_001944016	NA	NA	NA	NA	NA	NA	NA	NA	NA	NA	NA	NA	#VALUE!	#VALUE!	#VALUE!	#VALUE!	#VALUE!	#VALUE!	NA	NA	NA	NA	NA	NA	NA	NA
691	P450_g9_2	detoxification	GL349655	46805	P450_XM_001944016	-1.71392	1.606	2.61459	-1.31516	0.115741	0.51688	0.0885848	0.147958	0.00165974	0.306516	0.945118	0.726129	2.93752	2.57924	6.83608	1.72965	0.013396	0.527264	0.307736	0.203562	0.0207403	0.722554	0.999916	0.999749	0.392316	0.87345
692	P450_g30_9	detoxification	GL349655	69854	P450_XM_001947787	-0.638999	-2.83901	-2.54562	0.889531	-2.91785	0.228165	0.542396	7.22853e-05	6.04806e-06	0.506951	0.00708024	0.819273	0.40832	8.06	6.48019	0.791265	8.51383	0.671208	0.857079	0.000473633	0.000149992	0.722554	0.140906	0.999749	0.00838041	0.0448067
693	P450_g30_9	detoxification	GL349655	69867	P450_XM_001947787	2.4724	-4.50548	-0.218896	0.278935	-0.284208	-0.676162	7.08056e-10	3.2001e-54	0.631092	0.586294	0.518478	0.403391	6.11277	20.2994	0.0479154	0.0778047	0.0807739	0.162725	1.23345e-08	3.03788e-52	0.934843	0.722554	0.999916	0.999749	1.1065e-12	2.25782e-11
694	P450_g30_9	detoxification	GL349655	69882	P450_XM_001947787	2.33753	-2.20044	-1.75491	0.255294	-1.65141	0.466536	0.00130954	6.99962e-05	0.189304	0.783548	0.0488106	0.844158	5.46403	4.84194	3.07971	0.0651748	2.72717	0.712603	0.00975147	0.000462246	0.680149	0.722554	0.571233	0.999749	0.142762	0.455257
695	P450_g30_7	detoxification	GL349655	71818	P450_XM_001947787	NA	NA	NA	NA	NA	NA	NA	NA	NA	NA	NA	NA	#VALUE!	#VALUE!	#VALUE!	#VALUE!	#VALUE!	#VALUE!	NA	NA	NA	NA	NA	NA	NA	NA
696	P450_g30_7	detoxification	GL349655	71848	P450_XM_001947787	NA	NA	NA	NA	NA	NA	NA	NA	NA	NA	NA	NA	#VALUE!	#VALUE!	#VALUE!	#VALUE!	#VALUE!	#VALUE!	NA	NA	NA	NA	NA	NA	NA	NA
697	P450_g30_2	detoxification	GL349655	73663	P450_XM_001947787	NA	NA	NA	NA	NA	NA	NA	NA	NA	NA	NA	NA	#VALUE!	#VALUE!	#VALUE!	#VALUE!	#VALUE!	#VALUE!	NA	NA	NA	NA	NA	NA	NA	NA
698	P450_g30_2	detoxification	GL349655	73683	P450_XM_001947787	0.187771	-1.28778	-2.16141	-1.26754	0.275448	-2.55285	0.901589	0.213665	0.00795805	0.513611	0.8606	0.0774318	0.0352579	1.65837	4.67168	1.60665	0.0758718	0.00599568	0.870293	0.244931	0.0795187	0.722554	0.999916	0.999749	0.477168	0.974282
699	P450_g30_2	detoxification	GL349655	73719	P450_XM_001947787	-0.275448	-1.1177	-1.65082	-1.00697	-1.84965	-1.54894	0.817323	0.195702	0.223171	0.50869	0.157467	0.519657	0.0758718	1.24924	2.7252	1.01399	3.42119	0.270043	0.868633	0.236453	0.723847	0.722554	0.999916	0.999749	0.798986	0.999839
700	P450_g30_5	detoxification	GL349655	74237	P450_XM_001947787	-0.0293392	-1.06174	-0.316863	-0.856705	3.12492	1.58313	0.974377	0.126818	0.850408	0.463236	0.00300861	0.595519	0.000860789	1.12729	0.100402	0.733943	9.76514	0.354643	0.886143	0.186282	0.998076	0.722554	0.0746134	0.999749	0.118281	0.396813
701	P450_g30_5	detoxification	GL349655	74314	P450_XM_001947787	-2.46679	4.41831	0.15435	-0.313632	0.171868	0.519431	4.8622e-15	2.44186e-20	0.777024	0.435982	0.812381	0.591372	6.08505	19.5215	0.0238238	0.0983649	0.0295387	0.34972	1.21527e-13	7.27239e-19	0.978434	0.722554	0.999916	0.999749	5.83911e-08	8.59603e-07
702	P450_g30_8	detoxification	GL349655	77163	P450_XM_001947787	2.42248	-3.76367	-0.678799	0.760183	0.0149672	-0.263543	4.74472e-10	3.47957e-05	0.289534	0.126219	0.991319	0.816833	5.86842	14.1652	0.460768	0.577878	0.000224018	0.667216	8.52369e-09	0.000245818	0.79548	0.498603	0.999916	0.999749	0.00127049	0.00886596
703	P450_g30_8	detoxification	GL349655	77179	P450_XM_001947787	NA	NA	NA	NA	NA	NA	NA	NA	NA	NA	NA	NA	#VALUE!	#VALUE!	#VALUE!	#VALUE!	#VALUE!	#VALUE!	NA	NA	NA	NA	NA	NA	NA	NA
704	P450_g30_8	detoxification	GL349655	77197	P450_XM_001947787	0.410324	1.21932	-1.97857	-3.44077	0.295603	-1.19355	0.77312	0.208192	0.00895808	0.0578353	0.840547	0.378413	0.168365	1.48674	3.91473	11.8389	0.0873812	0.143197	0.868633	0.241206	0.0851942	0.306748	0.999916	0.999749	0.11075	0.377042
705	P450_g30_6	detoxification	GL349655	77343	P450_XM_001947787	2.1472	-3.79071	-0.685857	0.752274	0.0131814	-0.283952	0.00645687	3.20414e-11	0.444011	0.455243	0.987834	0.8583	4.61049	14.3695	0.4704	0.565916	0.000173749	0.736679	0.0387457	5.17738e-10	0.886271	0.722554	0.999916	0.999749	0.0190536	0.0891566
706	P450_g30_6	detoxification	GL349655	77379	P450_XM_001947787	NA	NA	NA	NA	NA	NA	NA	NA	NA	NA	NA	NA	#VALUE!	#VALUE!	#VALUE!	#VALUE!	#VALUE!	#VALUE!	NA	NA	NA	NA	NA	NA	NA	NA
707	P450_g30_6	detoxification	GL349655	77380	P450_XM_001947787	-2.23548	2.01607	-1.20741	-1.66519	0.222383	-1.8459	0.000659693	0.0429975	0.28773	0.0471238	0.882849	0.359872	4.99736	4.06454	1.45785	2.77286	0.049454	0.129508	0.0053716	0.0948598	0.795389	0.262635	0.999916	0.999749	0.229057	0.633538
708	P450_g30_6	detoxification	GL349655	77397	P450_XM_001947787	-2.16804	1.89106	-1.2126	-1.66621	0.215324	-1.8357	0.000178191	0.15661	0.20636	0.0251806	0.916818	0.281155	4.7004	3.57611	1.4704	2.77626	0.0463645	0.0790481	0.00163115	0.209211	0.704062	0.168329	0.999916	0.999749	0.294139	0.736833
709	P450_g30_6	detoxification	GL349655	77418	P450_XM_001947787	-2.42248	3.76367	0.678799	-0.760183	-0.0149672	0.263543	0.000183199	1.36485e-07	0.204358	0.358267	0.988948	0.781347	5.86842	14.1652	0.460768	0.577878	0.000224018	0.610504	0.00167167	1.54705e-06	0.701651	0.722554	0.999916	0.999749	0.00679965	0.0378619
710	P450_g30_4	detoxification	GL349655	80516	P450_XM_001947787	0.0980525	-1.13555	-1.90518	-1.09848	0.805765	-2.75925	0.949961	0.286704	0.0230452	0.582323	0.617714	0.0637078	0.00961429	1.28948	3.6297	1.20665	0.649257	0.00405868	0.88022	0.278035	0.180773	0.722554	0.999916	0.999749	0.455195	0.952335
711	P450_g30_4	detoxification	GL349655	80519	P450_XM_001947787	NA	NA	NA	NA	NA	NA	NA	NA	NA	NA	NA	NA	#VALUE!	#VALUE!	#VALUE!	#VALUE!	#VALUE!	#VALUE!	NA	NA	NA	NA	NA	NA	NA	NA
712	P450_g30_3	detoxification	GL349655	81699	P450_XM_001947787	NA	NA	NA	NA	NA	NA	NA	NA	NA	NA	NA	NA	#VALUE!	#VALUE!	#VALUE!	#VALUE!	#VALUE!	#VALUE!	NA	NA	NA	NA	NA	NA	NA	NA
713	P450_g30_3	detoxification	GL349655	81714	P450_XM_001947787	0.0477081	-0.815715	-1.38847	-0.651926	2.9767	-1.78484	0.94774	0.460286	0.270265	0.483397	0.0752384	0.424666	0.00227606	0.665391	1.92784	0.425007	8.86072	0.180342	0.879618	0.330884	0.784156	0.722554	0.719789	0.999749	0.0604828	0.234936
714	P450_g30_3	detoxification	GL349655	81735	P450_XM_001947787	-2.25427	2.60983	0.637894	-1.39918	1.50974	-0.562462	6.8137e-06	0.0258255	0.439642	0.0288601	0.394639	0.701081	5.08174	6.8112	0.406908	1.95771	2.2793	0.491515	7.80272e-05	0.0641999	0.884449	0.185724	0.999916	0.999749	0.12822	0.41946
715	P450_g30_3	detoxification	GL349655	81768	P450_XM_001947787	NA	NA	NA	NA	NA	NA	NA	NA	NA	NA	NA	NA	#VALUE!	#VALUE!	#VALUE!	#VALUE!	#VALUE!	#VALUE!	NA	NA	NA	NA	NA	NA	NA	NA
716	P450_g30_3	detoxification	GL349655	81804	P450_XM_001947787	NA	NA	NA	NA	NA	NA	NA	NA	NA	NA	NA	NA	#VALUE!	#VALUE!	#VALUE!	#VALUE!	#VALUE!	#VALUE!	NA	NA	NA	NA	NA	NA	NA	NA
717	P450_g30_1	detoxification	GL349655	82926	P450_XM_001947787	NA	NA	NA	NA	NA	NA	NA	NA	NA	NA	NA	NA	#VALUE!	#VALUE!	#VALUE!	#VALUE!	#VALUE!	#VALUE!	NA	NA	NA	NA	NA	NA	NA	NA
718	P450_g30_1	detoxification	GL349655	83012	P450_XM_001947787	-0.286078	-1.05655	-1.47189	-0.671825	-1.75389	-1.73458	0.782077	0.17932	0.438733	0.611186	0.141092	0.607207	0.0818409	1.1163	2.16647	0.451349	3.07613	0.3687	0.868633	0.225097	0.884449	0.722554	0.999916	0.999749	0.880146	0.999839
719	P450_g30_1	detoxification	GL349655	83063	P450_XM_001947787	NA	NA	NA	NA	NA	NA	NA	NA	NA	NA	NA	NA	#VALUE!	#VALUE!	#VALUE!	#VALUE!	#VALUE!	#VALUE!	NA	NA	NA	NA	NA	NA	NA	NA
720	P450_g30_1	detoxification	GL349655	83066	P450_XM_001947787	4.2217	1.70525	0.578195	-0.213964	-0.74343	-0.501148	2.28096e-27	0.0610654	0.367623	0.667294	0.589778	0.660021	17.8227	2.90786	0.334309	0.0457804	0.552688	0.435628	9.36606e-26	0.118626	0.857609	0.722554	0.999916	0.999749	1.89801e-05	0.000198032
721	P450_g29_1	detoxification	GL349655	84721	P450_XM_001947733	-0.275959	-1.02976	0.473084	4.67667	-0.264138	-0.347733	0.760929	0.303251	0.52771	5.45833e-05	0.861577	0.793695	0.0761531	1.06041	0.223808	21.8712	0.0697688	0.629951	0.868633	0.284324	0.909182	0.0010211	0.999916	0.999749	0.00115318	0.00818003
722	P450_g29_1	detoxification	GL349655	84726	P450_XM_001947733	0.170593	-0.950845	-0.39323	-0.734926	2.29892	-0.942256	0.918022	0.400246	0.658227	0.728629	0.179353	0.550461	0.0291018	0.904107	0.15463	0.540116	5.28502	0.303008	0.87201	0.315808	0.941817	0.722554	0.999916	0.999749	0.57759	0.999839
723	P450_g29_1	detoxification	GL349655	84734	P450_XM_001947733	NA	NA	NA	NA	NA	NA	NA	NA	NA	NA	NA	NA	#VALUE!	#VALUE!	#VALUE!	#VALUE!	#VALUE!	#VALUE!	NA	NA	NA	NA	NA	NA	NA	NA
724	P450_g29_1	detoxification	GL349655	84749	P450_XM_001947733	NA	NA	NA	NA	NA	NA	NA	NA	NA	NA	NA	NA	#VALUE!	#VALUE!	#VALUE!	#VALUE!	#VALUE!	#VALUE!	NA	NA	NA	NA	NA	NA	NA	NA
725	P450_g29_1	detoxification	GL349655	84752	P450_XM_001947733	-0.189302	-0.951951	-1.15826	-0.727527	-1.17476	2.30343	0.795156	0.389148	0.357252	0.434649	0.481237	0.301826	0.0358351	0.90621	1.34157	0.529296	1.38006	0.0910991	0.868633	0.313868	0.846275	0.722554	0.999916	0.999749	0.609428	0.999839
726	P450_g29_1	detoxification	GL349655	84790	P450_XM_001947733	NA	NA	NA	NA	NA	NA	NA	NA	NA	NA	NA	NA	#VALUE!	#VALUE!	#VALUE!	#VALUE!	#VALUE!	#VALUE!	NA	NA	NA	NA	NA	NA	NA	NA
727	P450_g29_1	detoxification	GL349655	84794	P450_XM_001947733	NA	NA	NA	NA	NA	NA	NA	NA	NA	NA	NA	NA	#VALUE!	#VALUE!	#VALUE!	#VALUE!	#VALUE!	#VALUE!	NA	NA	NA	NA	NA	NA	NA	NA
728	P450_g29_1	detoxification	GL349655	84882	P450_XM_001947733	-0.220257	-1.06208	-1.24585	-0.797176	-1.42648	3.48286	0.880265	0.28692	0.112207	0.669699	0.345009	0.0123724	0.048513	1.12801	1.55215	0.635489	2.03485	0.000153076	0.868633	0.278035	0.529658	0.722554	0.999916	0.782129	0.302187	0.750001
729	P450_g29_1	detoxification	GL349655	84893	P450_XM_001947733	NA	NA	NA	NA	NA	NA	NA	NA	NA	NA	NA	NA	#VALUE!	#VALUE!	#VALUE!	#VALUE!	#VALUE!	#VALUE!	NA	NA	NA	NA	NA	NA	NA	NA
730	P450_g29_6	detoxification	GL349655	103034	P450_XM_001947733	NA	NA	NA	NA	NA	NA	NA	NA	NA	NA	NA	NA	#VALUE!	#VALUE!	#VALUE!	#VALUE!	#VALUE!	#VALUE!	NA	NA	NA	NA	NA	NA	NA	NA
731	P450_g29_5	detoxification	GL349655	103257	P450_XM_001947733	2.26286	-2.18105	0.287354	1.47385	0.715962	-1.92584	0.00135007	0.0418108	0.814044	0.10234	0.659116	0.374492	5.12054	4.75698	0.0825724	2.17223	0.512601	0.140244	0.0100273	0.0925745	0.990369	0.43867	0.999916	0.999749	0.134959	0.436394
732	P450_g29_5	detoxification	GL349655	103265	P450_XM_001947733	NA	NA	NA	NA	NA	NA	NA	NA	NA	NA	NA	NA	#VALUE!	#VALUE!	#VALUE!	#VALUE!	#VALUE!	#VALUE!	NA	NA	NA	NA	NA	NA	NA	NA
733	P450_g29_5	detoxification	GL349655	103271	P450_XM_001947733	-0.236329	-1.10885	-1.52547	-0.938854	-1.51943	-0.099158	0.838254	0.385117	0.110588	0.525635	0.432004	0.953423	0.0558516	1.22955	2.32705	0.881448	2.30867	0.909015	0.868633	0.312686	0.524319	0.722554	0.999916	0.999749	0.909528	0.999839
734	P450_g29_7	detoxification	GL349655	103413	P450_XM_001947733	NA	NA	NA	NA	NA	NA	NA	NA	NA	NA	NA	NA	#VALUE!	#VALUE!	#VALUE!	#VALUE!	#VALUE!	#VALUE!	NA	NA	NA	NA	NA	NA	NA	NA
735	P450_g29_7	detoxification	GL349655	103430	P450_XM_001947733	-0.259035	-0.826345	0.72217	5.05791	-0.350965	-0.875754	0.740657	0.144967	0.416842	4.24212e-07	0.682767	0.579124	0.0670993	0.682846	0.521529	25.5824	0.123176	0.335385	0.868633	0.202009	0.874935	1.24844e-05	0.999916	0.999749	1.51632e-06	1.84475e-05
736	P450_g29_7	detoxification	GL349655	103444	P450_XM_001947733	NA	NA	NA	NA	NA	NA	NA	NA	NA	NA	NA	NA	#VALUE!	#VALUE!	#VALUE!	#VALUE!	#VALUE!	#VALUE!	NA	NA	NA	NA	NA	NA	NA	NA
737	P450_g29_7	detoxification	GL349655	103447	P450_XM_001947733	-2.5219	4.36151	0.866059	-0.506675	0.385832	-0.218131	1.17485e-12	5.4984e-16	0.158296	0.263787	0.636139	0.841347	6.35996	19.0227	0.750059	0.25672	0.148866	0.707864	2.59763e-11	1.28484e-14	0.63476	0.703571	0.999916	0.999749	3.04292e-06	3.58043e-05
738	P450_g29_4	detoxification	GL349655	103732	P450_XM_001947733	NA	NA	NA	NA	NA	NA	NA	NA	NA	NA	NA	NA	#VALUE!	#VALUE!	#VALUE!	#VALUE!	#VALUE!	#VALUE!	NA	NA	NA	NA	NA	NA	NA	NA
739	P450_g29_4	detoxification	GL349655	103769	P450_XM_001947733	-0.259035	-0.826345	0.72217	5.05791	-0.350965	-0.875754	0.732113	0.322067	0.247878	1.68657e-07	0.781278	0.429876	0.0670993	0.682846	0.521529	25.5824	0.123176	0.184794	0.868633	0.294158	0.761828	5.35539e-06	0.999916	0.999749	1.51632e-06	1.84475e-05
740	P450_g29_4	detoxification	GL349655	103846	P450_XM_001947733	NA	NA	NA	NA	NA	NA	NA	NA	NA	NA	NA	NA	#VALUE!	#VALUE!	#VALUE!	#VALUE!	#VALUE!	#VALUE!	NA	NA	NA	NA	NA	NA	NA	NA
741	P450_g29_4	detoxification	GL349655	103854	P450_XM_001947733	NA	NA	NA	NA	NA	NA	NA	NA	NA	NA	NA	NA	#VALUE!	#VALUE!	#VALUE!	#VALUE!	#VALUE!	#VALUE!	NA	NA	NA	NA	NA	NA	NA	NA
742	P450_g29_4	detoxification	GL349655	103864	P450_XM_001947733	NA	NA	NA	NA	NA	NA	NA	NA	NA	NA	NA	NA	#VALUE!	#VALUE!	#VALUE!	#VALUE!	#VALUE!	#VALUE!	NA	NA	NA	NA	NA	NA	NA	NA
743	P450_g29_3	detoxification	GL349655	103964	P450_XM_001947733	NA	NA	NA	NA	NA	NA	NA	NA	NA	NA	NA	NA	#VALUE!	#VALUE!	#VALUE!	#VALUE!	#VALUE!	#VALUE!	NA	NA	NA	NA	NA	NA	NA	NA
744	P450_g29_3	detoxification	GL349655	103971	P450_XM_001947733	NA	NA	NA	NA	NA	NA	NA	NA	NA	NA	NA	NA	#VALUE!	#VALUE!	#VALUE!	#VALUE!	#VALUE!	#VALUE!	NA	NA	NA	NA	NA	NA	NA	NA
745	P450_g29_3	detoxification	GL349655	103977	P450_XM_001947733	NA	NA	NA	NA	NA	NA	NA	NA	NA	NA	NA	NA	#VALUE!	#VALUE!	#VALUE!	#VALUE!	#VALUE!	#VALUE!	NA	NA	NA	NA	NA	NA	NA	NA
746	P450_g29_3	detoxification	GL349655	103979	P450_XM_001947733	-0.204864	-0.912832	-1.35777	-0.840547	-1.35343	-1.75516	0.894247	0.385147	0.100507	0.669548	0.395268	0.231688	0.0419693	0.833262	1.84353	0.706519	1.83177	0.0536792	0.870039	0.312686	0.496987	0.722554	0.999916	0.999749	0.898271	0.999839
747	P450_g29_3	detoxification	GL349655	104060	P450_XM_001947733	-0.301131	-0.911641	-1.22323	-0.853898	-1.56884	-0.88919	0.787587	0.26027	0.335598	0.549976	0.200868	0.693362	0.0906797	0.83109	1.4963	0.729142	2.46126	0.480751	0.868633	0.26729	0.829095	0.722554	0.999916	0.999749	0.91163	0.999839
748	P450_g29_3	detoxification	GL349655	104073	P450_XM_001947733	-0.655242	-0.137256	-1.37869	-0.872863	-1.44374	-1.11217	0.534941	0.864363	0.477552	0.517757	0.235511	0.746893	0.429342	0.0188393	1.90078	0.761889	2.0844	0.557849	0.851892	0.43637	0.895085	0.722554	0.999916	0.999749	0.956824	0.999839
749	P450_g29_3	detoxification	GL349655	104101	P450_XM_001947733	NA	NA	NA	NA	NA	NA	NA	NA	NA	NA	NA	NA	#VALUE!	#VALUE!	#VALUE!	#VALUE!	#VALUE!	#VALUE!	NA	NA	NA	NA	NA	NA	NA	NA
750	P450_g29_3	detoxification	GL349655	104126	P450_XM_001947733	NA	NA	NA	NA	NA	NA	NA	NA	NA	NA	NA	NA	#VALUE!	#VALUE!	#VALUE!	#VALUE!	#VALUE!	#VALUE!	NA	NA	NA	NA	NA	NA	NA	NA
751	P450_g29_2	detoxification	GL349655	104236	P450_XM_001947733	-0.123225	-0.742579	-0.116591	1.16455	0.0602091	0.282252	0.926939	0.616348	0.916315	0.497672	0.978592	0.886096	0.0151843	0.551424	0.0135936	1.35619	0.00362514	0.785166	0.874042	0.364152	0.998422	0.722554	0.999916	0.999749	0.981235	0.999839
752	P450_g29_2	detoxification	GL349655	104283	P450_XM_001947733	-2.22451	3.5344	1.02356	-0.0364827	0.250531	-0.148227	0.0614028	1.31298e-05	0.108555	0.980833	0.838407	0.895863	4.94843	12.492	1.04767	0.00133098	0.0627659	0.802571	0.233147	0.000101748	0.520177	0.740145	0.999916	0.999749	0.288179	0.72699
753	P450_g29_2	detoxification	GL349655	104330	P450_XM_001947733	-0.308444	-0.809847	-1.21379	-0.767411	-1.82592	-1.81248	0.777106	0.30497	0.327032	0.581542	0.126727	0.409673	0.0951379	0.655852	1.47329	0.58892	3.33398	0.167832	0.868633	0.284535	0.823033	0.722554	0.965881	0.999749	0.782921	0.999839
754	P450_g29_2	detoxification	GL349655	104384	P450_XM_001947733	-0.273067	-0.881112	0.797601	5.41049	-0.34144	-0.927034	0.657401	0.060009	0.480976	6.14456e-12	0.630377	0.644479	0.0745657	0.776358	0.636168	29.2734	0.116581	0.415353	0.868633	0.117761	0.895085	3.22354e-10	0.999916	0.999749	3.56001e-08	5.33835e-07
755	P450_g29_2	detoxification	GL349655	104393	P450_XM_001947733	-0.275448	-2.19228	-0.125946	-1.36933	-0.399013	-1.72123	0.74935	0.0938337	0.932705	0.213898	0.840438	0.515677	0.0758718	4.80608	0.0158624	1.87507	0.159211	0.265923	0.868633	0.158712	0.998422	0.64685	0.999916	0.999749	0.8303	0.999839
756	Control_g103_12	control	GL349658	604856	lots wife CG33968-PA (LOC100165956)	NA	NA	NA	NA	NA	NA	NA	NA	NA	NA	NA	NA	#VALUE!	#VALUE!	#VALUE!	#VALUE!	#VALUE!	#VALUE!	NA	NA	NA	NA	NA	NA	NA	NA
757	Control_g103_12	control	GL349658	604968	lots wife CG33968-PA (LOC100165956)	NA	NA	NA	NA	NA	NA	NA	NA	NA	NA	NA	NA	#VALUE!	#VALUE!	#VALUE!	#VALUE!	#VALUE!	#VALUE!	NA	NA	NA	NA	NA	NA	NA	NA
758	Control_g103_12	control	GL349658	605007	lots wife CG33968-PA (LOC100165956)	-0.675482	-1.53908	4.97976	-2.17875	0.602857	-1.07143	0.132791	5.10821e-07	7.76902e-95	0.000148174	0.194012	0.0122686	0.456276	2.36875	24.798	4.74697	0.363436	0.000150519	0.403523	5.24244e-06	2.50473e-92	0.00242108	0.999916	0.782129	3.09407e-32	1.2627e-30
759	Control_g103_12	control	GL349658	605012	lots wife CG33968-PA (LOC100165956)	NA	NA	NA	NA	NA	NA	NA	NA	NA	NA	NA	NA	#VALUE!	#VALUE!	#VALUE!	#VALUE!	#VALUE!	#VALUE!	NA	NA	NA	NA	NA	NA	NA	NA
760	Control_g103_12	control	GL349658	605140	lots wife CG33968-PA (LOC100165956)	NA	NA	NA	NA	NA	NA	NA	NA	NA	NA	NA	NA	#VALUE!	#VALUE!	#VALUE!	#VALUE!	#VALUE!	#VALUE!	NA	NA	NA	NA	NA	NA	NA	NA
761	Control_g103_12	control	GL349658	605156	lots wife CG33968-PA (LOC100165956)	NA	NA	NA	NA	NA	NA	NA	NA	NA	NA	NA	NA	#VALUE!	#VALUE!	#VALUE!	#VALUE!	#VALUE!	#VALUE!	NA	NA	NA	NA	NA	NA	NA	NA
762	Control_g103_12	control	GL349658	605335	lots wife CG33968-PA (LOC100165956)	NA	NA	NA	NA	NA	NA	NA	NA	NA	NA	NA	NA	#VALUE!	#VALUE!	#VALUE!	#VALUE!	#VALUE!	#VALUE!	NA	NA	NA	NA	NA	NA	NA	NA
763	Control_g103_12	control	GL349658	605380	lots wife CG33968-PA (LOC100165956)	NA	NA	NA	NA	NA	NA	NA	NA	NA	NA	NA	NA	#VALUE!	#VALUE!	#VALUE!	#VALUE!	#VALUE!	#VALUE!	NA	NA	NA	NA	NA	NA	NA	NA
764	Control_g103_12	control	GL349658	605436	lots wife CG33968-PA (LOC100165956)	-0.264903	-1.06489	0.358704	4.28769	-0.517901	-1.24016	0.840604	0.235804	0.611621	0.0108499	0.703458	0.322703	0.0701737	1.13398	0.128668	18.3843	0.268221	0.104137	0.868633	0.255762	0.929947	0.0850112	0.999916	0.999749	0.0110241	0.0565049
765	Control_g103_12	control	GL349658	605508	lots wife CG33968-PA (LOC100165956)	NA	NA	NA	NA	NA	NA	NA	NA	NA	NA	NA	NA	#VALUE!	#VALUE!	#VALUE!	#VALUE!	#VALUE!	#VALUE!	NA	NA	NA	NA	NA	NA	NA	NA
766	Control_g103_12	control	GL349658	605593	lots wife CG33968-PA (LOC100165956)	NA	NA	NA	NA	NA	NA	NA	NA	NA	NA	NA	NA	#VALUE!	#VALUE!	#VALUE!	#VALUE!	#VALUE!	#VALUE!	NA	NA	NA	NA	NA	NA	NA	NA
767	Control_g103_12	control	GL349658	605607	lots wife CG33968-PA (LOC100165956)	-0.196785	-0.748617	0.756611	4.24211	-0.123905	-0.621056	0.202856	0.00141331	0.00466047	2.31141e-102	0.727318	0.190687	0.0387244	0.560428	0.572461	17.9955	0.0153524	0.0363616	0.533953	0.00638887	0.0500845	1.85933e-99	0.999916	0.999749	7.1158e-63	4.4983e-61
768	Control_g103_12	control	GL349658	605633	lots wife CG33968-PA (LOC100165956)	-1.42903	1.3394	-0.866484	1.07322	0.642231	-0.714686	0.040447	0.411222	0.450775	0.228487	0.79475	0.726034	2.04213	1.79399	0.750795	1.1518	0.412461	0.527126	0.174039	0.319816	0.886667	0.661937	0.999916	0.999749	0.842186	0.999839
769	Control_g103_12	control	GL349658	605643	lots wife CG33968-PA (LOC100165956)	NA	NA	NA	NA	NA	NA	NA	NA	NA	NA	NA	NA	#VALUE!	#VALUE!	#VALUE!	#VALUE!	#VALUE!	#VALUE!	NA	NA	NA	NA	NA	NA	NA	NA
770	Control_g103_12	control	GL349658	605657	lots wife CG33968-PA (LOC100165956)	NA	NA	NA	NA	NA	NA	NA	NA	NA	NA	NA	NA	#VALUE!	#VALUE!	#VALUE!	#VALUE!	#VALUE!	#VALUE!	NA	NA	NA	NA	NA	NA	NA	NA
771	Control_g103_12	control	GL349658	605670	lots wife CG33968-PA (LOC100165956)	-2.97023	0.204014	1.41466	1.16838	-0.56901	-3.54868	0.000452096	0.739457	0.14159	0.280268	0.540279	0.0377926	8.82228	0.0416216	2.00126	1.36511	0.323773	0.00142828	0.00382198	0.398244	0.598684	0.722554	0.999916	0.999749	0.0023948	0.0153191
772	Control_g103_12	control	GL349658	605686	lots wife CG33968-PA (LOC100165956)	NA	NA	NA	NA	NA	NA	NA	NA	NA	NA	NA	NA	#VALUE!	#VALUE!	#VALUE!	#VALUE!	#VALUE!	#VALUE!	NA	NA	NA	NA	NA	NA	NA	NA
773	Control_g103_12	control	GL349658	605715	lots wife CG33968-PA (LOC100165956)	NA	NA	NA	NA	NA	NA	NA	NA	NA	NA	NA	NA	#VALUE!	#VALUE!	#VALUE!	#VALUE!	#VALUE!	#VALUE!	NA	NA	NA	NA	NA	NA	NA	NA
774	Control_g103_12	control	GL349658	605754	lots wife CG33968-PA (LOC100165956)	-2.65932	-0.877285	-0.105111	-1.62344	1.05196	-3.25895	3.1477e-07	0.470377	0.902323	0.0145566	0.567664	0.0321094	7.072	0.769628	0.0110483	2.63554	1.10662	0.00103101	4.28794e-06	0.333722	0.998422	0.108422	0.999916	0.999749	0.0161821	0.0769487
775	Control_g103_12	control	GL349658	605790	lots wife CG33968-PA (LOC100165956)	-0.196785	-0.748617	0.756611	4.24211	-0.123905	-0.621056	0.370906	0.00202699	3.11335e-05	1.77863e-51	0.736002	0.0540914	0.0387244	0.560428	0.572461	17.9955	0.0153524	0.00292587	0.74345	0.00848148	0.00063528	8.58451e-49	0.999916	0.999749	7.1158e-63	4.4983e-61
776	Control_g103_4	control	GL349658	608074	lots wife CG33968-PA (LOC100165956)	NA	NA	NA	NA	NA	NA	NA	NA	NA	NA	NA	NA	#VALUE!	#VALUE!	#VALUE!	#VALUE!	#VALUE!	#VALUE!	NA	NA	NA	NA	NA	NA	NA	NA
777	Control_g103_4	control	GL349658	608107	lots wife CG33968-PA (LOC100165956)	NA	NA	NA	NA	NA	NA	NA	NA	NA	NA	NA	NA	#VALUE!	#VALUE!	#VALUE!	#VALUE!	#VALUE!	#VALUE!	NA	NA	NA	NA	NA	NA	NA	NA
778	Control_g103_7	control	GL349658	611049	lots wife CG33968-PA (LOC100165956)	-1.14355	0.343651	3.36508	-1.42155	0.599455	-0.623352	0.200038	0.612754	0.0402274	0.212577	0.55995	0.830491	1.3077	0.118096	11.3238	2.0208	0.359347	0.689716	0.529529	0.363557	0.26468	0.645282	0.999916	0.999749	0.319662	0.772182
779	Control_g103_7	control	GL349658	611061	lots wife CG33968-PA (LOC100165956)	NA	NA	NA	NA	NA	NA	NA	NA	NA	NA	NA	NA	#VALUE!	#VALUE!	#VALUE!	#VALUE!	#VALUE!	#VALUE!	NA	NA	NA	NA	NA	NA	NA	NA
780	Control_g103_9	control	GL349658	612870	lots wife CG33968-PA (LOC100165956)	0.0404796	-0.789947	-1.40377	-0.618249	3.85415	-1.92652	0.952846	0.621654	0.213445	0.479914	0.111882	0.336119	0.0016386	0.624017	1.97058	0.382232	14.8545	0.112976	0.88022	0.365111	0.714505	0.722554	0.909536	0.999749	0.0241364	0.10853
781	Control_g103_6	control	GL349658	616408	lots wife CG33968-PA (LOC100165956)	NA	NA	NA	NA	NA	NA	NA	NA	NA	NA	NA	NA	#VALUE!	#VALUE!	#VALUE!	#VALUE!	#VALUE!	#VALUE!	NA	NA	NA	NA	NA	NA	NA	NA
782	Control_g103_6	control	GL349658	616421	lots wife CG33968-PA (LOC100165956)	NA	NA	NA	NA	NA	NA	NA	NA	NA	NA	NA	NA	#VALUE!	#VALUE!	#VALUE!	#VALUE!	#VALUE!	#VALUE!	NA	NA	NA	NA	NA	NA	NA	NA
783	Control_g103_6	control	GL349658	616443	lots wife CG33968-PA (LOC100165956)	4.67701	1.87694	0.639765	-0.232162	-0.800748	-0.529041	1.09175e-112	7.86934e-36	0.00662763	0.380812	0.000431987	0.205937	21.8744	3.52292	0.409299	0.0538994	0.641197	0.0424102	1.36437e-110	4.78107e-34	0.0678332	0.722554	0.0169845	0.999749	2.03787e-84	4.69293e-82
784	Control_g103_5	control	GL349658	618688	lots wife CG33968-PA (LOC100165956)	-0.00654817	-0.80483	-0.762394	-0.408538	-0.113955	6.90143	0.992817	0.145725	0.568399	0.660142	0.891844	0.00362683	4.28785e-05	0.647751	0.581245	0.166903	0.0129858	1.31539e-05	0.888467	0.202299	0.924833	0.722554	0.999916	0.49669	1.917e-05	0.000199368
785	Control_g103_5	control	GL349658	618733	lots wife CG33968-PA (LOC100165956)	NA	NA	NA	NA	NA	NA	NA	NA	NA	NA	NA	NA	#VALUE!	#VALUE!	#VALUE!	#VALUE!	#VALUE!	#VALUE!	NA	NA	NA	NA	NA	NA	NA	NA
786	Control_g103_5	control	GL349658	618739	lots wife CG33968-PA (LOC100165956)	NA	NA	NA	NA	NA	NA	NA	NA	NA	NA	NA	NA	#VALUE!	#VALUE!	#VALUE!	#VALUE!	#VALUE!	#VALUE!	NA	NA	NA	NA	NA	NA	NA	NA
787	Control_g103_8	control	GL349658	620683	lots wife CG33968-PA (LOC100165956)	-0.855259	-2.33523	-0.296624	2.25181	-0.365762	2.49842	0.454648	0.0641617	0.753564	0.123431	0.848182	0.136287	0.731468	5.4533	0.0879856	5.07063	0.133782	0.0185741	0.810145	0.12275	0.969822	0.493978	0.999916	0.999749	0.243822	0.657321
788	Control_g103_8	control	GL349658	620692	lots wife CG33968-PA (LOC100165956)	4.74547	1.89582	0.638489	-0.229866	-0.783399	-0.501573	9.67317e-69	1.01985e-24	1.10439e-05	0.506646	0.0051063	0.0517562	22.5195	3.59414	0.407668	0.0528385	0.613714	0.00267871	6.78144e-67	3.44231e-23	0.00024899	0.722554	0.112758	0.999749	4.74177e-82	4.49631e-80
789	Control_g103_8	control	GL349658	620734	lots wife CG33968-PA (LOC100165956)	NA	NA	NA	NA	NA	NA	NA	NA	NA	NA	NA	NA	#VALUE!	#VALUE!	#VALUE!	#VALUE!	#VALUE!	#VALUE!	NA	NA	NA	NA	NA	NA	NA	NA
790	Control_g103_8	control	GL349658	620743	lots wife CG33968-PA (LOC100165956)	-0.455225	-0.514754	-0.679139	-0.756866	0.428948	4.60073	0.676156	0.534758	0.734599	0.586836	0.732699	0.195753	0.20723	0.264972	0.461229	0.572847	0.183996	0.0383191	0.868633	0.346347	0.962352	0.722554	0.999916	0.999749	0.315383	0.770197
791	Control_g103_8	control	GL349658	620755	lots wife CG33968-PA (LOC100165956)	4.74547	1.89582	0.638489	-0.229866	-0.783399	-0.501573	1.89363e-236	5.49043e-18	0.0106705	0.213361	0.0183818	0.258525	22.5195	3.59414	0.407668	0.0528385	0.613714	0.0668351	9.07152e-234	1.48917e-16	0.0974551	0.646036	0.289088	0.999749	4.74177e-82	4.49631e-80
792	Control_g103_2	control	GL349658	620998	lots wife CG33968-PA (LOC100165956)	NA	NA	NA	NA	NA	NA	NA	NA	NA	NA	NA	NA	#VALUE!	#VALUE!	#VALUE!	#VALUE!	#VALUE!	#VALUE!	NA	NA	NA	NA	NA	NA	NA	NA
793	Control_g103_2	control	GL349658	621004	lots wife CG33968-PA (LOC100165956)	0.509907	1.11217	2.00757	0.994982	0.416787	-4.11089	0.665688	0.392844	0.0394259	0.509399	0.832557	0.0175047	0.260005	1.23692	4.03032	0.989988	0.173711	0.000306413	0.868633	0.315089	0.261567	0.722554	0.999916	0.814825	0.187334	0.553588
794	Control_g103_10	control	GL349658	621570	lots wife CG33968-PA (LOC100165956)	NA	NA	NA	NA	NA	NA	NA	NA	NA	NA	NA	NA	#VALUE!	#VALUE!	#VALUE!	#VALUE!	#VALUE!	#VALUE!	NA	NA	NA	NA	NA	NA	NA	NA
795	Control_g103_11	control	GL349658	629012	lots wife CG33968-PA (LOC100165956)	NA	NA	NA	NA	NA	NA	NA	NA	NA	NA	NA	NA	#VALUE!	#VALUE!	#VALUE!	#VALUE!	#VALUE!	#VALUE!	NA	NA	NA	NA	NA	NA	NA	NA
796	Control_g103_11	control	GL349658	629174	lots wife CG33968-PA (LOC100165956)	-0.261842	-0.984437	0.960115	5.80168	-0.189642	-0.848371	0.492365	0.000691465	0.170765	1.10823e-32	0.666117	0.495346	0.0685611	0.969115	0.92182	33.6595	0.035964	0.245368	0.82503	0.00350917	0.658549	1.67151e-30	0.999916	0.999749	1.38816e-26	5.14418e-25
797	Control_g20_2	control	GL349658	830994	taz protein (tafazzin) (LOC100165481)	NA	NA	NA	NA	NA	NA	NA	NA	NA	NA	NA	NA	#VALUE!	#VALUE!	#VALUE!	#VALUE!	#VALUE!	#VALUE!	NA	NA	NA	NA	NA	NA	NA	NA
798	Control_g20_3	control	GL349658	832779	taz protein (tafazzin) (LOC100165481)	-0.326473	-0.963942	0.389999	-1.05715	-0.886384	0.280636	0.670069	0.590383	0.757347	0.280273	0.743825	0.900343	0.106585	0.929183	0.152099	1.11756	0.785677	0.810617	0.868633	0.358348	0.970316	0.722554	0.999916	0.999749	0.988073	0.999839
799	Control_g20_3	control	GL349658	832863	taz protein (tafazzin) (LOC100165481)	1.26992	1.33106	1.52173	3.13258	-0.645122	-0.707628	0.162749	0.184655	0.0428469	0.00704905	0.671203	0.595757	1.6127	1.77173	2.31565	9.81303	0.416183	0.354926	0.462248	0.228252	0.27683	0.059898	0.999916	0.999749	0.0395834	0.164455
800	Control_g20_4	control	GL349658	833368	taz protein (tafazzin) (LOC100165481)	NA	NA	NA	NA	NA	NA	NA	NA	NA	NA	NA	NA	#VALUE!	#VALUE!	#VALUE!	#VALUE!	#VALUE!	#VALUE!	NA	NA	NA	NA	NA	NA	NA	NA
801	Control_g20_4	control	GL349658	833397	taz protein (tafazzin) (LOC100165481)	-0.903307	-0.184539	1.47147	3.56986	-0.142359	-0.50608	0.376032	0.802846	0.204542	0.00618867	0.898819	0.80582	0.815964	0.0340548	2.16522	12.7439	0.0202661	0.649346	0.748181	0.416759	0.701651	0.053916	0.999916	0.999749	0.0555681	0.218477
802	Control_g20_4	control	GL349658	833472	taz protein (tafazzin) (LOC100165481)	-0.91836	-0.24815	1.50276	3.91291	-0.214729	-0.610936	0.248253	0.681806	0.304029	0.000118314	0.814759	0.813907	0.843384	0.0615785	2.25829	15.3109	0.0461085	0.662444	0.599631	0.380731	0.805912	0.00199664	0.999916	0.999749	0.0143963	0.0701111
803	Control_g20_4	control	GL349658	833473	taz protein (tafazzin) (LOC100165481)	-0.326473	-0.963942	0.389999	-1.05715	-0.886384	0.280636	0.71565	0.478494	0.801397	0.355926	0.666999	0.918794	0.106585	0.929183	0.152099	1.11756	0.785677	0.844183	0.868633	0.336006	0.985702	0.722554	0.999916	0.999749	0.988073	0.999839
804	Control_g20_4	control	GL349658	833547	taz protein (tafazzin) (LOC100165481)	3.94855	1.49843	0.493919	-0.249171	-0.759758	0.63007	3.13458e-24	0.0991686	0.440673	0.61598	0.580951	0.579493	15.591	2.24528	0.243956	0.062086	0.577232	0.335813	1.11232e-22	0.164246	0.884449	0.722554	0.999916	0.999749	0.000110984	0.00101363
805	Control_g20_4	control	GL349658	833562	taz protein (tafazzin) (LOC100165481)	1.14678	0.97032	1.01471	2.73297	-1.15095	-0.288885	0.252191	0.379715	0.219928	0.0327259	0.491489	0.844036	1.3151	0.94152	1.02964	7.46911	1.32468	0.712396	0.606595	0.311485	0.71928	0.200445	0.999916	0.999749	0.214421	0.604278
806	PMT_486_1	pmt	GL349658	852393	Or4_PMT2	3.86453	1.41747	0.448167	-0.251722	-0.709498	1.17527	1.10781e-05	0.0180927	0.341944	0.822752	0.434716	0.160368	14.9346	2.00921	0.200854	0.0633639	0.503388	0.025718	0.000123899	0.049426	0.835055	0.724713	0.999916	0.999749	0.000268829	0.00225118
807	PMT_487_1	pmt	GL349658	854139	Or4_PMT3	NA	NA	NA	NA	NA	NA	NA	NA	NA	NA	NA	NA	#VALUE!	#VALUE!	#VALUE!	#VALUE!	#VALUE!	#VALUE!	NA	NA	NA	NA	NA	NA	NA	NA
808	Or_g34_4	chemosensory	GL349658	854805	Or4	NA	NA	NA	NA	NA	NA	NA	NA	NA	NA	NA	NA	#VALUE!	#VALUE!	#VALUE!	#VALUE!	#VALUE!	#VALUE!	NA	NA	NA	NA	NA	NA	NA	NA
809	Or_g34_4	chemosensory	GL349658	854897	Or4	-0.970745	1.14125	-0.60864	-0.483544	-0.662045	-0.443405	0.29672	0.418911	0.705348	0.684161	0.756854	0.876664	0.942346	1.30246	0.370442	0.233815	0.438304	0.76854	0.664231	0.32233	0.955298	0.722554	0.999916	0.999749	0.996897	0.999839
810	Or_g34_1	chemosensory	GL349658	856231	Or4	-0.918104	0.612637	-0.967258	-0.746661	-0.866229	-0.65065	0.246356	0.740681	0.45852	0.460683	0.757343	0.778786	0.842916	0.375324	0.935588	0.557503	0.750353	0.606508	0.59756	0.398658	0.890719	0.722554	0.999916	0.999749	0.992926	0.999839
811	Or_g34_1	chemosensory	GL349658	856330	Or4	NA	NA	NA	NA	NA	NA	NA	NA	NA	NA	NA	NA	#VALUE!	#VALUE!	#VALUE!	#VALUE!	#VALUE!	#VALUE!	NA	NA	NA	NA	NA	NA	NA	NA
812	Or_g34_1	chemosensory	GL349658	856376	Or4	-0.992515	1.22587	-0.548516	-0.446891	-0.63092	-0.365592	0.571685	0.305724	0.560086	0.842056	0.727791	0.826786	0.985087	1.50275	0.300869	0.199712	0.398061	0.683575	0.868155	0.284535	0.923685	0.726088	0.999916	0.999749	0.997149	0.999839
813	Or_g34_1	chemosensory	GL349658	856402	Or4	3.86453	1.41747	0.448167	-0.251722	-0.709498	1.17527	2.20527e-08	0.00461755	0.568054	0.77551	0.349226	0.399024	14.9346	2.00921	0.200854	0.0633639	0.503388	0.15922	3.42631e-07	0.0170634	0.924833	0.722554	0.999916	0.999749	0.000268829	0.00225118
814	Or_g34_2	chemosensory	GL349658	857333	Or4	NA	NA	NA	NA	NA	NA	NA	NA	NA	NA	NA	NA	#VALUE!	#VALUE!	#VALUE!	#VALUE!	#VALUE!	#VALUE!	NA	NA	NA	NA	NA	NA	NA	NA
815	Or_g34_2	chemosensory	GL349658	857365	Or4	3.86453	1.41747	0.448167	-0.251722	-0.709498	1.17527	1.7865e-16	0.0465613	0.580935	0.674661	0.51071	0.414817	14.9346	2.00921	0.200854	0.0633639	0.503388	0.172073	4.84432e-15	0.0991887	0.924833	0.722554	0.999916	0.999749	0.000268829	0.00225118
816	Or_g34_2	chemosensory	GL349658	857419	Or4	NA	NA	NA	NA	NA	NA	NA	NA	NA	NA	NA	NA	#VALUE!	#VALUE!	#VALUE!	#VALUE!	#VALUE!	#VALUE!	NA	NA	NA	NA	NA	NA	NA	NA
817	Or_g34_2	chemosensory	GL349658	857561	Or4	NA	NA	NA	NA	NA	NA	NA	NA	NA	NA	NA	NA	#VALUE!	#VALUE!	#VALUE!	#VALUE!	#VALUE!	#VALUE!	NA	NA	NA	NA	NA	NA	NA	NA
818	Or_g34_6	chemosensory	GL349658	859173	Or4	NA	NA	NA	NA	NA	NA	NA	NA	NA	NA	NA	NA	#VALUE!	#VALUE!	#VALUE!	#VALUE!	#VALUE!	#VALUE!	NA	NA	NA	NA	NA	NA	NA	NA
819	Or_g34_5	chemosensory	GL349658	859417	Or4	0.657623	-0.616804	1.62037	1.68237	-2.44204	0.475295	0.582764	0.477002	0.233701	0.271456	0.0630227	0.843991	0.432468	0.380447	2.62561	2.83037	5.96357	0.712322	0.868633	0.335423	0.739931	0.713604	0.649154	0.999749	0.418358	0.904012
820	Control_g73_2	control	GL349658	915426	Orcok	NA	NA	NA	NA	NA	NA	NA	NA	NA	NA	NA	NA	#VALUE!	#VALUE!	#VALUE!	#VALUE!	#VALUE!	#VALUE!	NA	NA	NA	NA	NA	NA	NA	NA
821	Control_g73_1	control	GL349658	927526	Orcok	0.42427	1.25079	-0.23837	1.4588	1.0131	2.74147	0.61122	0.323438	0.868895	0.171366	0.597453	0.284859	0.180005	1.56446	0.0568204	2.12809	1.02636	0.0811449	0.868633	0.294701	0.998422	0.580825	0.999916	0.999749	0.586936	0.999839
822	Control_g73_1	control	GL349658	927562	Orcok	NA	NA	NA	NA	NA	NA	NA	NA	NA	NA	NA	NA	#VALUE!	#VALUE!	#VALUE!	#VALUE!	#VALUE!	#VALUE!	NA	NA	NA	NA	NA	NA	NA	NA
823	Control_g73_5	control	GL349658	963618	Orcok	-1.79394	3.41891	0.0588485	-0.110639	0.249681	-0.0807041	0.0454824	0.000541216	0.936591	0.922995	0.867244	0.951056	3.21823	11.6889	0.00346314	0.0122409	0.0623405	0.904508	0.188374	0.00285492	0.998422	0.73036	0.999916	0.999749	0.444316	0.939328
824	Control_g73_5	control	GL349658	963672	Orcok	-0.458372	1.05664	0.39255	-0.199677	-0.335828	1.54214	0.780297	0.345267	0.655372	0.924146	0.842689	0.32437	0.210105	1.11648	0.154096	0.0398708	0.11278	0.105216	0.868633	0.302261	0.941817	0.73036	0.999916	0.999749	0.988917	0.999839
825	Control_g73_5	control	GL349658	963688	Orcok	0.872607	-0.28829	-0.819031	-0.679564	-0.654987	-0.351135	0.508773	0.762967	0.584472	0.686855	0.650298	0.895164	0.761444	0.0831109	0.670813	0.461807	0.429008	0.801319	0.834281	0.405027	0.924833	0.722554	0.999916	0.999749	0.991304	0.999839
826	Control_g73_5	control	GL349658	963801	Orcok	NA	NA	NA	NA	NA	NA	NA	NA	NA	NA	NA	NA	#VALUE!	#VALUE!	#VALUE!	#VALUE!	#VALUE!	#VALUE!	NA	NA	NA	NA	NA	NA	NA	NA
827	Control_g73_5	control	GL349658	963844	Orcok	0.303002	-1.7487	-0.654392	2.07177	0.40352	0.131048	0.689099	0.12787	0.616799	0.0321336	0.816197	0.955078	0.09181	3.05796	0.428229	4.29224	0.162829	0.912173	0.868633	0.186393	0.930538	0.198328	0.999916	0.999749	0.496198	0.995559
828	Control_g73_3	control	GL349658	964003	Orcok	0.773449	-0.844969	0.680329	-2.18921	-0.881622	0.116336	0.238304	0.581125	0.527282	0.00898876	0.686035	0.951604	0.598224	0.713973	0.462848	4.79266	0.777257	0.905549	0.583557	0.356632	0.909182	0.0737563	0.999916	0.999749	0.706012	0.999839
829	Control_g73_3	control	GL349658	964078	Orcok	-0.347308	-1.35386	-1.27825	-1.24356	-1.67795	-0.150183	0.774846	0.311529	0.20056	0.422766	0.378478	0.932726	0.120623	1.83292	1.63393	1.54643	2.81551	0.869978	0.868633	0.286775	0.696774	0.722554	0.999916	0.999749	0.880603	0.999839
830	Control_g13_5	control	GL349658	1065912	Transmembrane protein 165 (Transmembrane protein TPARL) (TPA-regulated locus protein) (Transmembrane protein PFT27) (LOC100161631)	0.679139	-0.694871	-1.57165	-0.913172	1.16821	-1.79131	0.638284	0.480625	0.0425236	0.620833	0.433688	0.192783	0.461229	0.482846	2.47007	0.833883	1.36472	0.0371652	0.868633	0.336568	0.275293	0.722554	0.999916	0.999749	0.515594	0.999839
831	Control_g13_5	control	GL349658	1066002	Transmembrane protein 165 (Transmembrane protein TPARL) (TPA-regulated locus protein) (Transmembrane protein PFT27) (LOC100161631)	NA	NA	NA	NA	NA	NA	NA	NA	NA	NA	NA	NA	#VALUE!	#VALUE!	#VALUE!	#VALUE!	#VALUE!	#VALUE!	NA	NA	NA	NA	NA	NA	NA	NA
832	Control_g13_5	control	GL349658	1066117	Transmembrane protein 165 (Transmembrane protein TPARL) (TPA-regulated locus protein) (Transmembrane protein PFT27) (LOC100161631)	NA	NA	NA	NA	NA	NA	NA	NA	NA	NA	NA	NA	#VALUE!	#VALUE!	#VALUE!	#VALUE!	#VALUE!	#VALUE!	NA	NA	NA	NA	NA	NA	NA	NA
833	Control_g13_5	control	GL349658	1066155	Transmembrane protein 165 (Transmembrane protein TPARL) (TPA-regulated locus protein) (Transmembrane protein PFT27) (LOC100161631)	NA	NA	NA	NA	NA	NA	NA	NA	NA	NA	NA	NA	#VALUE!	#VALUE!	#VALUE!	#VALUE!	#VALUE!	#VALUE!	NA	NA	NA	NA	NA	NA	NA	NA
834	Control_g13_5	control	GL349658	1066289	Transmembrane protein 165 (Transmembrane protein TPARL) (TPA-regulated locus protein) (Transmembrane protein PFT27) (LOC100161631)	NA	NA	NA	NA	NA	NA	NA	NA	NA	NA	NA	NA	#VALUE!	#VALUE!	#VALUE!	#VALUE!	#VALUE!	#VALUE!	NA	NA	NA	NA	NA	NA	NA	NA
835	Control_g13_5	control	GL349658	1066402	Transmembrane protein 165 (Transmembrane protein TPARL) (TPA-regulated locus protein) (Transmembrane protein PFT27) (LOC100161631)	-0.222383	-0.809422	-1.24934	-0.759333	-1.05766	-2.06012	0.838635	0.50164	0.166059	0.586405	0.562117	0.198275	0.049454	0.655164	1.56085	0.576586	1.11864	0.0393129	0.868633	0.340902	0.648734	0.722554	0.999916	0.999749	0.862337	0.999839
836	Control_g13_5	control	GL349658	1066457	Transmembrane protein 165 (Transmembrane protein TPARL) (TPA-regulated locus protein) (Transmembrane protein PFT27) (LOC100161631)	-0.432094	-0.0687983	0.0365677	2.32349	-0.323667	0.60881	0.779563	0.947906	0.964807	0.238849	0.839124	0.678692	0.186705	0.00473321	0.0013372	5.39863	0.10476	0.460622	0.868633	0.459131	0.998422	0.672647	0.999916	0.999749	0.755325	0.999839
837	Control_g13_5	control	GL349658	1066561	Transmembrane protein 165 (Transmembrane protein TPARL) (TPA-regulated locus protein) (Transmembrane protein PFT27) (LOC100161631)	NA	NA	NA	NA	NA	NA	NA	NA	NA	NA	NA	NA	#VALUE!	#VALUE!	#VALUE!	#VALUE!	#VALUE!	#VALUE!	NA	NA	NA	NA	NA	NA	NA	NA
838	Control_g13_4	control	GL349658	1078663	Transmembrane protein 165 (Transmembrane protein TPARL) (TPA-regulated locus protein) (Transmembrane protein PFT27) (LOC100161631)	0.700569	-0.654732	-1.51867	-0.889531	1.25767	-1.68824	0.45604	0.359892	0.379392	0.458946	0.245578	0.581995	0.490797	0.428674	2.30634	0.791265	1.58174	0.338718	0.811145	0.30669	0.8606	0.722554	0.999916	0.999749	0.537345	0.999839
839	Control_g13_4	control	GL349658	1078767	Transmembrane protein 165 (Transmembrane protein TPARL) (TPA-regulated locus protein) (Transmembrane protein PFT27) (LOC100161631)	NA	NA	NA	NA	NA	NA	NA	NA	NA	NA	NA	NA	#VALUE!	#VALUE!	#VALUE!	#VALUE!	#VALUE!	#VALUE!	NA	NA	NA	NA	NA	NA	NA	NA
840	Control_g186_1	control	GL349658	1121495	aminomethyltransferase (LOC100161583)	NA	NA	NA	NA	NA	NA	NA	NA	NA	NA	NA	NA	#VALUE!	#VALUE!	#VALUE!	#VALUE!	#VALUE!	#VALUE!	NA	NA	NA	NA	NA	NA	NA	NA
841	Control_g186_1	control	GL349658	1121543	aminomethyltransferase (LOC100161583)	-1.39663	1.93758	0.27902	1.0159	-0.124415	0.634917	0.260413	0.156878	0.785436	0.521778	0.952144	0.727132	1.95058	3.75421	0.0778522	1.03206	0.0154791	0.528721	0.620143	0.209385	0.98317	0.722554	0.999916	0.999749	0.943945	0.999839
842	Control_g186_1	control	GL349658	1121555	aminomethyltransferase (LOC100161583)	NA	NA	NA	NA	NA	NA	NA	NA	NA	NA	NA	NA	#VALUE!	#VALUE!	#VALUE!	#VALUE!	#VALUE!	#VALUE!	NA	NA	NA	NA	NA	NA	NA	NA
843	Control_g186_1	control	GL349658	1121600	aminomethyltransferase (LOC100161583)	0.0821498	-0.878135	1.30657	0.997703	1.31984	-1.16532	0.950823	0.362855	0.38814	0.557795	0.366568	0.664587	0.00674858	0.771121	1.70713	0.995411	1.74197	0.441675	0.88022	0.30669	0.863105	0.722554	0.999916	0.999749	0.798515	0.999839
844	Control_g186_1	control	GL349658	1121609	aminomethyltransferase (LOC100161583)	2.10655	0.50608	1.57802	-0.734671	-0.380219	0.117782	0.0140532	0.438075	0.316889	0.502723	0.700504	0.966432	4.43757	0.256117	2.49016	0.539741	0.144567	0.933991	0.0741167	0.325628	0.815769	0.722554	0.999916	0.999749	0.623734	0.999839
845	Control_g186_2	control	GL349658	1122526	aminomethyltransferase (LOC100161583)	0.17612	-1.73901	-0.13479	-0.663151	0.581852	-2.67131	0.832871	0.169739	0.925633	0.534064	0.761657	0.297327	0.0310183	3.02414	0.0181684	0.439769	0.338551	0.0884031	0.868633	0.21775	0.998422	0.722554	0.999916	0.999749	0.672254	0.999839
846	Control_g186_2	control	GL349658	1122537	aminomethyltransferase (LOC100161583)	0.0345267	-1.30878	-1.18981	0.716132	1.48397	-2.66459	0.958519	0.398838	0.276575	0.398506	0.527649	0.169839	0.00119209	1.71291	1.41565	0.512845	2.20216	0.0288454	0.881633	0.315808	0.785941	0.722554	0.999916	0.999749	0.280672	0.720809
847	Control_g186_2	control	GL349658	1122564	aminomethyltransferase (LOC100161583)	1.31941	-1.72106	-0.180032	-0.944722	0.0722	-1.80823	0.278311	0.199781	0.857832	0.543534	0.971656	0.310885	1.74085	2.96206	0.0324116	0.8925	0.00521283	0.0966495	0.643245	0.237996	0.998422	0.722554	0.999916	0.999749	0.808439	0.999839
848	Control_g186_2	control	GL349658	1122605	aminomethyltransferase (LOC100161583)	NA	NA	NA	NA	NA	NA	NA	NA	NA	NA	NA	NA	#VALUE!	#VALUE!	#VALUE!	#VALUE!	#VALUE!	#VALUE!	NA	NA	NA	NA	NA	NA	NA	NA
849	Control_g186_2	control	GL349658	1122625	aminomethyltransferase (LOC100161583)	1.0847	0.362786	-0.301896	-0.591716	-1.28344	-0.0650565	0.413802	0.70597	0.841377	0.727212	0.378239	0.980624	1.17657	0.131613	0.0911413	0.350128	1.64722	0.961623	0.780448	0.388357	0.996449	0.722554	0.999916	0.999749	0.982539	0.999839
850	Or_g54_1	chemosensory	GL349661	886094	Or58PC	NA	NA	NA	NA	NA	NA	NA	NA	NA	NA	NA	NA	#VALUE!	#VALUE!	#VALUE!	#VALUE!	#VALUE!	#VALUE!	NA	NA	NA	NA	NA	NA	NA	NA
851	Or_g54_1	chemosensory	GL349661	886147	Or58PC	NA	NA	NA	NA	NA	NA	NA	NA	NA	NA	NA	NA	#VALUE!	#VALUE!	#VALUE!	#VALUE!	#VALUE!	#VALUE!	NA	NA	NA	NA	NA	NA	NA	NA
852	Or_g54_1	chemosensory	GL349661	886165	Or58PC	NA	NA	NA	NA	NA	NA	NA	NA	NA	NA	NA	NA	#VALUE!	#VALUE!	#VALUE!	#VALUE!	#VALUE!	#VALUE!	NA	NA	NA	NA	NA	NA	NA	NA
853	Or_g54_1	chemosensory	GL349661	886252	Or58PC	-0.24764	-0.783995	-1.12629	-0.715962	-1.60957	-1.76248	0.821764	0.517861	0.214798	0.610266	0.380746	0.274158	0.0613255	0.614647	1.26852	0.512601	2.59073	0.0751624	0.868633	0.344095	0.715304	0.722554	0.999916	0.999749	0.870854	0.999839
854	Or_g54_1	chemosensory	GL349661	886403	Or58PC	NA	NA	NA	NA	NA	NA	NA	NA	NA	NA	NA	NA	#VALUE!	#VALUE!	#VALUE!	#VALUE!	#VALUE!	#VALUE!	NA	NA	NA	NA	NA	NA	NA	NA
855	Or_g54_1	chemosensory	GL349661	886434	Or58PC	NA	NA	NA	NA	NA	NA	NA	NA	NA	NA	NA	NA	#VALUE!	#VALUE!	#VALUE!	#VALUE!	#VALUE!	#VALUE!	NA	NA	NA	NA	NA	NA	NA	NA
856	Or_g54_1	chemosensory	GL349661	886480	Or58PC	NA	NA	NA	NA	NA	NA	NA	NA	NA	NA	NA	NA	#VALUE!	#VALUE!	#VALUE!	#VALUE!	#VALUE!	#VALUE!	NA	NA	NA	NA	NA	NA	NA	NA
857	Or_g54_1	chemosensory	GL349661	886539	Or58PC	NA	NA	NA	NA	NA	NA	NA	NA	NA	NA	NA	NA	#VALUE!	#VALUE!	#VALUE!	#VALUE!	#VALUE!	#VALUE!	NA	NA	NA	NA	NA	NA	NA	NA
858	Or_g54_1	chemosensory	GL349661	886735	Or58PC	NA	NA	NA	NA	NA	NA	NA	NA	NA	NA	NA	NA	#VALUE!	#VALUE!	#VALUE!	#VALUE!	#VALUE!	#VALUE!	NA	NA	NA	NA	NA	NA	NA	NA
859	Or_g54_1	chemosensory	GL349661	886743	Or58PC	NA	NA	NA	NA	NA	NA	NA	NA	NA	NA	NA	NA	#VALUE!	#VALUE!	#VALUE!	#VALUE!	#VALUE!	#VALUE!	NA	NA	NA	NA	NA	NA	NA	NA
860	Or_g54_1	chemosensory	GL349661	886746	Or58PC	NA	NA	NA	NA	NA	NA	NA	NA	NA	NA	NA	NA	#VALUE!	#VALUE!	#VALUE!	#VALUE!	#VALUE!	#VALUE!	NA	NA	NA	NA	NA	NA	NA	NA
861	Or_g54_1	chemosensory	GL349661	886813	Or58PC	-1.42163	2.73186	0.0602942	-0.0862317	0.218301	-0.0181138	0.199987	0.000675794	0.961857	0.951482	0.857665	0.993534	2.02104	7.46307	0.00363539	0.00743591	0.0476552	0.987109	0.529529	0.00344449	0.998422	0.733629	0.999916	0.999749	0.876338	0.999839
862	P450_g54_2	detoxification	GL349663	755393	P450_XM_001950557	NA	NA	NA	NA	NA	NA	NA	NA	NA	NA	NA	NA	#VALUE!	#VALUE!	#VALUE!	#VALUE!	#VALUE!	#VALUE!	NA	NA	NA	NA	NA	NA	NA	NA
863	P450_g54_2	detoxification	GL349663	755474	P450_XM_001950557	-0.738583	-0.442639	2.68024	-1.29883	-0.0130963	2.88196	0.377637	0.727578	0.0642722	0.224741	0.994566	0.26238	0.545504	0.19593	7.1837	1.68697	0.000171514	0.0688435	0.748181	0.394359	0.36675	0.658191	0.999916	0.999749	0.399036	0.87875
864	P450_g54_3	detoxification	GL349663	755638	P450_XM_001950557	-0.738583	-0.442639	2.68024	-1.29883	-0.0130963	2.88196	0.302132	0.791339	0.0230439	0.155639	0.995872	0.168618	0.545504	0.19593	7.1837	1.68697	0.000171514	0.0284322	0.67228	0.413044	0.180773	0.547513	0.999916	0.999749	0.399036	0.87875
865	P450_g54_3	detoxification	GL349663	755760	P450_XM_001950557	0.0689684	-0.730419	-1.19304	-0.570031	3.22315	-0.956118	0.950529	0.551254	0.193693	0.688129	0.0825485	0.557344	0.00475664	0.533511	1.42335	0.324935	10.3887	0.310632	0.88022	0.351062	0.685243	0.722554	0.762135	0.999749	0.108365	0.370486
866	P450_g54_5	detoxification	GL349663	756210	P450_XM_001950557	NA	NA	NA	NA	NA	NA	NA	NA	NA	NA	NA	NA	#VALUE!	#VALUE!	#VALUE!	#VALUE!	#VALUE!	#VALUE!	NA	NA	NA	NA	NA	NA	NA	NA
867	P450_g54_4	detoxification	GL349663	756389	P450_XM_001950557	-0.417297	-1.16608	3.03605	-1.37129	0.0757717	3.1813	0.730404	0.183843	0.0274082	0.375589	0.95452	0.192935	0.174137	1.35975	9.21763	1.88043	0.00574135	0.0372238	0.868633	0.227985	0.20267	0.722554	0.999916	0.999749	0.221345	0.61892
868	P450_g54_4	detoxification	GL349663	756490	P450_XM_001950557	NA	NA	NA	NA	NA	NA	NA	NA	NA	NA	NA	NA	#VALUE!	#VALUE!	#VALUE!	#VALUE!	#VALUE!	#VALUE!	NA	NA	NA	NA	NA	NA	NA	NA
869	P450_g54_4	detoxification	GL349663	756498	P450_XM_001950557	-0.767752	-1.57649	0.955012	-0.696232	0.000255123	0.254528	0.389976	0.24477	0.536551	0.541789	0.999916	0.926076	0.589443	2.48533	0.912048	0.484739	6.5088e-08	0.857617	0.76154	0.260257	0.910443	0.722554	0.999916	0.999749	0.957728	0.999839
870	P450_g54_4	detoxification	GL349663	756500	P450_XM_001950557	-0.0292542	3.20197	-0.0746661	0.419253	-0.728293	-0.441279	0.962234	0.0266614	0.941571	0.595598	0.739237	0.807146	0.000855806	10.2526	0.00557503	0.175773	0.53041	0.651485	0.883128	0.0657398	0.998422	0.722554	0.999916	0.999749	0.691823	0.999839
871	P450_g54_7	detoxification	GL349663	757947	P450_XM_001950557	-0.459052	1.72676	1.12212	0.748873	1.20112	2.59086	0.686984	0.169329	0.233038	0.606968	0.52791	0.120849	0.210729	2.9817	1.25915	0.56081	1.44269	0.0146044	0.868633	0.217407	0.739931	0.722554	0.999916	0.999749	0.680985	0.999839
872	OBP_g3_6	chemosensory	GL349667	921181	OBP11	NA	NA	NA	NA	NA	NA	NA	NA	NA	NA	NA	NA	#VALUE!	#VALUE!	#VALUE!	#VALUE!	#VALUE!	#VALUE!	NA	NA	NA	NA	NA	NA	NA	NA
873	OBP_g3_6	chemosensory	GL349667	921188	OBP11	NA	NA	NA	NA	NA	NA	NA	NA	NA	NA	NA	NA	#VALUE!	#VALUE!	#VALUE!	#VALUE!	#VALUE!	#VALUE!	NA	NA	NA	NA	NA	NA	NA	NA
874	OBP_g3_2	chemosensory	GL349667	922317	OBP11	NA	NA	NA	NA	NA	NA	NA	NA	NA	NA	NA	NA	#VALUE!	#VALUE!	#VALUE!	#VALUE!	#VALUE!	#VALUE!	NA	NA	NA	NA	NA	NA	NA	NA
875	OBP_g3_2	chemosensory	GL349667	922393	OBP11	NA	NA	NA	NA	NA	NA	NA	NA	NA	NA	NA	NA	#VALUE!	#VALUE!	#VALUE!	#VALUE!	#VALUE!	#VALUE!	NA	NA	NA	NA	NA	NA	NA	NA
876	OBP_g3_2	chemosensory	GL349667	922399	OBP11	4.63015	1.80415	0.645973	0.00705842	-0.79556	-0.545029	2.22712e-218	1.20226e-07	0.00716921	0.964758	0.125139	0.203395	21.4383	3.25495	0.417281	4.98212e-05	0.632916	0.0413693	9.14499e-216	1.39398e-06	0.0724563	0.734213	0.963476	0.999749	3.06382e-54	1.76388e-52
877	OBP_g3_1	chemosensory	GL349667	923153	OBP11	NA	NA	NA	NA	NA	NA	NA	NA	NA	NA	NA	NA	#VALUE!	#VALUE!	#VALUE!	#VALUE!	#VALUE!	#VALUE!	NA	NA	NA	NA	NA	NA	NA	NA
878	OBP_g3_1	chemosensory	GL349667	923157	OBP11	3.27842	1.2649	0.480653	0.0236414	-0.559486	-0.317374	0.0218892	0.191766	0.528197	0.987815	0.70443	0.815372	10.7481	1.59998	0.231027	0.000558918	0.313024	0.664831	0.108105	0.233948	0.909182	0.743244	0.999916	0.999749	0.345964	0.815092
879	OBP_g3_1	chemosensory	GL349667	923197	OBP11	NA	NA	NA	NA	NA	NA	NA	NA	NA	NA	NA	NA	#VALUE!	#VALUE!	#VALUE!	#VALUE!	#VALUE!	#VALUE!	NA	NA	NA	NA	NA	NA	NA	NA
880	OBP_g3_1	chemosensory	GL349667	923249	OBP11	NA	NA	NA	NA	NA	NA	NA	NA	NA	NA	NA	NA	#VALUE!	#VALUE!	#VALUE!	#VALUE!	#VALUE!	#VALUE!	NA	NA	NA	NA	NA	NA	NA	NA
881	OBP_g3_1	chemosensory	GL349667	923268	OBP11	-0.788927	1.0011	-0.493239	0.225954	1.46262	2.11115	0.412541	0.490452	0.765652	0.828356	0.508002	0.474484	0.622406	1.00221	0.243284	0.0510554	2.13927	0.225135	0.779093	0.338949	0.973318	0.725251	0.999916	0.999749	0.851522	0.999839
882	OBP_g3_4	chemosensory	GL349667	933008	OBP11	NA	NA	NA	NA	NA	NA	NA	NA	NA	NA	NA	NA	#VALUE!	#VALUE!	#VALUE!	#VALUE!	#VALUE!	#VALUE!	NA	NA	NA	NA	NA	NA	NA	NA
883	OBP_g3_4	chemosensory	GL349667	933023	OBP11	NA	NA	NA	NA	NA	NA	NA	NA	NA	NA	NA	NA	#VALUE!	#VALUE!	#VALUE!	#VALUE!	#VALUE!	#VALUE!	NA	NA	NA	NA	NA	NA	NA	NA
884	OBP_g3_3	chemosensory	GL349667	934289	OBP11	NA	NA	NA	NA	NA	NA	NA	NA	NA	NA	NA	NA	#VALUE!	#VALUE!	#VALUE!	#VALUE!	#VALUE!	#VALUE!	NA	NA	NA	NA	NA	NA	NA	NA
885	PMT_76_1	pmt	GL349667	934379	OBP11_PMT8	-1.73782	1.17433	3.69733	-1.75355	0.357768	-0.714346	0.060701	0.0802227	0.000446449	0.138592	0.724921	0.702358	3.02001	1.37906	13.6703	3.07493	0.127998	0.493306	0.231592	0.142848	0.00672594	0.520149	0.999916	0.999749	0.0343832	0.147409
886	PMT_75_1	pmt	GL349667	934891	OBP11_PMT7	4.74547	1.89582	0.638489	-0.229866	-0.783399	-0.501573	2.76691e-165	6.31053e-47	0.0448938	0.299082	8.68168e-05	0.374791	22.5195	3.59414	0.407668	0.0528385	0.613714	0.140468	6.62751e-163	4.35682e-45	0.284917	0.722554	0.00453706	0.999749	4.74177e-82	4.49631e-80
887	PMT_74_1;PMT_75_1	pmt	GL349667	934905	OBP11_PMT6	-1.77881	1.99302	2.73688	-1.14908	0.417382	-0.461603	0.00767206	0.0490411	0.0177479	0.177729	0.785512	0.821788	3.16415	3.97215	7.49051	1.32038	0.174208	0.675336	0.0448064	0.103456	0.149008	0.589054	0.999916	0.999749	0.264431	0.693111
888	PMT_73_1	pmt	GL349667	935182	OBP11_PMT5	NA	NA	NA	NA	NA	NA	NA	NA	NA	NA	NA	NA	#VALUE!	#VALUE!	#VALUE!	#VALUE!	#VALUE!	#VALUE!	NA	NA	NA	NA	NA	NA	NA	NA
889	PMT_73_1	pmt	GL349667	935212	OBP11_PMT5	NA	NA	NA	NA	NA	NA	NA	NA	NA	NA	NA	NA	#VALUE!	#VALUE!	#VALUE!	#VALUE!	#VALUE!	#VALUE!	NA	NA	NA	NA	NA	NA	NA	NA
890	PMT_71_1	pmt	GL349667	935756	OBP11_PMT3	2.12339	-0.818946	-0.208011	0.0242367	-2.30155	0.68203	0.186789	0.455332	0.809482	0.990589	0.165978	0.656057	4.5088	0.670673	0.0432684	0.000587419	5.29715	0.43041	0.506912	0.329962	0.988931	0.744712	0.999916	0.999749	0.695164	0.999839
891	PMT_71_1	pmt	GL349667	935789	OBP11_PMT3	-2.12339	0.818946	0.208011	-0.0242367	2.30155	-0.68203	0.0928379	0.370981	0.884838	0.988019	0.0969114	0.789041	4.5088	0.670673	0.0432684	0.000587419	5.29715	0.622585	0.316544	0.308756	0.998422	0.743244	0.849028	0.999749	0.583122	0.999839
892	PMT_70_1	pmt	GL349667	935890	OBP11_PMT2	NA	NA	NA	NA	NA	NA	NA	NA	NA	NA	NA	NA	#VALUE!	#VALUE!	#VALUE!	#VALUE!	#VALUE!	#VALUE!	NA	NA	NA	NA	NA	NA	NA	NA
893	PMT_69_1	pmt	GL349667	936141	OBP11_PMT1	NA	NA	NA	NA	NA	NA	NA	NA	NA	NA	NA	NA	#VALUE!	#VALUE!	#VALUE!	#VALUE!	#VALUE!	#VALUE!	NA	NA	NA	NA	NA	NA	NA	NA
894	Gr_g73_4	chemosensory	GL349667	975392	Gr75P	-0.347563	-1.36329	-0.748702	1.89106	-0.550386	-0.295093	0.673516	0.479515	0.581709	0.0728296	0.850492	0.902641	0.1208	1.85857	0.560555	3.57611	0.302925	0.814761	0.868633	0.336381	0.924833	0.355321	0.999916	0.999749	0.864688	0.999839
895	Gr_g73_3	chemosensory	GL349667	983183	Gr75P	NA	NA	NA	NA	NA	NA	NA	NA	NA	NA	NA	NA	#VALUE!	#VALUE!	#VALUE!	#VALUE!	#VALUE!	#VALUE!	NA	NA	NA	NA	NA	NA	NA	NA
896	Gr_g73_3	chemosensory	GL349667	983188	Gr75P	NA	NA	NA	NA	NA	NA	NA	NA	NA	NA	NA	NA	#VALUE!	#VALUE!	#VALUE!	#VALUE!	#VALUE!	#VALUE!	NA	NA	NA	NA	NA	NA	NA	NA
897	Gr_g73_3	chemosensory	GL349667	983192	Gr75P	NA	NA	NA	NA	NA	NA	NA	NA	NA	NA	NA	NA	#VALUE!	#VALUE!	#VALUE!	#VALUE!	#VALUE!	#VALUE!	NA	NA	NA	NA	NA	NA	NA	NA
898	Gr_g73_3	chemosensory	GL349667	983268	Gr75P	-0.132324	-0.724211	-0.983501	-0.63075	0.306999	0.0340165	0.897464	0.353932	0.602295	0.630706	0.795279	0.991904	0.0175097	0.524481	0.967274	0.397846	0.0942481	0.983874	0.870293	0.304581	0.929947	0.722554	0.999916	0.999749	0.97985	0.999839
899	Control_g49_4	control	GL349668	744516	repressor (LOC100169627)	-0.734671	0.56816	0.739348	0.880176	-1.24228	-0.0810442	0.333986	0.625908	0.471245	0.367327	0.491415	0.973047	0.539741	0.322806	0.546635	0.77471	1.54326	0.94682	0.708476	0.365869	0.893701	0.722554	0.999916	0.999749	0.925348	0.999839
900	Control_g49_4	control	GL349668	744540	repressor (LOC100169627)	0.690109	-0.521643	0.0489837	-0.99158	-1.21141	-1.01922	0.415111	0.794073	0.964096	0.36178	0.695599	0.688632	0.476251	0.272111	0.0023994	0.983231	1.46752	0.474214	0.781145	0.413925	0.998422	0.722554	0.999916	0.999749	0.990187	0.999839
901	Control_g49_4	control	GL349668	744575	repressor (LOC100169627)	-0.495365	-0.287609	0.290501	0.128157	-0.700229	0.804149	0.658265	0.817633	0.687194	0.928962	0.717064	0.633453	0.245386	0.0827191	0.0843906	0.0164242	0.490321	0.401262	0.868633	0.42141	0.950492	0.731182	0.999916	0.999749	0.996687	0.999839
902	Control_g49_4	control	GL349668	744659	repressor (LOC100169627)	NA	NA	NA	NA	NA	NA	NA	NA	NA	NA	NA	NA	#VALUE!	#VALUE!	#VALUE!	#VALUE!	#VALUE!	#VALUE!	NA	NA	NA	NA	NA	NA	NA	NA
903	Control_g49_5	control	GL349668	744771	repressor (LOC100169627)	-0.783569	0.126626	-0.832553	-1.02296	-0.600476	-0.397227	0.580608	0.902887	0.507852	0.574267	0.708719	0.892485	0.613981	0.0160342	0.693145	1.04645	0.360571	0.79653	0.868633	0.447434	0.906848	0.722554	0.999916	0.999749	0.993503	0.999839
904	P450_g2_1	detoxification	GL349670	862816	P450_XM_001943115	-1.96011	-0.45395	0.757377	-1.00867	0.182413	0.727867	0.0471473	0.544919	0.675352	0.423793	0.872425	0.820677	3.84205	0.20607	0.573619	1.01742	0.0332746	0.67351	0.191872	0.349372	0.944984	0.722554	0.999916	0.999749	0.867836	0.999839
905	P450_g2_1	detoxification	GL349670	862981	P450_XM_001943115	NA	NA	NA	NA	NA	NA	NA	NA	NA	NA	NA	NA	#VALUE!	#VALUE!	#VALUE!	#VALUE!	#VALUE!	#VALUE!	NA	NA	NA	NA	NA	NA	NA	NA
906	P450_g2_1	detoxification	GL349670	863031	P450_XM_001943115	NA	NA	NA	NA	NA	NA	NA	NA	NA	NA	NA	NA	#VALUE!	#VALUE!	#VALUE!	#VALUE!	#VALUE!	#VALUE!	NA	NA	NA	NA	NA	NA	NA	NA
907	P450_g2_1	detoxification	GL349670	863088	P450_XM_001943115	NA	NA	NA	NA	NA	NA	NA	NA	NA	NA	NA	NA	#VALUE!	#VALUE!	#VALUE!	#VALUE!	#VALUE!	#VALUE!	NA	NA	NA	NA	NA	NA	NA	NA
908	P450_g2_1	detoxification	GL349670	863103	P450_XM_001943115	NA	NA	NA	NA	NA	NA	NA	NA	NA	NA	NA	NA	#VALUE!	#VALUE!	#VALUE!	#VALUE!	#VALUE!	#VALUE!	NA	NA	NA	NA	NA	NA	NA	NA
909	P450_g2_1	detoxification	GL349670	863105	P450_XM_001943115	NA	NA	NA	NA	NA	NA	NA	NA	NA	NA	NA	NA	#VALUE!	#VALUE!	#VALUE!	#VALUE!	#VALUE!	#VALUE!	NA	NA	NA	NA	NA	NA	NA	NA
910	P450_g2_1	detoxification	GL349670	863138	P450_XM_001943115	-1.57556	2.98435	-0.00195595	-0.150353	0.198741	0.0466026	0.0629673	3.52166e-06	0.999002	0.889475	0.838442	0.9865	2.48238	8.90634	3.82573e-06	0.022606	0.0394981	0.973182	0.236896	3.05658e-05	0.999932	0.730185	0.999916	0.999749	0.754581	0.999839
911	P450_g2_1	detoxification	GL349670	863234	P450_XM_001943115	NA	NA	NA	NA	NA	NA	NA	NA	NA	NA	NA	NA	#VALUE!	#VALUE!	#VALUE!	#VALUE!	#VALUE!	#VALUE!	NA	NA	NA	NA	NA	NA	NA	NA
912	P450_g2_1	detoxification	GL349670	863276	P450_XM_001943115	NA	NA	NA	NA	NA	NA	NA	NA	NA	NA	NA	NA	#VALUE!	#VALUE!	#VALUE!	#VALUE!	#VALUE!	#VALUE!	NA	NA	NA	NA	NA	NA	NA	NA
913	P450_g2_1	detoxification	GL349670	863309	P450_XM_001943115	NA	NA	NA	NA	NA	NA	NA	NA	NA	NA	NA	NA	#VALUE!	#VALUE!	#VALUE!	#VALUE!	#VALUE!	#VALUE!	NA	NA	NA	NA	NA	NA	NA	NA
914	P450_g2_1	detoxification	GL349670	863345	P450_XM_001943115	NA	NA	NA	NA	NA	NA	NA	NA	NA	NA	NA	NA	#VALUE!	#VALUE!	#VALUE!	#VALUE!	#VALUE!	#VALUE!	NA	NA	NA	NA	NA	NA	NA	NA
915	P450_g2_1	detoxification	GL349670	863353	P450_XM_001943115	-0.411514	0.0229611	-0.815205	-0.231057	0.549961	0.520027	0.774523	0.982349	0.616283	0.899792	0.726768	0.857131	0.169344	0.000527213	0.664559	0.0533873	0.302457	0.734674	0.868633	0.467298	0.930195	0.730185	0.999916	0.999749	0.992215	0.999839
916	P450_g2_1	detoxification	GL349670	863369	P450_XM_001943115	NA	NA	NA	NA	NA	NA	NA	NA	NA	NA	NA	NA	#VALUE!	#VALUE!	#VALUE!	#VALUE!	#VALUE!	#VALUE!	NA	NA	NA	NA	NA	NA	NA	NA
917	P450_g2_1	detoxification	GL349670	863401	P450_XM_001943115	NA	NA	NA	NA	NA	NA	NA	NA	NA	NA	NA	NA	#VALUE!	#VALUE!	#VALUE!	#VALUE!	#VALUE!	#VALUE!	NA	NA	NA	NA	NA	NA	NA	NA
918	P450_g2_1	detoxification	GL349670	863478	P450_XM_001943115	NA	NA	NA	NA	NA	NA	NA	NA	NA	NA	NA	NA	#VALUE!	#VALUE!	#VALUE!	#VALUE!	#VALUE!	#VALUE!	NA	NA	NA	NA	NA	NA	NA	NA
919	P450_g2_1	detoxification	GL349670	863481	P450_XM_001943115	-0.664937	-1.38711	4.94157	-2.16158	0.273833	-0.786376	0.191743	0.0133673	4.39321e-32	0.000890296	0.747192	0.290718	0.442141	1.92406	24.4191	4.67241	0.0749843	0.0845169	0.515276	0.0393479	4.29203e-30	0.0111321	0.999916	0.999749	5.03319e-13	1.03357e-11
920	P450_g2_1	detoxification	GL349670	863491	P450_XM_001943115	NA	NA	NA	NA	NA	NA	NA	NA	NA	NA	NA	NA	#VALUE!	#VALUE!	#VALUE!	#VALUE!	#VALUE!	#VALUE!	NA	NA	NA	NA	NA	NA	NA	NA
921	P450_g2_1	detoxification	GL349670	863563	P450_XM_001943115	NA	NA	NA	NA	NA	NA	NA	NA	NA	NA	NA	NA	#VALUE!	#VALUE!	#VALUE!	#VALUE!	#VALUE!	#VALUE!	NA	NA	NA	NA	NA	NA	NA	NA
922	P450_g2_1	detoxification	GL349670	863573	P450_XM_001943115	4.34433	1.74224	0.593928	-0.228165	-0.771579	-0.581852	4.44249e-18	4.72345e-06	0.517623	0.721488	0.180921	0.721127	18.8732	3.03539	0.35275	0.0520595	0.595333	0.520024	1.27692e-16	4.00805e-05	0.908016	0.722554	0.999916	0.999749	4.85162e-07	6.43689e-06
923	P450_g2_1	detoxification	GL349670	863587	P450_XM_001943115	NA	NA	NA	NA	NA	NA	NA	NA	NA	NA	NA	NA	#VALUE!	#VALUE!	#VALUE!	#VALUE!	#VALUE!	#VALUE!	NA	NA	NA	NA	NA	NA	NA	NA
924	P450_g2_1	detoxification	GL349670	863687	P450_XM_001943115	-1.70856	-0.125861	1.81384	-0.0212603	0.980099	-0.893613	0.0109241	0.935943	0.0997353	0.980248	0.679529	0.647903	2.91918	0.015841	3.29003	0.000452	0.960595	0.419778	0.0601524	0.456078	0.494819	0.739935	0.999916	0.999749	0.739156	0.999839
925	P450_g2_1	detoxification	GL349670	863704	P450_XM_001943115	NA	NA	NA	NA	NA	NA	NA	NA	NA	NA	NA	NA	#VALUE!	#VALUE!	#VALUE!	#VALUE!	#VALUE!	#VALUE!	NA	NA	NA	NA	NA	NA	NA	NA
926	P450_g2_1	detoxification	GL349670	863739	P450_XM_001943115	-0.664937	-1.38711	4.94157	-2.16158	0.273833	-0.786376	0.321447	0.00237677	2.95127e-43	0.0116063	0.692153	0.216563	0.442141	1.92406	24.4191	4.67241	0.0749843	0.0468995	0.695219	0.00967841	4.5309e-41	0.0897716	0.999916	0.999749	5.03319e-13	1.03357e-11
927	P450_g2_1	detoxification	GL349670	863741	P450_XM_001943115	NA	NA	NA	NA	NA	NA	NA	NA	NA	NA	NA	NA	#VALUE!	#VALUE!	#VALUE!	#VALUE!	#VALUE!	#VALUE!	NA	NA	NA	NA	NA	NA	NA	NA
928	P450_g2_4	detoxification	GL349670	864666	P450_XM_001943115	-0.665532	-1.38251	4.97942	-2.16311	0.289905	-0.762479	0.117059	1.87937e-05	1.78291e-10	6.72129e-05	0.553559	0.58215	0.442933	1.91135	24.7946	4.67903	0.0840451	0.338899	0.366473	0.000138571	6.76246e-09	0.00121956	0.999916	0.999749	2.28236e-13	4.93849e-12
929	P450_g2_4	detoxification	GL349670	864690	P450_XM_001943115	NA	NA	NA	NA	NA	NA	NA	NA	NA	NA	NA	NA	#VALUE!	#VALUE!	#VALUE!	#VALUE!	#VALUE!	#VALUE!	NA	NA	NA	NA	NA	NA	NA	NA
930	P450_g2_4	detoxification	GL349670	864691	P450_XM_001943115	4.24143	1.71426	0.603027	-0.222553	-0.756696	-0.532358	1.09593e-29	0.0503721	0.328829	0.642255	0.568468	0.627214	17.9897	2.93869	0.363641	0.0495297	0.572589	0.393398	4.92198e-28	0.104942	0.824059	0.722554	0.999916	0.999749	5.10801e-06	5.81917e-05
931	P450_g2_4	detoxification	GL349670	864835	P450_XM_001943115	NA	NA	NA	NA	NA	NA	NA	NA	NA	NA	NA	NA	#VALUE!	#VALUE!	#VALUE!	#VALUE!	#VALUE!	#VALUE!	NA	NA	NA	NA	NA	NA	NA	NA
932	P450_g2_3	detoxification	GL349670	868271	P450_XM_001943115	NA	NA	NA	NA	NA	NA	NA	NA	NA	NA	NA	NA	#VALUE!	#VALUE!	#VALUE!	#VALUE!	#VALUE!	#VALUE!	NA	NA	NA	NA	NA	NA	NA	NA
933	P450_g2_3	detoxification	GL349670	868278	P450_XM_001943115	NA	NA	NA	NA	NA	NA	NA	NA	NA	NA	NA	NA	#VALUE!	#VALUE!	#VALUE!	#VALUE!	#VALUE!	#VALUE!	NA	NA	NA	NA	NA	NA	NA	NA
934	P450_g2_3	detoxification	GL349670	868317	P450_XM_001943115	-0.665532	-1.38251	4.97942	-2.16311	0.289905	-0.762479	0.117059	1.87937e-05	1.78291e-10	6.72129e-05	0.553559	0.58215	0.442933	1.91135	24.7946	4.67903	0.0840451	0.338899	0.366473	0.000138571	6.76246e-09	0.00121956	0.999916	0.999749	2.28236e-13	4.93849e-12
935	P450_g2_3	detoxification	GL349670	868375	P450_XM_001943115	NA	NA	NA	NA	NA	NA	NA	NA	NA	NA	NA	NA	#VALUE!	#VALUE!	#VALUE!	#VALUE!	#VALUE!	#VALUE!	NA	NA	NA	NA	NA	NA	NA	NA
936	P450_g2_3	detoxification	GL349670	868396	P450_XM_001943115	-1.49332	2.26864	-0.252742	0.154265	-0.131474	0.248745	0.0459964	0.194618	0.837582	0.871833	0.960415	0.909514	2.23001	5.14674	0.0638787	0.0237976	0.0172853	0.827216	0.189587	0.235415	0.996449	0.72826	0.999916	0.999749	0.962756	0.999839
937	P450_g2_3	detoxification	GL349670	868399	P450_XM_001943115	NA	NA	NA	NA	NA	NA	NA	NA	NA	NA	NA	NA	#VALUE!	#VALUE!	#VALUE!	#VALUE!	#VALUE!	#VALUE!	NA	NA	NA	NA	NA	NA	NA	NA
938	P450_g2_3	detoxification	GL349670	868405	P450_XM_001943115	-0.665532	-1.38251	4.97942	-2.16311	0.289905	-0.762479	0.316216	0.00226698	2.05381e-44	0.0108017	0.672519	0.22784	0.442933	1.91135	24.7946	4.67903	0.0840451	0.0519111	0.689989	0.00925617	3.48499e-42	0.0849093	0.999916	0.999749	2.28236e-13	4.93849e-12
939	P450_g2_3	detoxification	GL349670	868407	P450_XM_001943115	NA	NA	NA	NA	NA	NA	NA	NA	NA	NA	NA	NA	#VALUE!	#VALUE!	#VALUE!	#VALUE!	#VALUE!	#VALUE!	NA	NA	NA	NA	NA	NA	NA	NA
940	P450_g2_3	detoxification	GL349670	868439	P450_XM_001943115	NA	NA	NA	NA	NA	NA	NA	NA	NA	NA	NA	NA	#VALUE!	#VALUE!	#VALUE!	#VALUE!	#VALUE!	#VALUE!	NA	NA	NA	NA	NA	NA	NA	NA
941	P450_g2_3	detoxification	GL349670	868487	P450_XM_001943115	NA	NA	NA	NA	NA	NA	NA	NA	NA	NA	NA	NA	#VALUE!	#VALUE!	#VALUE!	#VALUE!	#VALUE!	#VALUE!	NA	NA	NA	NA	NA	NA	NA	NA
942	P450_g2_3	detoxification	GL349670	868496	P450_XM_001943115	NA	NA	NA	NA	NA	NA	NA	NA	NA	NA	NA	NA	#VALUE!	#VALUE!	#VALUE!	#VALUE!	#VALUE!	#VALUE!	NA	NA	NA	NA	NA	NA	NA	NA
943	P450_g2_5	detoxification	GL349670	869385	P450_XM_001943115	NA	NA	NA	NA	NA	NA	NA	NA	NA	NA	NA	NA	#VALUE!	#VALUE!	#VALUE!	#VALUE!	#VALUE!	#VALUE!	NA	NA	NA	NA	NA	NA	NA	NA
944	P450_g2_5	detoxification	GL349670	869404	P450_XM_001943115	NA	NA	NA	NA	NA	NA	NA	NA	NA	NA	NA	NA	#VALUE!	#VALUE!	#VALUE!	#VALUE!	#VALUE!	#VALUE!	NA	NA	NA	NA	NA	NA	NA	NA
945	P450_g2_5	detoxification	GL349670	869476	P450_XM_001943115	-0.250276	-0.719703	-1.24194	-0.0315503	1.08921	-0.0539161	0.828496	0.388659	0.341442	0.982941	0.388486	0.9814	0.0626382	0.517973	1.54242	0.00099542	1.18637	0.963146	0.868633	0.313868	0.834871	0.741101	0.999916	0.999749	0.841667	0.999839
946	P450_g2_5	detoxification	GL349670	869517	P450_XM_001943115	NA	NA	NA	NA	NA	NA	NA	NA	NA	NA	NA	NA	#VALUE!	#VALUE!	#VALUE!	#VALUE!	#VALUE!	#VALUE!	NA	NA	NA	NA	NA	NA	NA	NA
947	P450_g58_8	detoxification	GL349671	506451	P450_XM_001951556	-0.237435	1.02109	-0.53695	1.73373	0.942001	-3.36032	0.742856	0.368045	0.679495	0.0709538	0.585417	0.145303	0.0563753	1.04262	0.288315	3.00583	0.887366	0.0211129	0.868633	0.308153	0.946713	0.350878	0.999916	0.999749	0.189406	0.557668
948	P450_g58_8	detoxification	GL349671	506470	P450_XM_001951556	-0.151373	-0.905263	0.778127	5.49562	-0.163534	-0.706607	0.767607	0.464148	0.374456	6.19143e-16	0.930781	0.649619	0.0229139	0.819501	0.605481	30.2018	0.0267434	0.422005	0.868633	0.332072	0.859633	4.8198e-14	0.999916	0.999749	1.8098e-05	0.000190679
949	P450_g58_2	detoxification	GL349671	507491	P450_XM_001951556	0.0167531	-1.29067	-1.99872	-1.28489	-1.44749	-1.73977	0.984469	0.262516	0.0237193	0.348178	0.417969	0.268161	0.000280667	1.66583	3.99489	1.65093	2.09521	0.0719104	0.886439	0.267853	0.184268	0.722554	0.999916	0.999749	0.647819	0.999839
950	P450_g58_2	detoxification	GL349671	507496	P450_XM_001951556	NA	NA	NA	NA	NA	NA	NA	NA	NA	NA	NA	NA	#VALUE!	#VALUE!	#VALUE!	#VALUE!	#VALUE!	#VALUE!	NA	NA	NA	NA	NA	NA	NA	NA
951	P450_g58_1	detoxification	GL349671	514415	P450_XM_001951556	0.531592	1.21549	-1.16328	1.57343	1.01165	-2.56629	0.624289	0.130442	0.357208	0.27324	0.410302	0.207629	0.28259	1.47742	1.35322	2.47569	1.02344	0.0431099	0.868633	0.188334	0.846275	0.715955	0.999916	0.999749	0.234736	0.642285
952	P450_g58_1	detoxification	GL349671	514465	P450_XM_001951556	-0.176971	-0.348073	-0.261502	-0.553788	-1.03214	-1.14942	0.856932	0.647969	0.887146	0.66962	0.374012	0.698138	0.0313186	0.121155	0.0683831	0.306681	1.06532	0.487397	0.868633	0.371254	0.998422	0.722554	0.999916	0.999749	0.992841	0.999839
953	P450_g58_1	detoxification	GL349671	514493	P450_XM_001951556	-0.543583	0.515179	-0.267029	-0.709498	-0.811038	-0.595203	0.495469	0.675325	0.849531	0.485002	0.658217	0.773502	0.295483	0.26541	0.0713046	0.503388	0.657782	0.598306	0.826546	0.379624	0.998076	0.722554	0.999916	0.999749	0.997043	0.999839
954	P450_g58_1	detoxification	GL349671	514618	P450_XM_001951556	NA	NA	NA	NA	NA	NA	NA	NA	NA	NA	NA	NA	#VALUE!	#VALUE!	#VALUE!	#VALUE!	#VALUE!	#VALUE!	NA	NA	NA	NA	NA	NA	NA	NA
955	Or_g74_3	chemosensory	GL349672	117008	Or76C	1.59911	-0.194319	-0.954757	-0.583382	-0.36083	-0.60966	0.181055	0.881198	0.320934	0.670217	0.79829	0.693955	2.55717	0.0377599	0.911561	0.340335	0.130198	0.481573	0.497526	0.441731	0.819882	0.722554	0.999916	0.999749	0.925961	0.999839
956	Or_g74_3	chemosensory	GL349672	117015	Or76C	-1.25767	2.16447	-0.198911	-0.0719448	0.444765	0.0477931	0.266443	0.00393528	0.738113	0.956046	0.592653	0.960197	1.58174	4.68492	0.0395657	0.00517606	0.197816	0.921978	0.628257	0.0149432	0.963538	0.733629	0.999916	0.999749	0.797838	0.999839
957	Or_g74_3	chemosensory	GL349672	117024	Or76C	1.59911	-0.194319	-0.954757	-0.583382	-0.36083	-0.60966	0.19593	0.825886	0.485555	0.680521	0.70679	0.782177	2.55717	0.0377599	0.911561	0.340335	0.130198	0.611801	0.522419	0.423937	0.895085	0.722554	0.999916	0.999749	0.925961	0.999839
958	Or_g74_4	chemosensory	GL349672	117352	Or76C	-2.03512	1.24611	0.859511	-0.240241	0.678629	-0.447912	0.011187	0.0391313	0.55028	0.81419	0.300382	0.846761	4.14171	1.55279	0.738759	0.0577159	0.460537	0.717004	0.0612477	0.0880536	0.921642	0.724713	0.999916	0.999749	0.72953	0.999839
959	Or_g74_5	chemosensory	GL349672	117822	Or76C	-0.96139	0.929925	0.290841	-0.605748	0.764945	0.088783	0.209071	0.396335	0.824795	0.54171	0.544943	0.966495	0.924271	0.864761	0.0845884	0.366931	0.585141	0.934112	0.538553	0.315154	0.994018	0.722554	0.999916	0.999749	0.960266	0.999839
960	Or_g74_5	chemosensory	GL349672	117872	Or76C	-1.48388	0.674206	0.434475	-0.974487	0.820817	0.217195	0.00749337	0.595098	0.619944	0.149752	0.538097	0.859612	2.20191	0.454554	0.188769	0.949624	0.673741	0.738933	0.0440459	0.359279	0.932603	0.538086	0.999916	0.999749	0.741824	0.999839
961	Or_g74_1	chemosensory	GL349672	119985	Or76C	NA	NA	NA	NA	NA	NA	NA	NA	NA	NA	NA	NA	#VALUE!	#VALUE!	#VALUE!	#VALUE!	#VALUE!	#VALUE!	NA	NA	NA	NA	NA	NA	NA	NA
962	Or_g19_1	chemosensory	GL349677	1260531	Or26C	NA	NA	NA	NA	NA	NA	NA	NA	NA	NA	NA	NA	#VALUE!	#VALUE!	#VALUE!	#VALUE!	#VALUE!	#VALUE!	NA	NA	NA	NA	NA	NA	NA	NA
963	Or_g19_1	chemosensory	GL349677	1260661	Or26C	-0.551577	1.23148	-1.36568	0.704566	2.35692	2.56892	0.577327	0.0852763	0.209679	0.575843	0.0301224	0.198183	0.304237	1.51655	1.86507	0.496413	5.55505	0.0392765	0.868633	0.149264	0.708599	0.722554	0.408573	0.999749	0.0818102	0.298029
964	Or_g19_1	chemosensory	GL349677	1260686	Or26C	2.66732	0.795305	1.24441	-0.594438	-0.412705	-0.403605	7.47034e-07	0.0520031	0.19434	0.386084	0.506718	0.818429	7.11458	0.63251	1.54855	0.353356	0.170325	0.669827	9.98709e-06	0.107013	0.685243	0.722554	0.999916	0.999749	0.0228729	0.103862
965	Or_g19_1	chemosensory	GL349677	1260741	Or26C	NA	NA	NA	NA	NA	NA	NA	NA	NA	NA	NA	NA	#VALUE!	#VALUE!	#VALUE!	#VALUE!	#VALUE!	#VALUE!	NA	NA	NA	NA	NA	NA	NA	NA
966	Or_g19_1	chemosensory	GL349677	1260781	Or26C	0.707202	-0.283612	2.11455	-1.00978	0.0115656	-0.222298	0.376477	0.879393	0.108483	0.323057	0.996731	0.924278	0.500135	0.0804359	4.47132	1.01965	0.000133763	0.854289	0.748181	0.44122	0.520177	0.722554	0.999916	0.999749	0.933239	0.999839
967	Or_g19_1	chemosensory	GL349677	1260930	Or26C	2.78535	-0.998894	0.0396292	0.887405	3.06242	2.834	0.000989231	0.284232	0.954778	0.411595	0.0301821	0.0222812	7.75819	0.997788	0.00157047	0.787487	9.3784	0.000496452	0.00779008	0.277549	0.998422	0.722554	0.408573	0.870859	0.000363806	0.00297693
968	Or_g19_1	chemosensory	GL349677	1260933	Or26C	-0.432009	-0.759333	-1.4252	-0.98163	-2.06854	-1.87099	0.77994	0.432061	0.0971889	0.631559	0.211177	0.219916	0.186632	0.576586	2.03121	0.963598	4.27886	0.0483633	0.868633	0.324953	0.488064	0.722554	0.999916	0.999749	0.807758	0.999839
969	Control_g129_14	control	GL349679	1491732	filamin (LOC100166655)	-0.0363126	-0.884768	0.272047	2.48235	2.33344	-0.280126	0.974739	0.286914	0.834673	0.0902688	0.0636867	0.903629	0.0013186	0.782815	0.0740094	6.16207	5.44496	0.816545	0.886143	0.278035	0.996449	0.400856	0.652514	0.999749	0.162035	0.494698
970	Control_g129_14	control	GL349679	1491737	filamin (LOC100166655)	NA	NA	NA	NA	NA	NA	NA	NA	NA	NA	NA	NA	#VALUE!	#VALUE!	#VALUE!	#VALUE!	#VALUE!	#VALUE!	NA	NA	NA	NA	NA	NA	NA	NA
971	Control_g129_14	control	GL349679	1491838	filamin (LOC100166655)	NA	NA	NA	NA	NA	NA	NA	NA	NA	NA	NA	NA	#VALUE!	#VALUE!	#VALUE!	#VALUE!	#VALUE!	#VALUE!	NA	NA	NA	NA	NA	NA	NA	NA
972	Control_g129_14	control	GL349679	1491846	filamin (LOC100166655)	NA	NA	NA	NA	NA	NA	NA	NA	NA	NA	NA	NA	#VALUE!	#VALUE!	#VALUE!	#VALUE!	#VALUE!	#VALUE!	NA	NA	NA	NA	NA	NA	NA	NA
973	Control_g129_14	control	GL349679	1491920	filamin (LOC100166655)	NA	NA	NA	NA	NA	NA	NA	NA	NA	NA	NA	NA	#VALUE!	#VALUE!	#VALUE!	#VALUE!	#VALUE!	#VALUE!	NA	NA	NA	NA	NA	NA	NA	NA
974	Control_g129_14	control	GL349679	1492015	filamin (LOC100166655)	NA	NA	NA	NA	NA	NA	NA	NA	NA	NA	NA	NA	#VALUE!	#VALUE!	#VALUE!	#VALUE!	#VALUE!	#VALUE!	NA	NA	NA	NA	NA	NA	NA	NA
975	Control_g129_14	control	GL349679	1492131	filamin (LOC100166655)	NA	NA	NA	NA	NA	NA	NA	NA	NA	NA	NA	NA	#VALUE!	#VALUE!	#VALUE!	#VALUE!	#VALUE!	#VALUE!	NA	NA	NA	NA	NA	NA	NA	NA
976	Control_g129_8	control	GL349679	1493011	filamin (LOC100166655)	0.565524	1.26388	1.63134	1.53822	0.421379	1.87371	0.584545	0.108307	0.390902	0.244554	0.723714	0.578791	0.319817	1.5974	2.66129	2.36613	0.17756	0.334999	0.868633	0.172619	0.865746	0.678354	0.999916	0.999749	0.77834	0.999839
977	Control_g129_9	control	GL349679	1494063	filamin (LOC100166655)	NA	NA	NA	NA	NA	NA	NA	NA	NA	NA	NA	NA	#VALUE!	#VALUE!	#VALUE!	#VALUE!	#VALUE!	#VALUE!	NA	NA	NA	NA	NA	NA	NA	NA
978	Control_g129_9	control	GL349679	1494153	filamin (LOC100166655)	-0.0726252	-0.979249	0.0626753	1.64742	2.025	-0.852198	0.920767	0.566073	0.95845	0.0774654	0.433355	0.689846	0.00527441	0.958929	0.0039282	2.71398	4.10063	0.475888	0.87231	0.353972	0.998422	0.362854	0.999916	0.999749	0.473842	0.969332
979	Control_g129_9	control	GL349679	1494207	filamin (LOC100166655)	-0.0726252	-0.979249	0.0626753	1.64742	2.025	-0.852198	0.95235	0.465061	0.950218	0.28883	0.318573	0.632494	0.00527441	0.958929	0.0039282	2.71398	4.10063	0.400048	0.88022	0.332569	0.998422	0.722554	0.999916	0.999749	0.473842	0.969332
980	Control_g129_6	control	GL349679	1495743	filamin (LOC100166655)	NA	NA	NA	NA	NA	NA	NA	NA	NA	NA	NA	NA	#VALUE!	#VALUE!	#VALUE!	#VALUE!	#VALUE!	#VALUE!	NA	NA	NA	NA	NA	NA	NA	NA
981	Control_g129_6	control	GL349679	1495881	filamin (LOC100166655)	NA	NA	NA	NA	NA	NA	NA	NA	NA	NA	NA	NA	#VALUE!	#VALUE!	#VALUE!	#VALUE!	#VALUE!	#VALUE!	NA	NA	NA	NA	NA	NA	NA	NA
982	Control_g129_6	control	GL349679	1495917	filamin (LOC100166655)	-0.471468	-2.36976	-1.18607	-0.714346	0.30904	-1.37333	0.625393	0.00125967	0.504043	0.562684	0.781255	0.662966	0.222282	5.61575	1.40676	0.51029	0.0955055	0.439524	0.868633	0.00590524	0.906827	0.722554	0.999916	0.999749	0.701652	0.999839
983	Control_g129_4	control	GL349679	1500766	filamin (LOC100166655)	NA	NA	NA	NA	NA	NA	NA	NA	NA	NA	NA	NA	#VALUE!	#VALUE!	#VALUE!	#VALUE!	#VALUE!	#VALUE!	NA	NA	NA	NA	NA	NA	NA	NA
984	Control_g129_4	control	GL349679	1500790	filamin (LOC100166655)	4.48881	1.81384	0.631941	-0.235904	-0.81631	-0.533718	6.59551e-44	0.0162778	0.235049	0.567613	0.475284	0.572086	20.1494	3.29003	0.399349	0.0556508	0.666362	0.327283	3.86891e-42	0.0454949	0.742212	0.722554	0.999916	0.999749	1.69333e-09	2.85827e-08
985	Control_g129_12	control	GL349679	1501586	filamin (LOC100166655)	NA	NA	NA	NA	NA	NA	NA	NA	NA	NA	NA	NA	#VALUE!	#VALUE!	#VALUE!	#VALUE!	#VALUE!	#VALUE!	NA	NA	NA	NA	NA	NA	NA	NA
986	Control_g129_12	control	GL349679	1501664	filamin (LOC100166655)	NA	NA	NA	NA	NA	NA	NA	NA	NA	NA	NA	NA	#VALUE!	#VALUE!	#VALUE!	#VALUE!	#VALUE!	#VALUE!	NA	NA	NA	NA	NA	NA	NA	NA
987	Control_g129_12	control	GL349679	1501670	filamin (LOC100166655)	-1.89744	3.02449	1.42572	2.10281	0.178416	-0.574963	0.0442423	9.59668e-06	0.18352	0.0810376	0.863146	0.762532	3.60027	9.14753	2.03266	4.42182	0.0318324	0.581454	0.184971	7.71233e-05	0.676992	0.374642	0.999916	0.999749	0.110569	0.376824
988	Control_g129_12	control	GL349679	1501709	filamin (LOC100166655)	-0.223743	-1.15681	-1.41066	-0.888935	-1.41934	3.82507	0.804079	0.0918753	0.394867	0.440598	0.172126	0.193725	0.0500611	1.33822	1.98997	0.790206	2.01452	0.0375292	0.868633	0.156973	0.868476	0.722554	0.999916	0.999749	0.161261	0.494698
989	Control_g129_12	control	GL349679	1501760	filamin (LOC100166655)	2.37426	0.243218	-0.302151	-0.687218	-1.83281	2.02058	0.00207599	0.83539	0.820856	0.485528	0.301145	0.393585	5.63713	0.0591549	0.0912954	0.472268	3.35918	0.154909	0.0145539	0.427228	0.991666	0.722554	0.999916	0.999749	0.367334	0.842953
990	Control_g129_12	control	GL349679	1501805	filamin (LOC100166655)	NA	NA	NA	NA	NA	NA	NA	NA	NA	NA	NA	NA	#VALUE!	#VALUE!	#VALUE!	#VALUE!	#VALUE!	#VALUE!	NA	NA	NA	NA	NA	NA	NA	NA
991	Control_g129_7	control	GL349679	1503612	filamin (LOC100166655)	NA	NA	NA	NA	NA	NA	NA	NA	NA	NA	NA	NA	#VALUE!	#VALUE!	#VALUE!	#VALUE!	#VALUE!	#VALUE!	NA	NA	NA	NA	NA	NA	NA	NA
992	Control_g129_3	control	GL349679	1503868	filamin (LOC100166655)	-0.260991	-1.66749	-1.63458	-1.31593	-0.685942	-0.507186	0.867651	0.118452	0.0516477	0.510821	0.671533	0.733722	0.0681165	2.78051	2.67184	1.73166	0.470516	0.538347	0.868633	0.180539	0.313583	0.722554	0.999916	0.999749	0.86205	0.999839
993	Control_g129_3	control	GL349679	1503988	filamin (LOC100166655)	NA	NA	NA	NA	NA	NA	NA	NA	NA	NA	NA	NA	#VALUE!	#VALUE!	#VALUE!	#VALUE!	#VALUE!	#VALUE!	NA	NA	NA	NA	NA	NA	NA	NA
994	Control_g129_5	control	GL349679	1504229	filamin (LOC100166655)	NA	NA	NA	NA	NA	NA	NA	NA	NA	NA	NA	NA	#VALUE!	#VALUE!	#VALUE!	#VALUE!	#VALUE!	#VALUE!	NA	NA	NA	NA	NA	NA	NA	NA
995	Control_g129_5	control	GL349679	1504256	filamin (LOC100166655)	-0.148907	-1.13241	0.372906	0.896844	2.06021	-1.05017	0.868156	0.405487	0.810101	0.433914	0.317683	0.703046	0.0221733	1.28235	0.139059	0.804329	4.24445	0.494273	0.868633	0.317646	0.988931	0.722554	0.999916	0.999749	0.628231	0.999839
996	Control_g129_5	control	GL349679	1504331	filamin (LOC100166655)	NA	NA	NA	NA	NA	NA	NA	NA	NA	NA	NA	NA	#VALUE!	#VALUE!	#VALUE!	#VALUE!	#VALUE!	#VALUE!	NA	NA	NA	NA	NA	NA	NA	NA
997	Control_g129_2	control	GL349679	1510001	filamin (LOC100166655)	NA	NA	NA	NA	NA	NA	NA	NA	NA	NA	NA	NA	#VALUE!	#VALUE!	#VALUE!	#VALUE!	#VALUE!	#VALUE!	NA	NA	NA	NA	NA	NA	NA	NA
998	Control_g129_2	control	GL349679	1510022	filamin (LOC100166655)	NA	NA	NA	NA	NA	NA	NA	NA	NA	NA	NA	NA	#VALUE!	#VALUE!	#VALUE!	#VALUE!	#VALUE!	#VALUE!	NA	NA	NA	NA	NA	NA	NA	NA
999	Control_g129_13	control	GL349679	1514600	filamin (LOC100166655)	NA	NA	NA	NA	NA	NA	NA	NA	NA	NA	NA	NA	#VALUE!	#VALUE!	#VALUE!	#VALUE!	#VALUE!	#VALUE!	NA	NA	NA	NA	NA	NA	NA	NA
1000	Control_g129_13	control	GL349679	1514607	filamin (LOC100166655)	NA	NA	NA	NA	NA	NA	NA	NA	NA	NA	NA	NA	#VALUE!	#VALUE!	#VALUE!	#VALUE!	#VALUE!	#VALUE!	NA	NA	NA	NA	NA	NA	NA	NA
1001	Control_g129_13	control	GL349679	1514632	filamin (LOC100166655)	0.484905	0.576834	-0.570881	-0.783909	0.676077	1.78178	0.5786	0.59658	0.724118	0.511639	0.752967	0.534858	0.235133	0.332738	0.325906	0.614514	0.45708	0.286073	0.868633	0.359722	0.959158	0.722554	0.999916	0.999749	0.919891	0.999839
1002	Control_g129_13	control	GL349679	1514699	filamin (LOC100166655)	NA	NA	NA	NA	NA	NA	NA	NA	NA	NA	NA	NA	#VALUE!	#VALUE!	#VALUE!	#VALUE!	#VALUE!	#VALUE!	NA	NA	NA	NA	NA	NA	NA	NA
1003	Control_g129_13	control	GL349679	1514720	filamin (LOC100166655)	NA	NA	NA	NA	NA	NA	NA	NA	NA	NA	NA	NA	#VALUE!	#VALUE!	#VALUE!	#VALUE!	#VALUE!	#VALUE!	NA	NA	NA	NA	NA	NA	NA	NA
1004	Control_g129_13	control	GL349679	1514865	filamin (LOC100166655)	NA	NA	NA	NA	NA	NA	NA	NA	NA	NA	NA	NA	#VALUE!	#VALUE!	#VALUE!	#VALUE!	#VALUE!	#VALUE!	NA	NA	NA	NA	NA	NA	NA	NA
1005	Control_g129_13	control	GL349679	1514896	filamin (LOC100166655)	NA	NA	NA	NA	NA	NA	NA	NA	NA	NA	NA	NA	#VALUE!	#VALUE!	#VALUE!	#VALUE!	#VALUE!	#VALUE!	NA	NA	NA	NA	NA	NA	NA	NA
1006	Or_g41_1	chemosensory	GL349682	88734	Or46P	-0.799727	-0.497916	-0.984266	-1.33115	-1.96309	-2.75976	0.340303	0.23592	0.351267	0.241352	0.0688308	0.365284	0.639563	0.24792	0.96878	1.77196	3.85372	0.133432	0.715017	0.255762	0.841438	0.675683	0.678625	0.999749	0.476049	0.972611
1007	Or_g41_1	chemosensory	GL349682	88762	Or46P	2.82116	1.62675	0.822433	-0.356493	-0.489242	-0.504209	4.44078e-08	0.00158911	0.17829	0.609734	0.71151	0.774976	7.95892	2.64632	0.676396	0.127087	0.239358	0.600588	6.61362e-07	0.00707955	0.672289	0.722554	0.999916	0.999749	0.0107726	0.0557476
1008	Or_g41_1	chemosensory	GL349682	88796	Or46P	NA	NA	NA	NA	NA	NA	NA	NA	NA	NA	NA	NA	#VALUE!	#VALUE!	#VALUE!	#VALUE!	#VALUE!	#VALUE!	NA	NA	NA	NA	NA	NA	NA	NA
1009	Or_g41_1	chemosensory	GL349682	88840	Or46P	-0.753805	-0.476145	-0.922442	-1.25538	-1.88936	-2.9619	0.444793	0.506231	0.0983838	0.347565	0.304408	0.0660167	0.568222	0.226715	0.850898	1.57597	3.56968	0.0043582	0.803576	0.341353	0.491767	0.722554	0.999916	0.999749	0.459735	0.956249
1010	Or_g41_1	chemosensory	GL349682	88872	Or46P	-0.799727	-0.497916	-0.984266	-1.33115	-1.96309	-2.75976	0.541984	0.397746	0.041062	0.453701	0.194217	0.0472354	0.639563	0.24792	0.96878	1.77196	3.85372	0.00223118	0.857079	0.315804	0.268527	0.722554	0.999916	0.999749	0.476049	0.972611
1011	Or_g41_1	chemosensory	GL349682	88900	Or46P	-0.774895	-0.495875	-0.97151	-1.30096	-1.88502	-2.69283	0.469025	0.331365	0.243603	0.369553	0.150467	0.262894	0.600462	0.245892	0.943832	1.6925	3.55331	0.0691135	0.816555	0.296248	0.75638	0.722554	0.999916	0.999749	0.564487	0.999839
1012	Or_g41_1	chemosensory	GL349682	88930	Or46P	-0.802108	-0.605408	-0.208691	0.497236	1.17978	0.718343	0.411034	0.215458	0.865138	0.706818	0.347287	0.839483	0.643378	0.366519	0.0435519	0.247243	1.39187	0.704732	0.779093	0.246243	0.998422	0.722554	0.999916	0.999749	0.887617	0.999839
1013	Or_g41_1	chemosensory	GL349682	88989	Or46P	1.06718	0.46543	0.0653967	-0.580916	1.07467	0.437282	0.195826	0.572342	0.946667	0.603221	0.611722	0.876892	1.13888	0.216625	0.00427672	0.337464	1.15491	0.76894	0.522419	0.354663	0.998422	0.722554	0.999916	0.999749	0.935373	0.999839
1014	Or_g41_1	chemosensory	GL349682	88999	Or46P	-0.368143	-0.349264	-0.55821	-0.77447	1.54605	0.390849	0.618068	0.758544	0.502916	0.438784	0.596187	0.870936	0.135529	0.121985	0.311599	0.599804	2.39027	0.75853	0.868633	0.403412	0.905304	0.722554	0.999916	0.999749	0.867508	0.999839
1015	Or_g41_1	chemosensory	GL349682	89008	Or46P	-0.728293	-0.474445	-0.909685	-1.22459	-1.80934	-2.90033	0.477466	0.523872	0.116796	0.377922	0.343942	0.0832435	0.53041	0.225098	0.827527	1.49963	3.2737	0.00692947	0.823273	0.344139	0.545726	0.722554	0.999916	0.999749	0.548138	0.999839
1016	Or_g41_1	chemosensory	GL349682	89057	Or46P	-0.774895	-0.495875	-0.97151	-1.30096	-1.88502	-2.69283	0.569518	0.417604	0.0522676	0.480906	0.230185	0.0623778	0.600462	0.245892	0.943832	1.6925	3.55331	0.00389098	0.867707	0.322199	0.31675	0.722554	0.999916	0.999749	0.564487	0.999839
1017	Or_g41_1	chemosensory	GL349682	89059	Or46P	-0.378773	-0.239646	0.808827	2.51254	-0.752699	-1.35352	0.712652	0.625156	0.312464	0.0713629	0.550252	0.558212	0.143469	0.0574302	0.6542	6.31286	0.566556	0.3116	0.868633	0.365869	0.812407	0.351461	0.999916	0.999749	0.348573	0.819097
1018	Or_g41_1	chemosensory	GL349682	89223	Or46P	0.717152	0.5685	1.13292	1.38362	-0.447061	2.57947	0.367158	0.153586	0.2579	0.199073	0.662141	0.37221	0.514307	0.323192	1.2835	1.9144	0.199864	0.13854	0.741159	0.206808	0.777076	0.622294	0.999916	0.999749	0.439325	0.93183
1019	Or_g41_1	chemosensory	GL349682	89445	Or46P	NA	NA	NA	NA	NA	NA	NA	NA	NA	NA	NA	NA	#VALUE!	#VALUE!	#VALUE!	#VALUE!	#VALUE!	#VALUE!	NA	NA	NA	NA	NA	NA	NA	NA
1020	Or_g41_2	chemosensory	GL349682	92137	Or46P	0.257335	0.410409	0.0977973	1.30589	-0.0982225	2.54146	0.737124	0.818842	0.93831	0.182573	0.971133	0.257042	0.0662211	0.168435	0.00956432	1.70535	0.00964767	0.0660704	0.868633	0.42189	0.998422	0.600261	0.999916	0.999749	0.85098	0.999839
1021	Or_g41_2	chemosensory	GL349682	92254	Or46P	NA	NA	NA	NA	NA	NA	NA	NA	NA	NA	NA	NA	#VALUE!	#VALUE!	#VALUE!	#VALUE!	#VALUE!	#VALUE!	NA	NA	NA	NA	NA	NA	NA	NA
1022	Or_g41_2	chemosensory	GL349682	92269	Or46P	NA	NA	NA	NA	NA	NA	NA	NA	NA	NA	NA	NA	#VALUE!	#VALUE!	#VALUE!	#VALUE!	#VALUE!	#VALUE!	NA	NA	NA	NA	NA	NA	NA	NA
1023	Control_g86_6	control	GL349682	198440	n-acetylglucosaminyltransferase vi (LOC100169612)	-0.198146	-0.803214	-1.24721	-0.762564	-1.30921	-2.34203	0.873638	0.37364	0.378509	0.632013	0.338346	0.351577	0.0392618	0.645152	1.55554	0.581504	1.71403	0.123606	0.868633	0.309619	0.8606	0.722554	0.999916	0.999749	0.86426	0.999839
1024	Control_g86_6	control	GL349682	198459	n-acetylglucosaminyltransferase vi (LOC100169612)	NA	NA	NA	NA	NA	NA	NA	NA	NA	NA	NA	NA	#VALUE!	#VALUE!	#VALUE!	#VALUE!	#VALUE!	#VALUE!	NA	NA	NA	NA	NA	NA	NA	NA
1025	Control_g86_6	control	GL349682	198508	n-acetylglucosaminyltransferase vi (LOC100169612)	NA	NA	NA	NA	NA	NA	NA	NA	NA	NA	NA	NA	#VALUE!	#VALUE!	#VALUE!	#VALUE!	#VALUE!	#VALUE!	NA	NA	NA	NA	NA	NA	NA	NA
1026	Control_g86_6	control	GL349682	198649	n-acetylglucosaminyltransferase vi (LOC100169612)	-1.83816	3.27272	0.0801088	0.541712	0.271962	0.408453	0.00325543	0.0249907	0.937986	0.497428	0.90212	0.823094	3.37885	10.7107	0.00641742	0.293452	0.0739631	0.677484	0.0214123	0.0627407	0.998422	0.722554	0.999916	0.999749	0.638799	0.999839
1027	Control_g86_6	control	GL349682	198663	n-acetylglucosaminyltransferase vi (LOC100169612)	NA	NA	NA	NA	NA	NA	NA	NA	NA	NA	NA	NA	#VALUE!	#VALUE!	#VALUE!	#VALUE!	#VALUE!	#VALUE!	NA	NA	NA	NA	NA	NA	NA	NA
1028	Control_g86_2	control	GL349682	198846	n-acetylglucosaminyltransferase vi (LOC100169612)	NA	NA	NA	NA	NA	NA	NA	NA	NA	NA	NA	NA	#VALUE!	#VALUE!	#VALUE!	#VALUE!	#VALUE!	#VALUE!	NA	NA	NA	NA	NA	NA	NA	NA
1029	Control_g86_3	control	GL349682	201702	n-acetylglucosaminyltransferase vi (LOC100169612)	NA	NA	NA	NA	NA	NA	NA	NA	NA	NA	NA	NA	#VALUE!	#VALUE!	#VALUE!	#VALUE!	#VALUE!	#VALUE!	NA	NA	NA	NA	NA	NA	NA	NA
1030	Control_g86_7	control	GL349682	201820	n-acetylglucosaminyltransferase vi (LOC100169612)	NA	NA	NA	NA	NA	NA	NA	NA	NA	NA	NA	NA	#VALUE!	#VALUE!	#VALUE!	#VALUE!	#VALUE!	#VALUE!	NA	NA	NA	NA	NA	NA	NA	NA
1031	Control_g86_7	control	GL349682	201853	n-acetylglucosaminyltransferase vi (LOC100169612)	NA	NA	NA	NA	NA	NA	NA	NA	NA	NA	NA	NA	#VALUE!	#VALUE!	#VALUE!	#VALUE!	#VALUE!	#VALUE!	NA	NA	NA	NA	NA	NA	NA	NA
1032	Control_g86_7	control	GL349682	201886	n-acetylglucosaminyltransferase vi (LOC100169612)	-0.209286	0.415766	0.616633	-0.430308	1.19143	-1.23607	0.808988	0.837185	0.665483	0.697293	0.697416	0.625379	0.0438008	0.172862	0.380237	0.185165	1.4195	0.391099	0.868633	0.427696	0.941817	0.722554	0.999916	0.999749	0.973412	0.999839
1033	Control_g86_7	control	GL349682	202007	n-acetylglucosaminyltransferase vi (LOC100169612)	NA	NA	NA	NA	NA	NA	NA	NA	NA	NA	NA	NA	#VALUE!	#VALUE!	#VALUE!	#VALUE!	#VALUE!	#VALUE!	NA	NA	NA	NA	NA	NA	NA	NA
1034	Control_g86_7	control	GL349682	202054	n-acetylglucosaminyltransferase vi (LOC100169612)	0.347733	2.93001	0.678458	-0.886809	0.525469	-0.718513	0.819082	0.00470897	0.405365	0.648012	0.73788	0.61958	0.120918	8.58495	0.460306	0.786431	0.276118	0.383879	0.868633	0.0172764	0.872585	0.722554	0.999916	0.999749	0.793359	0.999839
1035	Control_g86_4	control	GL349682	202312	n-acetylglucosaminyltransferase vi (LOC100169612)	-0.367293	-2.08266	-1.29781	-0.333787	1.21362	2.39246	0.770405	0.0223604	0.364241	0.83556	0.379485	0.346072	0.134904	4.33747	1.68432	0.111413	1.47288	0.119766	0.868633	0.0575809	0.854819	0.725542	0.999916	0.999749	0.4236	0.910444
1036	Control_g86_4	control	GL349682	202317	n-acetylglucosaminyltransferase vi (LOC100169612)	-0.367293	-2.08266	-1.29781	-0.333787	1.21362	2.39246	0.71999	0.00755027	0.490755	0.79875	0.304005	0.474218	0.134904	4.33747	1.68432	0.111413	1.47288	0.224883	0.868633	0.0254845	0.898023	0.722802	0.999916	0.999749	0.4236	0.910444
1037	Control_g86_4	control	GL349682	202346	n-acetylglucosaminyltransferase vi (LOC100169612)	0.297984	-2.17059	-1.14533	-0.863593	0.445361	1.60677	0.730879	0.0987407	0.444765	0.435312	0.823034	0.545912	0.0887946	4.71146	1.31179	0.745793	0.198346	0.298019	0.868633	0.163909	0.886271	0.722554	0.999916	0.999749	0.698071	0.999839
1038	Control_g86_5	control	GL349682	202593	n-acetylglucosaminyltransferase vi (LOC100169612)	NA	NA	NA	NA	NA	NA	NA	NA	NA	NA	NA	NA	#VALUE!	#VALUE!	#VALUE!	#VALUE!	#VALUE!	#VALUE!	NA	NA	NA	NA	NA	NA	NA	NA
1039	Control_g86_5	control	GL349682	202754	n-acetylglucosaminyltransferase vi (LOC100169612)	0.448252	2.43328	0.947954	-2.03776	-1.16039	-2.07347	0.68005	0.0423818	0.29099	0.142351	0.522777	0.193227	0.20093	5.92087	0.898617	4.15245	1.3465	0.0373368	0.868633	0.0937021	0.79548	0.525354	0.999916	0.999749	0.317362	0.771853
1040	Control_g86_5	control	GL349682	202777	n-acetylglucosaminyltransferase vi (LOC100169612)	NA	NA	NA	NA	NA	NA	NA	NA	NA	NA	NA	NA	#VALUE!	#VALUE!	#VALUE!	#VALUE!	#VALUE!	#VALUE!	NA	NA	NA	NA	NA	NA	NA	NA
1041	Control_g86_5	control	GL349682	202816	n-acetylglucosaminyltransferase vi (LOC100169612)	-1.80398	3.0847	-0.337358	-0.356748	0.0479632	0.256314	0.104016	0.000124573	0.789078	0.801392	0.968572	0.908859	3.25434	9.51536	0.113811	0.127269	0.00230047	0.826025	0.341996	0.000772298	0.98317	0.722802	0.999916	0.999749	0.734402	0.999839
1042	Control_g86_5	control	GL349682	202819	n-acetylglucosaminyltransferase vi (LOC100169612)	-0.0741559	-0.632876	-1.05723	0.198231	4.78629	0.467131	0.936295	0.370105	0.535402	0.867256	7.62835e-06	0.877399	0.0054991	0.400532	1.11774	0.0392955	22.9085	0.769828	0.876243	0.308535	0.910443	0.727638	0.000664697	0.999749	0.00485971	0.028643
1043	Control_g86_5	control	GL349682	202824	n-acetylglucosaminyltransferase vi (LOC100169612)	0.241177	1.0665	0.790203	-0.511523	1.19423	-1.37937	0.813692	0.492323	0.655408	0.695692	0.611703	0.660789	0.0581662	1.13742	0.62442	0.261655	1.42619	0.436642	0.868633	0.338949	0.941817	0.722554	0.999916	0.999749	0.95862	0.999839
1044	PMT_84_1	pmt	GL349682	322361	CSP3_PMT4	-0.541372	-0.561017	-2.40216	2.13275	-0.839186	-1.30138	0.43086	0.7269	0.0338979	0.0151734	0.730164	0.517363	0.293084	0.31474	5.77036	4.54861	0.704234	0.267665	0.789322	0.394359	0.234521	0.111978	0.999916	0.999749	0.388987	0.870215
1045	CSP_g4_2	chemosensory	GL349682	323686	CSP3	NA	NA	NA	NA	NA	NA	NA	NA	NA	NA	NA	NA	#VALUE!	#VALUE!	#VALUE!	#VALUE!	#VALUE!	#VALUE!	NA	NA	NA	NA	NA	NA	NA	NA
1046	Control_g88_5	control	GL349684	717424	muscular protein 20 (LOC100163395)	NA	NA	NA	NA	NA	NA	NA	NA	NA	NA	NA	NA	#VALUE!	#VALUE!	#VALUE!	#VALUE!	#VALUE!	#VALUE!	NA	NA	NA	NA	NA	NA	NA	NA
1047	Control_g88_5	control	GL349684	717569	muscular protein 20 (LOC100163395)	NA	NA	NA	NA	NA	NA	NA	NA	NA	NA	NA	NA	#VALUE!	#VALUE!	#VALUE!	#VALUE!	#VALUE!	#VALUE!	NA	NA	NA	NA	NA	NA	NA	NA
1048	Control_g88_5	control	GL349684	717675	muscular protein 20 (LOC100163395)	-0.446891	1.37996	0.172804	0.369759	-3.58857	0.0754315	0.569952	0.0211237	0.90485	0.712978	7.53061e-05	0.976566	0.199712	1.9043	0.0298611	0.136722	12.8778	0.953682	0.867707	0.0557019	0.998422	0.722554	0.00418598	0.999749	0.0754662	0.278379
1049	Control_g88_5	control	GL349684	717684	muscular protein 20 (LOC100163395)	NA	NA	NA	NA	NA	NA	NA	NA	NA	NA	NA	NA	#VALUE!	#VALUE!	#VALUE!	#VALUE!	#VALUE!	#VALUE!	NA	NA	NA	NA	NA	NA	NA	NA
1050	Control_g88_5	control	GL349684	717688	muscular protein 20 (LOC100163395)	NA	NA	NA	NA	NA	NA	NA	NA	NA	NA	NA	NA	#VALUE!	#VALUE!	#VALUE!	#VALUE!	#VALUE!	#VALUE!	NA	NA	NA	NA	NA	NA	NA	NA
1051	Control_g88_5	control	GL349684	717703	muscular protein 20 (LOC100163395)	NA	NA	NA	NA	NA	NA	NA	NA	NA	NA	NA	NA	#VALUE!	#VALUE!	#VALUE!	#VALUE!	#VALUE!	#VALUE!	NA	NA	NA	NA	NA	NA	NA	NA
1052	Control_g88_5	control	GL349684	717713	muscular protein 20 (LOC100163395)	4.07492	1.64716	0.601071	-0.212263	-0.783229	-0.439068	5.3171e-06	0.00697651	0.21067	0.852812	0.396986	0.606462	16.605	2.71314	0.361286	0.0450555	0.613448	0.367797	6.34154e-05	0.0237059	0.710426	0.727256	0.999916	0.999749	0.000146934	0.00131223
1053	Control_g88_5	control	GL349684	717738	muscular protein 20 (LOC100163395)	NA	NA	NA	NA	NA	NA	NA	NA	NA	NA	NA	NA	#VALUE!	#VALUE!	#VALUE!	#VALUE!	#VALUE!	#VALUE!	NA	NA	NA	NA	NA	NA	NA	NA
1054	Control_g88_5	control	GL349684	717782	muscular protein 20 (LOC100163395)	NA	NA	NA	NA	NA	NA	NA	NA	NA	NA	NA	NA	#VALUE!	#VALUE!	#VALUE!	#VALUE!	#VALUE!	#VALUE!	NA	NA	NA	NA	NA	NA	NA	NA
1055	Control_g88_5	control	GL349684	717944	muscular protein 20 (LOC100163395)	-0.390254	-1.18658	-1.07934	0.848116	-1.98427	-1.39076	0.609036	0.30555	0.413619	0.384418	0.257933	0.552899	0.152298	1.40797	1.16498	0.7193	3.93731	0.305697	0.868633	0.284535	0.873909	0.722554	0.999916	0.999749	0.722384	0.999839
1056	Control_g88_5	control	GL349684	717953	muscular protein 20 (LOC100163395)	-0.904668	-0.738583	3.49808	-1.42248	-0.216345	1.52037	0.139144	0.605424	0.000518237	0.0687783	0.920415	0.395402	0.818424	0.545504	12.2366	2.02346	0.046805	0.156343	0.415745	0.362037	0.00769952	0.345069	0.999916	0.999749	0.162649	0.496102
1057	Control_g88_2	control	GL349684	718630	muscular protein 20 (LOC100163395)	0.0231312	-1.19185	-1.70831	-0.886214	2.55608	-0.116251	0.982592	0.307385	0.050744	0.512451	0.148377	0.940295	0.000535052	1.42051	2.91831	0.785375	6.53356	0.884155	0.886143	0.285034	0.309549	0.722554	0.999916	0.999749	0.141646	0.452592
1058	Control_g88_2	control	GL349684	718654	muscular protein 20 (LOC100163395)	NA	NA	NA	NA	NA	NA	NA	NA	NA	NA	NA	NA	#VALUE!	#VALUE!	#VALUE!	#VALUE!	#VALUE!	#VALUE!	NA	NA	NA	NA	NA	NA	NA	NA
1059	Control_g88_3	control	GL349684	720202	muscular protein 20 (LOC100163395)	-0.710944	-1.71817	4.03733	-1.38881	-0.197806	0.751169	0.390101	0.0041475	1.75587e-05	0.188939	0.827536	0.652671	0.505442	2.95211	16.3	1.92879	0.0391271	0.425979	0.76154	0.0154402	0.000379928	0.60794	0.999916	0.999749	0.00456835	0.0271448
1060	Control_g88_1	control	GL349684	720370	muscular protein 20 (LOC100163395)	-0.625223	0.46543	-0.641976	-0.470108	-0.777701	-0.375627	0.545805	0.554544	0.735776	0.722259	0.514396	0.911444	0.390903	0.216625	0.412133	0.221001	0.60482	0.83073	0.858689	0.352423	0.963224	0.722554	0.999916	0.999749	0.99892	0.999839
1061	Control_g88_1	control	GL349684	720403	muscular protein 20 (LOC100163395)	NA	NA	NA	NA	NA	NA	NA	NA	NA	NA	NA	NA	#VALUE!	#VALUE!	#VALUE!	#VALUE!	#VALUE!	#VALUE!	NA	NA	NA	NA	NA	NA	NA	NA
1062	ApisSNMP_g2_1;ApisSNMP_g5_1	chemosensory	GL349689	718876	ApisSNMP2_ref|XP_001946482.1| _GENE ID: 100167165 LOC100167165	3.44289	1.39485	0.462284	-0.170933	-0.595968	-0.535079	1.39317e-07	0.361329	0.667809	0.837906	0.796774	0.779603	11.8535	1.94559	0.213706	0.029218	0.355178	0.60778	1.92521e-06	0.30669	0.942004	0.725719	0.999916	0.999749	0.272671	0.708373
1063	ApisSNMP_g2_1;ApisSNMP_g5_1	chemosensory	GL349689	718927	ApisSNMP2_ref|XP_001946482.1| _GENE ID: 100167165 LOC100167165	-0.312441	-2.58236	1.0426	-0.00535759	-1.82592	1.50183	0.775623	0.0326683	0.249464	0.996961	0.318662	0.350037	0.0976195	6.66858	1.08702	2.87038e-05	3.33398	0.122526	0.868633	0.0766544	0.765246	0.746991	0.999916	0.999749	0.498866	0.998971
1064	ApisSNMP_g2_1;ApisSNMP_g5_1	chemosensory	GL349689	719089	ApisSNMP2_ref|XP_001946482.1| _GENE ID: 100167165 LOC100167165	NA	NA	NA	NA	NA	NA	NA	NA	NA	NA	NA	NA	#VALUE!	#VALUE!	#VALUE!	#VALUE!	#VALUE!	#VALUE!	NA	NA	NA	NA	NA	NA	NA	NA
1065	ApisSNMP_g2_1;ApisSNMP_g5_1	chemosensory	GL349689	719125	ApisSNMP2_ref|XP_001946482.1| _GENE ID: 100167165 LOC100167165	2.25325	-0.832383	-1.09797	-0.03104	1.51773	-1.88247	0.0441936	0.304861	0.388311	0.982689	0.216758	0.404726	5.07714	0.692861	1.20553	0.000963483	2.3035	0.163803	0.184971	0.284535	0.863105	0.741101	0.999916	0.999749	0.227874	0.632242
1066	ApisSNMP_g2_5;ApisSNMP_g5_5	chemosensory	GL349689	720113	ApisSNMP2_ref|XP_001946482.1| _GENE ID: 100167165 LOC100167165	NA	NA	NA	NA	NA	NA	NA	NA	NA	NA	NA	NA	#VALUE!	#VALUE!	#VALUE!	#VALUE!	#VALUE!	#VALUE!	NA	NA	NA	NA	NA	NA	NA	NA
1067	ApisSNMP_g2_6;ApisSNMP_g5_6	chemosensory	GL349689	720286	ApisSNMP2_ref|XP_001946482.1| _GENE ID: 100167165 LOC100167165	NA	NA	NA	NA	NA	NA	NA	NA	NA	NA	NA	NA	#VALUE!	#VALUE!	#VALUE!	#VALUE!	#VALUE!	#VALUE!	NA	NA	NA	NA	NA	NA	NA	NA
1068	ApisSNMP_g2_7;ApisSNMP_g5_4	chemosensory	GL349689	720625	ApisSNMP2_ref|XP_001946482.1| _GENE ID: 100167165 LOC100167165	0.791563	-2.28523	-0.0974572	0.56799	2.00323	0.0874223	0.258955	0.163206	0.932785	0.5262	0.419668	0.96599	0.626572	5.22226	0.0094979	0.322613	4.01293	0.933137	0.618208	0.214069	0.998422	0.722554	0.999916	0.999749	0.412865	0.896349
1069	ApisSNMP_g2_7;ApisSNMP_g5_4	chemosensory	GL349689	720673	ApisSNMP2_ref|XP_001946482.1| _GENE ID: 100167165 LOC100167165	NA	NA	NA	NA	NA	NA	NA	NA	NA	NA	NA	NA	#VALUE!	#VALUE!	#VALUE!	#VALUE!	#VALUE!	#VALUE!	NA	NA	NA	NA	NA	NA	NA	NA
1070	ApisSNMP_g2_7;ApisSNMP_g5_4	chemosensory	GL349689	720685	ApisSNMP2_ref|XP_001946482.1| _GENE ID: 100167165 LOC100167165	NA	NA	NA	NA	NA	NA	NA	NA	NA	NA	NA	NA	#VALUE!	#VALUE!	#VALUE!	#VALUE!	#VALUE!	#VALUE!	NA	NA	NA	NA	NA	NA	NA	NA
1071	ApisSNMP_g2_7;ApisSNMP_g5_4	chemosensory	GL349689	720709	ApisSNMP2_ref|XP_001946482.1| _GENE ID: 100167165 LOC100167165	NA	NA	NA	NA	NA	NA	NA	NA	NA	NA	NA	NA	#VALUE!	#VALUE!	#VALUE!	#VALUE!	#VALUE!	#VALUE!	NA	NA	NA	NA	NA	NA	NA	NA
1072	ApisSNMP_g2_2;ApisSNMP_g5_3	chemosensory	GL349689	721215	ApisSNMP2_ref|XP_001946482.1| _GENE ID: 100167165 LOC100167165	NA	NA	NA	NA	NA	NA	NA	NA	NA	NA	NA	NA	#VALUE!	#VALUE!	#VALUE!	#VALUE!	#VALUE!	#VALUE!	NA	NA	NA	NA	NA	NA	NA	NA
1073	ApisSNMP_g2_2;ApisSNMP_g5_3	chemosensory	GL349689	721302	ApisSNMP2_ref|XP_001946482.1| _GENE ID: 100167165 LOC100167165	0.496215	-1.81707	0.0592737	0.480908	2.04745	0.0910791	0.564342	0.164318	0.968252	0.662023	0.300853	0.972517	0.24623	3.30176	0.00351337	0.231272	4.19206	0.945789	0.867587	0.214121	0.998422	0.722554	0.999916	0.999749	0.570681	0.999839
1074	ApisSNMP_g2_2;ApisSNMP_g5_3	chemosensory	GL349689	721311	ApisSNMP2_ref|XP_001946482.1| _GENE ID: 100167165 LOC100167165	NA	NA	NA	NA	NA	NA	NA	NA	NA	NA	NA	NA	#VALUE!	#VALUE!	#VALUE!	#VALUE!	#VALUE!	#VALUE!	NA	NA	NA	NA	NA	NA	NA	NA
1075	ApisSNMP_g5_2	chemosensory	GL349689	721875	ApisSNMP5_ref|XP_001952646.1|_GENE ID: 100167727 LOC100167727	NA	NA	NA	NA	NA	NA	NA	NA	NA	NA	NA	NA	#VALUE!	#VALUE!	#VALUE!	#VALUE!	#VALUE!	#VALUE!	NA	NA	NA	NA	NA	NA	NA	NA
1076	ApisSNMP_g5_2	chemosensory	GL349689	721912	ApisSNMP5_ref|XP_001952646.1|_GENE ID: 100167727 LOC100167727	-0.447912	-1.88604	-0.608214	-0.118037	-2.23947	0.380814	0.786015	0.0937163	0.491903	0.955368	0.188841	0.808477	0.200625	3.55716	0.369925	0.0139328	5.01524	0.653635	0.868633	0.15869	0.898023	0.733629	0.999916	0.999749	0.854489	0.999839
1077	ApisSNMP_g5_2	chemosensory	GL349689	721920	ApisSNMP5_ref|XP_001952646.1|_GENE ID: 100167727 LOC100167727	-0.528446	-2.16625	-0.394166	-0.532273	-2.27596	0.312866	0.671404	0.0163718	0.780711	0.738094	0.0958775	0.900921	0.279255	4.69265	0.155367	0.283314	5.17998	0.811659	0.868633	0.0454949	0.980909	0.722554	0.84456	0.999749	0.777783	0.999839
1078	ApisSNMP_g5_2	chemosensory	GL349689	721947	ApisSNMP5_ref|XP_001952646.1|_GENE ID: 100167727 LOC100167727	1.92082	-2.80253	0.129178	-0.491368	-1.64504	0.78442	0.038497	7.23442e-05	0.939638	0.678675	0.124068	0.795634	3.68957	7.85418	0.0166868	0.241442	2.70614	0.633034	0.167402	0.000473633	0.998422	0.722554	0.961531	0.999749	0.52997	0.999839
1079	ApisSNMP_g5_2	chemosensory	GL349689	721978	ApisSNMP5_ref|XP_001952646.1|_GENE ID: 100167727 LOC100167727	NA	NA	NA	NA	NA	NA	NA	NA	NA	NA	NA	NA	#VALUE!	#VALUE!	#VALUE!	#VALUE!	#VALUE!	#VALUE!	NA	NA	NA	NA	NA	NA	NA	NA
1080	ApisSNMP_g5_2	chemosensory	GL349689	721981	ApisSNMP5_ref|XP_001952646.1|_GENE ID: 100167727 LOC100167727	NA	NA	NA	NA	NA	NA	NA	NA	NA	NA	NA	NA	#VALUE!	#VALUE!	#VALUE!	#VALUE!	#VALUE!	#VALUE!	NA	NA	NA	NA	NA	NA	NA	NA
1081	ApisSNMP_g5_2	chemosensory	GL349689	722065	ApisSNMP5_ref|XP_001952646.1|_GENE ID: 100167727 LOC100167727	NA	NA	NA	NA	NA	NA	NA	NA	NA	NA	NA	NA	#VALUE!	#VALUE!	#VALUE!	#VALUE!	#VALUE!	#VALUE!	NA	NA	NA	NA	NA	NA	NA	NA
1082	PMT_653_1	pmt	GL349689	722142	ApisSNMP5_ref|XP_001952646.1|_GENE ID: 100167727 LOC100167727_5prime_500	NA	NA	NA	NA	NA	NA	NA	NA	NA	NA	NA	NA	#VALUE!	#VALUE!	#VALUE!	#VALUE!	#VALUE!	#VALUE!	NA	NA	NA	NA	NA	NA	NA	NA
1083	PMT_653_1	pmt	GL349689	722241	ApisSNMP5_ref|XP_001952646.1|_GENE ID: 100167727 LOC100167727_5prime_500	NA	NA	NA	NA	NA	NA	NA	NA	NA	NA	NA	NA	#VALUE!	#VALUE!	#VALUE!	#VALUE!	#VALUE!	#VALUE!	NA	NA	NA	NA	NA	NA	NA	NA
1084	PMT_653_1	pmt	GL349689	722248	ApisSNMP5_ref|XP_001952646.1|_GENE ID: 100167727 LOC100167727_5prime_500	NA	NA	NA	NA	NA	NA	NA	NA	NA	NA	NA	NA	#VALUE!	#VALUE!	#VALUE!	#VALUE!	#VALUE!	#VALUE!	NA	NA	NA	NA	NA	NA	NA	NA
1085	ApisSNMP_g2_4	chemosensory	GL349689	723456	ApisSNMP2_ref|XP_001946482.1| _GENE ID: 100167165 LOC100167165	-0.321796	-1.6816	-1.75525	0.327408	-2.3962	0.467046	0.680566	0.156347	0.194337	0.743093	0.182334	0.845752	0.103553	2.82779	3.0809	0.107196	5.7418	0.715297	0.868633	0.209055	0.685243	0.722554	0.999916	0.999749	0.62036	0.999839
1086	ApisSNMP_g2_3	chemosensory	GL349689	723750	ApisSNMP2_ref|XP_001946482.1| _GENE ID: 100167165 LOC100167165	NA	NA	NA	NA	NA	NA	NA	NA	NA	NA	NA	NA	#VALUE!	#VALUE!	#VALUE!	#VALUE!	#VALUE!	#VALUE!	NA	NA	NA	NA	NA	NA	NA	NA
1087	ApisSNMP_g2_3	chemosensory	GL349689	723771	ApisSNMP2_ref|XP_001946482.1| _GENE ID: 100167165 LOC100167165	3.44289	1.39485	0.462284	-0.170933	-0.595968	-0.535079	0.00155784	0.245197	0.607055	0.902187	0.74303	0.737366	11.8535	1.94559	0.213706	0.029218	0.355178	0.543708	0.0113937	0.260257	0.929947	0.730185	0.999916	0.999749	0.272671	0.708373
1088	ApisSNMP_g2_3	chemosensory	GL349689	723789	ApisSNMP2_ref|XP_001946482.1| _GENE ID: 100167165 LOC100167165	NA	NA	NA	NA	NA	NA	NA	NA	NA	NA	NA	NA	#VALUE!	#VALUE!	#VALUE!	#VALUE!	#VALUE!	#VALUE!	NA	NA	NA	NA	NA	NA	NA	NA
1089	ApisSNMP_g2_3	chemosensory	GL349689	723807	ApisSNMP2_ref|XP_001946482.1| _GENE ID: 100167165 LOC100167165	NA	NA	NA	NA	NA	NA	NA	NA	NA	NA	NA	NA	#VALUE!	#VALUE!	#VALUE!	#VALUE!	#VALUE!	#VALUE!	NA	NA	NA	NA	NA	NA	NA	NA
1090	ApisSNMP_g2_8	chemosensory	GL349689	724855	ApisSNMP2_ref|XP_001946482.1| _GENE ID: 100167165 LOC100167165	-2.21736	4.22604	0.059954	-0.137001	0.299005	-0.0579981	0.000322358	7.05255e-20	0.958027	0.862627	0.675439	0.977132	4.9167	17.8594	0.00359448	0.0187694	0.0894038	0.954787	0.00279086	2.02114e-18	0.998422	0.727256	0.999916	0.999749	0.027646	0.122264
1091	ApisSNMP_g2_9	chemosensory	GL349689	745703	ApisSNMP2_ref|XP_001946482.1| _GENE ID: 100167165 LOC100167165	-1.64954	3.1228	0.0381835	-0.115571	0.191938	0.0147972	0.0413415	0.0109388	0.978205	0.910914	0.91774	0.995245	2.72099	9.75186	0.00145798	0.0133566	0.0368402	0.990512	0.176829	0.0344328	0.998422	0.730185	0.999916	0.999749	0.83309	0.999839
1092	PMT_651_1	pmt	GL349689	745844	ApisSNMP2_ref|XP_001946482.1| _GENE ID: 100167165 LOC100167165_5prime_500	NA	NA	NA	NA	NA	NA	NA	NA	NA	NA	NA	NA	#VALUE!	#VALUE!	#VALUE!	#VALUE!	#VALUE!	#VALUE!	NA	NA	NA	NA	NA	NA	NA	NA
1093	PMT_651_1	pmt	GL349689	745859	ApisSNMP2_ref|XP_001946482.1| _GENE ID: 100167165 LOC100167165_5prime_500	NA	NA	NA	NA	NA	NA	NA	NA	NA	NA	NA	NA	#VALUE!	#VALUE!	#VALUE!	#VALUE!	#VALUE!	#VALUE!	NA	NA	NA	NA	NA	NA	NA	NA
1094	PMT_651_1	pmt	GL349689	745866	ApisSNMP2_ref|XP_001946482.1| _GENE ID: 100167165 LOC100167165_5prime_500	NA	NA	NA	NA	NA	NA	NA	NA	NA	NA	NA	NA	#VALUE!	#VALUE!	#VALUE!	#VALUE!	#VALUE!	#VALUE!	NA	NA	NA	NA	NA	NA	NA	NA
1095	PMT_651_1	pmt	GL349689	745894	ApisSNMP2_ref|XP_001946482.1| _GENE ID: 100167165 LOC100167165_5prime_500	NA	NA	NA	NA	NA	NA	NA	NA	NA	NA	NA	NA	#VALUE!	#VALUE!	#VALUE!	#VALUE!	#VALUE!	#VALUE!	NA	NA	NA	NA	NA	NA	NA	NA
1096	PMT_651_1	pmt	GL349689	745908	ApisSNMP2_ref|XP_001946482.1| _GENE ID: 100167165 LOC100167165_5prime_500	NA	NA	NA	NA	NA	NA	NA	NA	NA	NA	NA	NA	#VALUE!	#VALUE!	#VALUE!	#VALUE!	#VALUE!	#VALUE!	NA	NA	NA	NA	NA	NA	NA	NA
1097	PMT_651_1	pmt	GL349689	745994	ApisSNMP2_ref|XP_001946482.1| _GENE ID: 100167165 LOC100167165_5prime_500	NA	NA	NA	NA	NA	NA	NA	NA	NA	NA	NA	NA	#VALUE!	#VALUE!	#VALUE!	#VALUE!	#VALUE!	#VALUE!	NA	NA	NA	NA	NA	NA	NA	NA
1098	PMT_651_1	pmt	GL349689	746100	ApisSNMP2_ref|XP_001946482.1| _GENE ID: 100167165 LOC100167165_5prime_500	NA	NA	NA	NA	NA	NA	NA	NA	NA	NA	NA	NA	#VALUE!	#VALUE!	#VALUE!	#VALUE!	#VALUE!	#VALUE!	NA	NA	NA	NA	NA	NA	NA	NA
1099	PMT_651_1	pmt	GL349689	746112	ApisSNMP2_ref|XP_001946482.1| _GENE ID: 100167165 LOC100167165_5prime_500	-0.244493	-0.564333	-0.0968619	2.11846	-0.0995832	-0.759758	0.844062	0.614133	0.92969	0.212974	0.96409	0.696151	0.059777	0.318472	0.00938223	4.48787	0.00991681	0.484626	0.868633	0.363949	0.998422	0.645675	0.999916	0.999749	0.840658	0.999839
1100	PMT_651_1	pmt	GL349689	746200	ApisSNMP2_ref|XP_001946482.1| _GENE ID: 100167165 LOC100167165_5prime_500	NA	NA	NA	NA	NA	NA	NA	NA	NA	NA	NA	NA	#VALUE!	#VALUE!	#VALUE!	#VALUE!	#VALUE!	#VALUE!	NA	NA	NA	NA	NA	NA	NA	NA
1101	PMT_651_1	pmt	GL349689	746235	ApisSNMP2_ref|XP_001946482.1| _GENE ID: 100167165 LOC100167165_5prime_500	NA	NA	NA	NA	NA	NA	NA	NA	NA	NA	NA	NA	#VALUE!	#VALUE!	#VALUE!	#VALUE!	#VALUE!	#VALUE!	NA	NA	NA	NA	NA	NA	NA	NA
1102	PMT_651_1	pmt	GL349689	746240	ApisSNMP2_ref|XP_001946482.1| _GENE ID: 100167165 LOC100167165_5prime_500	1.47453	0.383791	3.73076	-1.49936	-0.136831	-0.922867	0.0699803	0.447693	0.0196474	0.178172	0.891018	0.744745	2.17424	0.147295	13.9185	2.24808	0.0187228	0.554644	0.25755	0.329147	0.162073	0.589054	0.999916	0.999749	0.12028	0.40143
1103	PMT_474_1	pmt	GL349690	293634	Or37_PMT5	NA	NA	NA	NA	NA	NA	NA	NA	NA	NA	NA	NA	#VALUE!	#VALUE!	#VALUE!	#VALUE!	#VALUE!	#VALUE!	NA	NA	NA	NA	NA	NA	NA	NA
1104	PMT_476_1	pmt	GL349690	294050	Or37_PMT7	-0.290841	-1.22264	-1.48601	-0.503359	-1.61255	-0.507951	0.711298	0.505584	0.251053	0.616177	0.562115	0.825072	0.0845884	1.49484	2.20822	0.25337	2.60032	0.680744	0.868633	0.341353	0.767927	0.722554	0.999916	0.999749	0.956925	0.999839
1105	PMT_477_1	pmt	GL349690	294152	Or37_PMT8	-1.6282	1.9045	-0.249426	-0.323412	-0.759248	0.341355	0.139752	0.117319	0.784132	0.818458	0.680177	0.832774	2.65103	3.62711	0.0622132	0.104595	0.576457	0.693513	0.416363	0.179271	0.98317	0.724713	0.999916	0.999749	0.919518	0.999839
1106	Or_g31_1	chemosensory	GL349690	294510	Or37	NA	NA	NA	NA	NA	NA	NA	NA	NA	NA	NA	NA	#VALUE!	#VALUE!	#VALUE!	#VALUE!	#VALUE!	#VALUE!	NA	NA	NA	NA	NA	NA	NA	NA
1107	Or_g31_1	chemosensory	GL349690	294567	Or37	3.23922	0.812143	0.702865	-0.0181138	-0.708903	-0.780593	0.00051036	0.229094	0.507049	0.987882	0.488246	0.678074	10.4925	0.659576	0.49402	0.000328109	0.502544	0.459785	0.00425201	0.253903	0.906848	0.743244	0.999916	0.999749	0.150755	0.472478
1108	Or_g31_1	chemosensory	GL349690	294700	Or37	NA	NA	NA	NA	NA	NA	NA	NA	NA	NA	NA	NA	#VALUE!	#VALUE!	#VALUE!	#VALUE!	#VALUE!	#VALUE!	NA	NA	NA	NA	NA	NA	NA	NA
1109	Or_g31_1	chemosensory	GL349690	294798	Or37	-0.0437112	-1.27179	-0.121439	-1.46373	0.821328	1.00544	0.955311	0.282694	0.928305	0.141977	0.646923	0.67473	0.00191067	1.61745	0.0147474	2.1425	0.674579	0.455261	0.880654	0.276788	0.998422	0.525354	0.999916	0.999749	0.775074	0.999839
1110	Or_g31_1	chemosensory	GL349690	294991	Or37	-1.3553	1.18054	0.04133	-0.345012	-0.806445	0.356918	0.0387231	0.441057	0.969455	0.680464	0.728246	0.852346	1.83684	1.39368	0.00170817	0.119033	0.650354	0.726493	0.168131	0.326265	0.998422	0.722554	0.999916	0.999749	0.975689	0.999839
1111	Or_g31_3	chemosensory	GL349690	298886	Or37	NA	NA	NA	NA	NA	NA	NA	NA	NA	NA	NA	NA	#VALUE!	#VALUE!	#VALUE!	#VALUE!	#VALUE!	#VALUE!	NA	NA	NA	NA	NA	NA	NA	NA
1112	Or_g31_2	chemosensory	GL349690	299147	Or37	0.203844	-0.457011	0.65014	4.49936	-0.285738	-0.532953	0.85803	0.556423	0.287386	0.00200135	0.808167	0.623231	0.0415522	0.208859	0.422682	20.2442	0.0816464	0.388417	0.868633	0.353174	0.795308	0.0221547	0.999916	0.999749	0.00120918	0.00849326
1113	Or_g31_2	chemosensory	GL349690	299177	Or37	-0.261587	-1.05323	-1.41891	-0.921931	-1.56671	0.15486	0.832357	0.2395	0.31244	0.559403	0.248	0.950476	0.0684276	1.1093	2.01331	0.849957	2.45459	0.903405	0.868633	0.257542	0.812407	0.722554	0.999916	0.999749	0.924556	0.999839
1114	Or_g31_6	chemosensory	GL349690	299333	Or37	-0.334552	-0.867675	1.93639	-1.01973	-0.19534	3.35972	0.742748	0.263204	0.301313	0.433656	0.867909	0.312368	0.111925	0.75286	3.7496	1.03985	0.0381575	0.0975738	0.868633	0.267853	0.803502	0.722554	0.999916	0.999749	0.467051	0.966758
1115	Control_g27_12	control	GL349691	218823	sucrase (LOC100161439)	-0.210052	-1.15494	-1.29254	-0.785355	-1.31907	4.89727	0.755374	0.259005	0.267851	0.36198	0.394679	0.0180286	0.0441217	1.3339	1.67066	0.616783	1.73995	0.000325031	0.868633	0.266893	0.783568	0.722554	0.999916	0.814825	0.0135836	0.0668603
1116	Control_g27_12	control	GL349691	218829	sucrase (LOC100161439)	-0.893357	2.30657	-0.704651	-1.92856	1.06727	-2.36644	0.183603	0.141851	0.524382	0.0246893	0.653626	0.228462	0.798088	5.32027	0.496533	3.71936	1.13906	0.0521949	0.501174	0.199312	0.908928	0.165503	0.999916	0.999749	0.379338	0.855834
1117	Control_g27_2	control	GL349691	219450	sucrase (LOC100161439)	-0.640275	1.01769	-1.04218	-0.387107	-0.757632	0.653286	0.579082	0.424054	0.274322	0.792988	0.694371	0.699467	0.409952	1.03569	1.08614	0.149852	0.574006	0.489254	0.868633	0.32401	0.785941	0.722554	0.999916	0.999749	0.981651	0.999839
1118	Control_g27_5	control	GL349691	221284	sucrase (LOC100161439)	NA	NA	NA	NA	NA	NA	NA	NA	NA	NA	NA	NA	#VALUE!	#VALUE!	#VALUE!	#VALUE!	#VALUE!	#VALUE!	NA	NA	NA	NA	NA	NA	NA	NA
1119	Control_g27_9	control	GL349691	221913	sucrase (LOC100161439)	NA	NA	NA	NA	NA	NA	NA	NA	NA	NA	NA	NA	#VALUE!	#VALUE!	#VALUE!	#VALUE!	#VALUE!	#VALUE!	NA	NA	NA	NA	NA	NA	NA	NA
1120	Control_g27_9	control	GL349691	221969	sucrase (LOC100161439)	NA	NA	NA	NA	NA	NA	NA	NA	NA	NA	NA	NA	#VALUE!	#VALUE!	#VALUE!	#VALUE!	#VALUE!	#VALUE!	NA	NA	NA	NA	NA	NA	NA	NA
1121	Control_g27_9	control	GL349691	222030	sucrase (LOC100161439)	NA	NA	NA	NA	NA	NA	NA	NA	NA	NA	NA	NA	#VALUE!	#VALUE!	#VALUE!	#VALUE!	#VALUE!	#VALUE!	NA	NA	NA	NA	NA	NA	NA	NA
1122	Control_g27_11	control	GL349691	222148	sucrase (LOC100161439)	-0.654987	0.99243	-0.228676	-0.323922	-0.0863168	0.390934	0.386496	0.57455	0.854381	0.737566	0.974285	0.859734	0.429008	0.984918	0.0522926	0.104925	0.00745059	0.739143	0.758168	0.354899	0.998422	0.722554	0.999916	0.999749	0.999475	0.999839
1123	Control_g27_11	control	GL349691	222211	sucrase (LOC100161439)	-1.50259	0.514074	-0.289905	-1.36347	-0.998723	3.49256	0.203722	0.693399	0.766578	0.366779	0.613075	0.0439137	2.25778	0.264272	0.0840451	1.85904	0.997449	0.00192841	0.534275	0.384334	0.973318	0.722554	0.999916	0.999749	0.376078	0.855398
1124	Control_g27_11	control	GL349691	222213	sucrase (LOC100161439)	NA	NA	NA	NA	NA	NA	NA	NA	NA	NA	NA	NA	#VALUE!	#VALUE!	#VALUE!	#VALUE!	#VALUE!	#VALUE!	NA	NA	NA	NA	NA	NA	NA	NA
1125	Control_g27_11	control	GL349691	222295	sucrase (LOC100161439)	NA	NA	NA	NA	NA	NA	NA	NA	NA	NA	NA	NA	#VALUE!	#VALUE!	#VALUE!	#VALUE!	#VALUE!	#VALUE!	NA	NA	NA	NA	NA	NA	NA	NA
1126	Control_g27_11	control	GL349691	222313	sucrase (LOC100161439)	-0.385151	-1.4639	1.70737	2.31235	1.37971	-1.64835	0.624223	0.0142661	0.237201	0.0168166	0.127877	0.520529	0.148342	2.143	2.91512	5.34698	1.90359	0.270951	0.868633	0.0412736	0.746813	0.120852	0.967782	0.999749	0.0469259	0.190062
1127	Control_g27_8	control	GL349691	222899	sucrase (LOC100161439)	-1.52496	0.596054	-0.329024	0.318054	0.871417	-0.146441	0.065834	0.635698	0.818545	0.763995	0.647472	0.954128	2.3255	0.35528	0.108257	0.101158	0.759367	0.91036	0.244798	0.369175	0.991666	0.722554	0.999916	0.999749	0.949575	0.999839
1128	Control_g27_8	control	GL349691	222987	sucrase (LOC100161439)	NA	NA	NA	NA	NA	NA	NA	NA	NA	NA	NA	NA	#VALUE!	#VALUE!	#VALUE!	#VALUE!	#VALUE!	#VALUE!	NA	NA	NA	NA	NA	NA	NA	NA
1129	Control_g27_8	control	GL349691	223041	sucrase (LOC100161439)	-1.22791	-0.600816	-0.455906	-0.524959	0.130793	0.187686	0.27521	0.628337	0.623779	0.715102	0.944522	0.909425	1.50776	0.36098	0.20785	0.275582	0.0171069	0.827055	0.640522	0.367067	0.932603	0.722554	0.999916	0.999749	0.976743	0.999839
1130	Control_g27_10	control	GL349691	224187	sucrase (LOC100161439)	NA	NA	NA	NA	NA	NA	NA	NA	NA	NA	NA	NA	#VALUE!	#VALUE!	#VALUE!	#VALUE!	#VALUE!	#VALUE!	NA	NA	NA	NA	NA	NA	NA	NA
1131	Control_g27_10	control	GL349691	224230	sucrase (LOC100161439)	NA	NA	NA	NA	NA	NA	NA	NA	NA	NA	NA	NA	#VALUE!	#VALUE!	#VALUE!	#VALUE!	#VALUE!	#VALUE!	NA	NA	NA	NA	NA	NA	NA	NA
1132	Control_g27_10	control	GL349691	224270	sucrase (LOC100161439)	NA	NA	NA	NA	NA	NA	NA	NA	NA	NA	NA	NA	#VALUE!	#VALUE!	#VALUE!	#VALUE!	#VALUE!	#VALUE!	NA	NA	NA	NA	NA	NA	NA	NA
1133	Control_g27_10	control	GL349691	224358	sucrase (LOC100161439)	NA	NA	NA	NA	NA	NA	NA	NA	NA	NA	NA	NA	#VALUE!	#VALUE!	#VALUE!	#VALUE!	#VALUE!	#VALUE!	NA	NA	NA	NA	NA	NA	NA	NA
1134	Control_g27_4	control	GL349691	224508	sucrase (LOC100161439)	-0.0821498	-0.701079	-0.909345	-0.477336	-0.428437	0.776341	0.919675	0.712722	0.498073	0.646563	0.881892	0.744545	0.00674858	0.491512	0.826909	0.22785	0.183559	0.554347	0.87229	0.390739	0.901123	0.722554	0.999916	0.999749	0.993595	0.999839
1135	Control_g27_4	control	GL349691	224536	sucrase (LOC100161439)	NA	NA	NA	NA	NA	NA	NA	NA	NA	NA	NA	NA	#VALUE!	#VALUE!	#VALUE!	#VALUE!	#VALUE!	#VALUE!	NA	NA	NA	NA	NA	NA	NA	NA
1136	Control_g27_6	control	GL349691	224906	sucrase (LOC100161439)	NA	NA	NA	NA	NA	NA	NA	NA	NA	NA	NA	NA	#VALUE!	#VALUE!	#VALUE!	#VALUE!	#VALUE!	#VALUE!	NA	NA	NA	NA	NA	NA	NA	NA
1137	Control_g27_6	control	GL349691	224941	sucrase (LOC100161439)	0.128922	-0.119228	0.565269	0.341355	-1.797	-1.05247	0.915547	0.892311	0.682544	0.826133	0.178064	0.667949	0.016621	0.0142152	0.319529	0.116523	3.22923	0.446155	0.871097	0.44463	0.948093	0.724784	0.999916	0.999749	0.934794	0.999839
1138	Control_g27_6	control	GL349691	224998	sucrase (LOC100161439)	-0.45378	-1.28582	2.71383	3.39722	-0.00892932	-1.03623	0.468257	0.00690648	0.0182761	2.14352e-05	0.990126	0.611704	0.205916	1.65334	7.36489	11.5411	7.97328e-05	0.374181	0.816555	0.0235206	0.153044	0.000474571	0.999916	0.999749	0.000148522	0.00131911
1139	Control_g27_6	control	GL349691	225016	sucrase (LOC100161439)	-1.03495	1.65796	-0.252742	-0.250616	-0.326388	0.103325	0.323333	0.297218	0.889153	0.85156	0.892233	0.974389	1.07112	2.74884	0.0638787	0.0628085	0.106529	0.949434	0.698246	0.281911	0.998422	0.727256	0.999916	0.999749	0.998418	0.999839
1140	Control_g27_7	control	GL349691	225136	sucrase (LOC100161439)	-0.489922	-1.57318	1.46398	1.382	-0.463729	-1.61238	0.299352	0.153933	0.0598043	0.0219792	0.781401	0.242883	0.240024	2.47488	2.14325	1.90994	0.215045	0.0589922	0.667546	0.206909	0.350336	0.150685	0.999916	0.999749	0.161815	0.494698
1141	Control_g27_7	control	GL349691	225144	sucrase (LOC100161439)	-0.512203	-1.60889	1.64172	1.28497	-0.449187	-1.62998	0.491756	0.0502395	0.00763511	0.177133	0.718178	0.135666	0.262352	2.58854	2.69524	1.65115	0.201769	0.0184052	0.82503	0.104942	0.0766841	0.589054	0.999916	0.999749	0.102257	0.355777
1142	Control_g27_7	control	GL349691	225176	sucrase (LOC100161439)	NA	NA	NA	NA	NA	NA	NA	NA	NA	NA	NA	NA	#VALUE!	#VALUE!	#VALUE!	#VALUE!	#VALUE!	#VALUE!	NA	NA	NA	NA	NA	NA	NA	NA
1143	Control_g27_7	control	GL349691	225221	sucrase (LOC100161439)	-0.342546	-0.476401	-0.893613	-0.459052	0.948804	-2.60183	0.736371	0.518072	0.439645	0.724024	0.395394	0.204948	0.117338	0.226958	0.798543	0.210729	0.90023	0.0420036	0.868633	0.344095	0.884449	0.722554	0.999916	0.999749	0.496061	0.995559
1144	Control_g27_7	control	GL349691	225255	sucrase (LOC100161439)	NA	NA	NA	NA	NA	NA	NA	NA	NA	NA	NA	NA	#VALUE!	#VALUE!	#VALUE!	#VALUE!	#VALUE!	#VALUE!	NA	NA	NA	NA	NA	NA	NA	NA
1145	Control_g27_3	control	GL349691	226946	sucrase (LOC100161439)	-1.18496	-0.111489	-1.86317	-1.30104	1.03172	1.83536	0.155283	0.928842	0.19938	0.224981	0.592734	0.476374	1.40414	0.0124298	3.47139	1.69272	1.06444	0.226932	0.446783	0.454514	0.69492	0.658191	0.999916	0.999749	0.511941	0.999839
1146	Control_g27_3	control	GL349691	226952	sucrase (LOC100161439)	1.4332	2.44043	0.284888	-0.181818	-0.267625	-0.286419	0.0525631	0.152217	0.816195	0.848335	0.91907	0.895291	2.05406	5.95568	0.0811611	0.0330578	0.0716229	0.801546	0.208104	0.206388	0.991116	0.727083	0.999916	0.999749	0.855099	0.999839
1147	Control_g27_3	control	GL349691	226957	sucrase (LOC100161439)	1.93537	1.47308	-0.645633	-0.827451	-1.15426	-1.56076	0.123485	0.281229	0.536469	0.608601	0.584749	0.399858	3.74564	2.16997	0.416841	0.684674	1.33232	0.159887	0.382422	0.276246	0.910443	0.722554	0.999916	0.999749	0.730053	0.999839
1148	Control_g27_3	control	GL349691	226980	sucrase (LOC100161439)	-0.45378	-1.28582	2.71383	3.39722	-0.00892932	-1.03623	0.642757	0.0539363	2.31332e-07	0.00657718	0.992955	0.265893	0.205916	1.65334	7.36489	11.5411	7.97328e-05	0.070699	0.868633	0.109523	7.03599e-06	0.0564851	0.999916	0.999749	0.000148522	0.00131911
1149	OBP_g5_2	chemosensory	GL349694	170244	OBP3	NA	NA	NA	NA	NA	NA	NA	NA	NA	NA	NA	NA	#VALUE!	#VALUE!	#VALUE!	#VALUE!	#VALUE!	#VALUE!	NA	NA	NA	NA	NA	NA	NA	NA
1150	OBP_g5_6	chemosensory	GL349694	171646	OBP3	NA	NA	NA	NA	NA	NA	NA	NA	NA	NA	NA	NA	#VALUE!	#VALUE!	#VALUE!	#VALUE!	#VALUE!	#VALUE!	NA	NA	NA	NA	NA	NA	NA	NA
1151	PMT_18_1	pmt	GL349694	179694	OBP3_PMT2	NA	NA	NA	NA	NA	NA	NA	NA	NA	NA	NA	NA	#VALUE!	#VALUE!	#VALUE!	#VALUE!	#VALUE!	#VALUE!	NA	NA	NA	NA	NA	NA	NA	NA
1152	PMT_17_1	pmt	GL349694	180067	OBP3_PMT1	-0.327238	-0.145165	-0.307934	1.25861	0.278935	1.19236	0.623498	0.879888	0.795526	0.0348967	0.913344	0.498163	0.107085	0.021073	0.0948234	1.5841	0.0778047	0.248166	0.868633	0.44122	0.984181	0.210105	0.999916	0.999749	0.788055	0.999839
1153	PMT_17_1	pmt	GL349694	180078	OBP3_PMT1	NA	NA	NA	NA	NA	NA	NA	NA	NA	NA	NA	NA	#VALUE!	#VALUE!	#VALUE!	#VALUE!	#VALUE!	#VALUE!	NA	NA	NA	NA	NA	NA	NA	NA
1154	Control_g5_2	control	GL349698	712001	viral A-type inclusion protein, putative (LOC100165659)	NA	NA	NA	NA	NA	NA	NA	NA	NA	NA	NA	NA	#VALUE!	#VALUE!	#VALUE!	#VALUE!	#VALUE!	#VALUE!	NA	NA	NA	NA	NA	NA	NA	NA
1155	Control_g5_4	control	GL349698	712738	viral A-type inclusion protein, putative (LOC100165659)	-0.252657	-0.890211	-0.305978	-0.954757	-1.08376	-0.378603	0.851593	0.362895	0.84199	0.580124	0.464587	0.88949	0.0638357	0.792476	0.0936226	0.911561	1.17455	0.791193	0.868633	0.30669	0.996449	0.722554	0.999916	0.999749	0.993922	0.999839
1156	Control_g5_4	control	GL349698	712837	viral A-type inclusion protein, putative (LOC100165659)	4.60898	1.85857	0.641551	-0.234799	-0.819457	-0.558125	7.02979e-31	9.14725e-10	0.381607	0.645037	0.0746527	0.668062	21.2427	3.4543	0.411587	0.0551304	0.671509	0.446307	3.25903e-29	1.33593e-08	0.861399	0.722554	0.717845	0.999749	2.8455e-13	6.07542e-12
1157	Control_g5_5	control	GL349698	713347	viral A-type inclusion protein, putative (LOC100165659)	NA	NA	NA	NA	NA	NA	NA	NA	NA	NA	NA	NA	#VALUE!	#VALUE!	#VALUE!	#VALUE!	#VALUE!	#VALUE!	NA	NA	NA	NA	NA	NA	NA	NA
1158	Control_g5_5	control	GL349698	713426	viral A-type inclusion protein, putative (LOC100165659)	NA	NA	NA	NA	NA	NA	NA	NA	NA	NA	NA	NA	#VALUE!	#VALUE!	#VALUE!	#VALUE!	#VALUE!	#VALUE!	NA	NA	NA	NA	NA	NA	NA	NA
1159	Control_g5_6	control	GL349698	713541	viral A-type inclusion protein, putative (LOC100165659)	NA	NA	NA	NA	NA	NA	NA	NA	NA	NA	NA	NA	#VALUE!	#VALUE!	#VALUE!	#VALUE!	#VALUE!	#VALUE!	NA	NA	NA	NA	NA	NA	NA	NA
1160	Control_g5_6	control	GL349698	713618	viral A-type inclusion protein, putative (LOC100165659)	-0.243558	-1.15579	1.30785	1.10528	-0.614422	0.263202	0.875219	0.274583	0.115947	0.577115	0.701347	0.858554	0.0593205	1.33586	1.71047	1.22164	0.377515	0.737116	0.868633	0.273304	0.543334	0.722554	0.999916	0.999749	0.911458	0.999839
1161	Control_g5_6	control	GL349698	713630	viral A-type inclusion protein, putative (LOC100165659)	-0.201633	-0.762394	0.510587	3.94268	-0.314567	0.532103	0.828672	0.258758	0.629744	0.000929313	0.758335	0.777139	0.0406557	0.581245	0.260699	15.5447	0.0989526	0.603945	0.868633	0.26689	0.934327	0.0115601	0.999916	0.999749	0.0154641	0.0746352
1162	Control_g5_6	control	GL349698	713635	viral A-type inclusion protein, putative (LOC100165659)	-2.38413	4.53967	0.0685432	-0.137427	0.30887	-0.0216005	4.08725e-12	1.8748e-67	0.913589	0.754469	0.435648	0.984635	5.68407	20.6086	0.00469817	0.018886	0.0954004	0.969507	8.63832e-11	2.03402e-65	0.998422	0.722554	0.999916	0.999749	7.95456e-10	1.37142e-08
1163	Control_g5_6	control	GL349698	713693	viral A-type inclusion protein, putative (LOC100165659)	-2.52028	0.302917	-0.276724	1.66519	2.23003	2.92992	0.000559099	0.784625	0.826648	0.0744085	0.184097	0.191533	6.35181	0.0917585	0.0765761	2.77286	4.97305	0.0366849	0.00459154	0.410963	0.994816	0.358414	0.999916	0.999749	0.0531785	0.211663
1164	Control_g5_7	control	GL349698	714183	viral A-type inclusion protein, putative (LOC100165659)	-2.33378	4.44442	0.0659919	-0.139553	0.303342	-0.0146271	2.42524e-16	2.37924e-11	0.888068	0.701324	0.763387	0.986008	5.44655	19.7529	0.00435494	0.0194749	0.0920163	0.972212	6.45459e-15	3.97121e-10	0.998422	0.722554	0.999916	0.999749	1.12757e-06	1.39283e-05
1165	Control_g5_7	control	GL349698	714279	viral A-type inclusion protein, putative (LOC100165659)	NA	NA	NA	NA	NA	NA	NA	NA	NA	NA	NA	NA	#VALUE!	#VALUE!	#VALUE!	#VALUE!	#VALUE!	#VALUE!	NA	NA	NA	NA	NA	NA	NA	NA
1166	Control_g5_7	control	GL349698	714290	viral A-type inclusion protein, putative (LOC100165659)	NA	NA	NA	NA	NA	NA	NA	NA	NA	NA	NA	NA	#VALUE!	#VALUE!	#VALUE!	#VALUE!	#VALUE!	#VALUE!	NA	NA	NA	NA	NA	NA	NA	NA
1167	Control_g5_8	control	GL349698	714456	viral A-type inclusion protein, putative (LOC100165659)	NA	NA	NA	NA	NA	NA	NA	NA	NA	NA	NA	NA	#VALUE!	#VALUE!	#VALUE!	#VALUE!	#VALUE!	#VALUE!	NA	NA	NA	NA	NA	NA	NA	NA
1168	Control_g5_8	control	GL349698	714462	viral A-type inclusion protein, putative (LOC100165659)	-0.401734	-0.980014	2.76537	-1.21813	0.139638	-0.96037	0.632904	0.125662	0.0736576	0.257051	0.885414	0.726373	0.161391	0.960428	7.64726	1.48384	0.0194987	0.527618	0.868633	0.184949	0.40509	0.694654	0.999916	0.999749	0.426989	0.913462
1169	Control_g5_8	control	GL349698	714469	viral A-type inclusion protein, putative (LOC100165659)	NA	NA	NA	NA	NA	NA	NA	NA	NA	NA	NA	NA	#VALUE!	#VALUE!	#VALUE!	#VALUE!	#VALUE!	#VALUE!	NA	NA	NA	NA	NA	NA	NA	NA
1170	Control_g5_8	control	GL349698	714490	viral A-type inclusion protein, putative (LOC100165659)	NA	NA	NA	NA	NA	NA	NA	NA	NA	NA	NA	NA	#VALUE!	#VALUE!	#VALUE!	#VALUE!	#VALUE!	#VALUE!	NA	NA	NA	NA	NA	NA	NA	NA
1171	Control_g5_8	control	GL349698	714502	viral A-type inclusion protein, putative (LOC100165659)	NA	NA	NA	NA	NA	NA	NA	NA	NA	NA	NA	NA	#VALUE!	#VALUE!	#VALUE!	#VALUE!	#VALUE!	#VALUE!	NA	NA	NA	NA	NA	NA	NA	NA
1172	Control_g5_8	control	GL349698	714515	viral A-type inclusion protein, putative (LOC100165659)	-0.401734	-0.980014	2.76537	-1.21813	0.139638	-0.96037	0.760017	0.274546	8.84535e-05	0.468567	0.918106	0.443098	0.161391	0.960428	7.64726	1.48384	0.0194987	0.196335	0.868633	0.273304	0.0015843	0.722554	0.999916	0.999749	0.426989	0.913462
1173	Control_g5_8	control	GL349698	714556	viral A-type inclusion protein, putative (LOC100165659)	NA	NA	NA	NA	NA	NA	NA	NA	NA	NA	NA	NA	#VALUE!	#VALUE!	#VALUE!	#VALUE!	#VALUE!	#VALUE!	NA	NA	NA	NA	NA	NA	NA	NA
1174	Control_g5_8	control	GL349698	714558	viral A-type inclusion protein, putative (LOC100165659)	NA	NA	NA	NA	NA	NA	NA	NA	NA	NA	NA	NA	#VALUE!	#VALUE!	#VALUE!	#VALUE!	#VALUE!	#VALUE!	NA	NA	NA	NA	NA	NA	NA	NA
1175	Control_g5_8	control	GL349698	714579	viral A-type inclusion protein, putative (LOC100165659)	NA	NA	NA	NA	NA	NA	NA	NA	NA	NA	NA	NA	#VALUE!	#VALUE!	#VALUE!	#VALUE!	#VALUE!	#VALUE!	NA	NA	NA	NA	NA	NA	NA	NA
1176	Control_g97_8	control	GL349698	1966927	mitochondrial processing peptidase beta subunit (LOC100161587)	NA	NA	NA	NA	NA	NA	NA	NA	NA	NA	NA	NA	#VALUE!	#VALUE!	#VALUE!	#VALUE!	#VALUE!	#VALUE!	NA	NA	NA	NA	NA	NA	NA	NA
1177	Control_g97_8	control	GL349698	1967030	mitochondrial processing peptidase beta subunit (LOC100161587)	NA	NA	NA	NA	NA	NA	NA	NA	NA	NA	NA	NA	#VALUE!	#VALUE!	#VALUE!	#VALUE!	#VALUE!	#VALUE!	NA	NA	NA	NA	NA	NA	NA	NA
1178	Control_g97_8	control	GL349698	1967122	mitochondrial processing peptidase beta subunit (LOC100161587)	NA	NA	NA	NA	NA	NA	NA	NA	NA	NA	NA	NA	#VALUE!	#VALUE!	#VALUE!	#VALUE!	#VALUE!	#VALUE!	NA	NA	NA	NA	NA	NA	NA	NA
1179	Control_g97_5	control	GL349698	1967226	mitochondrial processing peptidase beta subunit (LOC100161587)	-1.47734	2.8084	0.057743	-0.104686	0.186835	0.0320605	0.0949174	1.17687e-05	0.954225	0.926234	0.847355	0.985652	2.18252	7.88711	0.00333425	0.0109591	0.0349075	0.97151	0.321348	9.20097e-05	0.998422	0.73036	0.999916	0.999749	0.647471	0.999839
1180	Control_g97_5	control	GL349698	1967291	mitochondrial processing peptidase beta subunit (LOC100161587)	NA	NA	NA	NA	NA	NA	NA	NA	NA	NA	NA	NA	#VALUE!	#VALUE!	#VALUE!	#VALUE!	#VALUE!	#VALUE!	NA	NA	NA	NA	NA	NA	NA	NA
1181	Control_g97_5	control	GL349698	1967340	mitochondrial processing peptidase beta subunit (LOC100161587)	NA	NA	NA	NA	NA	NA	NA	NA	NA	NA	NA	NA	#VALUE!	#VALUE!	#VALUE!	#VALUE!	#VALUE!	#VALUE!	NA	NA	NA	NA	NA	NA	NA	NA
1182	Control_g97_7	control	GL349698	1967619	mitochondrial processing peptidase beta subunit (LOC100161587)	NA	NA	NA	NA	NA	NA	NA	NA	NA	NA	NA	NA	#VALUE!	#VALUE!	#VALUE!	#VALUE!	#VALUE!	#VALUE!	NA	NA	NA	NA	NA	NA	NA	NA
1183	Control_g97_4	control	GL349698	1967925	mitochondrial processing peptidase beta subunit (LOC100161587)	NA	NA	NA	NA	NA	NA	NA	NA	NA	NA	NA	NA	#VALUE!	#VALUE!	#VALUE!	#VALUE!	#VALUE!	#VALUE!	NA	NA	NA	NA	NA	NA	NA	NA
1184	Control_g97_4	control	GL349698	1968069	mitochondrial processing peptidase beta subunit (LOC100161587)	NA	NA	NA	NA	NA	NA	NA	NA	NA	NA	NA	NA	#VALUE!	#VALUE!	#VALUE!	#VALUE!	#VALUE!	#VALUE!	NA	NA	NA	NA	NA	NA	NA	NA
1185	Control_g97_2	control	GL349698	1968257	mitochondrial processing peptidase beta subunit (LOC100161587)	NA	NA	NA	NA	NA	NA	NA	NA	NA	NA	NA	NA	#VALUE!	#VALUE!	#VALUE!	#VALUE!	#VALUE!	#VALUE!	NA	NA	NA	NA	NA	NA	NA	NA
1186	Control_g97_3	control	GL349698	1968756	mitochondrial processing peptidase beta subunit (LOC100161587)	NA	NA	NA	NA	NA	NA	NA	NA	NA	NA	NA	NA	#VALUE!	#VALUE!	#VALUE!	#VALUE!	#VALUE!	#VALUE!	NA	NA	NA	NA	NA	NA	NA	NA
1187	Control_g97_3	control	GL349698	1968837	mitochondrial processing peptidase beta subunit (LOC100161587)	NA	NA	NA	NA	NA	NA	NA	NA	NA	NA	NA	NA	#VALUE!	#VALUE!	#VALUE!	#VALUE!	#VALUE!	#VALUE!	NA	NA	NA	NA	NA	NA	NA	NA
1188	Control_g97_6	control	GL349698	1968957	mitochondrial processing peptidase beta subunit (LOC100161587)	-0.240752	1.72991	0.923802	-0.800748	-0.3104	0.172463	0.734557	0.297195	0.429666	0.377465	0.901719	0.933795	0.0579613	2.99258	0.85341	0.641197	0.0963483	0.871973	0.868633	0.281911	0.877848	0.722554	0.999916	0.999749	0.98029	0.999839
1189	Control_g97_1	control	GL349698	1969206	mitochondrial processing peptidase beta subunit (LOC100161587)	NA	NA	NA	NA	NA	NA	NA	NA	NA	NA	NA	NA	#VALUE!	#VALUE!	#VALUE!	#VALUE!	#VALUE!	#VALUE!	NA	NA	NA	NA	NA	NA	NA	NA
1190	Control_g97_1	control	GL349698	1969208	mitochondrial processing peptidase beta subunit (LOC100161587)	NA	NA	NA	NA	NA	NA	NA	NA	NA	NA	NA	NA	#VALUE!	#VALUE!	#VALUE!	#VALUE!	#VALUE!	#VALUE!	NA	NA	NA	NA	NA	NA	NA	NA
1191	Control_g69_4	control	GL349701	1010090	Pantothenate kinase 4 (Pantothenic acid kinase 4) (hPanK4) (LOC100162362)	NA	NA	NA	NA	NA	NA	NA	NA	NA	NA	NA	NA	#VALUE!	#VALUE!	#VALUE!	#VALUE!	#VALUE!	#VALUE!	NA	NA	NA	NA	NA	NA	NA	NA
1192	Control_g69_9	control	GL349701	1012683	Pantothenate kinase 4 (Pantothenic acid kinase 4) (hPanK4) (LOC100162362)	NA	NA	NA	NA	NA	NA	NA	NA	NA	NA	NA	NA	#VALUE!	#VALUE!	#VALUE!	#VALUE!	#VALUE!	#VALUE!	NA	NA	NA	NA	NA	NA	NA	NA
1193	Control_g69_9	control	GL349701	1012755	Pantothenate kinase 4 (Pantothenic acid kinase 4) (hPanK4) (LOC100162362)	-0.151969	-0.867845	-0.858491	-0.519346	-1.05757	5.47971	0.839654	0.446364	0.508772	0.588383	0.540077	0.0175058	0.0230944	0.753155	0.737006	0.269721	1.11846	0.000306453	0.868633	0.328624	0.906848	0.722554	0.999916	0.814825	0.0279059	0.122908
1194	Control_g69_9	control	GL349701	1012761	Pantothenate kinase 4 (Pantothenic acid kinase 4) (hPanK4) (LOC100162362)	NA	NA	NA	NA	NA	NA	NA	NA	NA	NA	NA	NA	#VALUE!	#VALUE!	#VALUE!	#VALUE!	#VALUE!	#VALUE!	NA	NA	NA	NA	NA	NA	NA	NA
1195	Control_g69_13	control	GL349701	1012907	Pantothenate kinase 4 (Pantothenic acid kinase 4) (hPanK4) (LOC100162362)	-0.151969	-0.867845	-0.858491	-0.519346	-1.05757	5.47971	0.886947	0.46156	0.330759	0.703757	0.553575	0.000470183	0.0230944	0.753155	0.737006	0.269721	1.11846	2.21072e-07	0.869369	0.331157	0.824616	0.722554	0.999916	0.137806	0.0279059	0.122908
1196	Control_g69_13	control	GL349701	1012964	Pantothenate kinase 4 (Pantothenic acid kinase 4) (hPanK4) (LOC100162362)	-0.151969	-0.867845	-0.858491	-0.519346	-1.05757	5.47971	0.914013	0.365797	0.255322	0.772731	0.466822	4.30904e-05	0.0230944	0.753155	0.737006	0.269721	1.11846	1.85679e-09	0.870883	0.306968	0.774821	0.722554	0.999916	0.0277847	0.0279059	0.122908
1197	Control_g69_13	control	GL349701	1013048	Pantothenate kinase 4 (Pantothenic acid kinase 4) (hPanK4) (LOC100162362)	3.09899	0.400119	-0.687048	-0.338719	-0.551407	-1.51577	0.00221328	0.58555	0.550584	0.793511	0.619788	0.4582	9.60371	0.160095	0.472034	0.114731	0.30405	0.209947	0.0154037	0.357184	0.921642	0.722554	0.999916	0.999749	0.241938	0.657127
1198	Control_g69_13	control	GL349701	1013051	Pantothenate kinase 4 (Pantothenic acid kinase 4) (hPanK4) (LOC100162362)	NA	NA	NA	NA	NA	NA	NA	NA	NA	NA	NA	NA	#VALUE!	#VALUE!	#VALUE!	#VALUE!	#VALUE!	#VALUE!	NA	NA	NA	NA	NA	NA	NA	NA
1199	Control_g69_13	control	GL349701	1013087	Pantothenate kinase 4 (Pantothenic acid kinase 4) (hPanK4) (LOC100162362)	NA	NA	NA	NA	NA	NA	NA	NA	NA	NA	NA	NA	#VALUE!	#VALUE!	#VALUE!	#VALUE!	#VALUE!	#VALUE!	NA	NA	NA	NA	NA	NA	NA	NA
1200	Control_g69_13	control	GL349701	1013186	Pantothenate kinase 4 (Pantothenic acid kinase 4) (hPanK4) (LOC100162362)	NA	NA	NA	NA	NA	NA	NA	NA	NA	NA	NA	NA	#VALUE!	#VALUE!	#VALUE!	#VALUE!	#VALUE!	#VALUE!	NA	NA	NA	NA	NA	NA	NA	NA
1201	Control_g69_13	control	GL349701	1013207	Pantothenate kinase 4 (Pantothenic acid kinase 4) (hPanK4) (LOC100162362)	-0.420784	-1.04966	1.83536	1.28557	-0.271792	-0.292372	0.742598	0.457607	0.0828414	0.432323	0.89896	0.87632	0.177059	1.10179	3.36854	1.65268	0.0738707	0.767937	0.868633	0.330619	0.437837	0.722554	0.999916	0.999749	0.870603	0.999839
1202	Control_g69_13	control	GL349701	1013279	Pantothenate kinase 4 (Pantothenic acid kinase 4) (hPanK4) (LOC100162362)	0.486095	1.58687	-1.55872	-3.57845	0.336168	-0.0926949	0.681182	0.0492282	0.0140413	0.0179459	0.78325	0.934393	0.236289	2.51815	2.42961	12.8053	0.113009	0.87309	0.868633	0.103706	0.123349	0.127376	0.999916	0.999749	0.0190827	0.0891632
1203	Control_g69_7	control	GL349701	1013651	Pantothenate kinase 4 (Pantothenic acid kinase 4) (hPanK4) (LOC100162362)	NA	NA	NA	NA	NA	NA	NA	NA	NA	NA	NA	NA	#VALUE!	#VALUE!	#VALUE!	#VALUE!	#VALUE!	#VALUE!	NA	NA	NA	NA	NA	NA	NA	NA
1204	Control_g69_7	control	GL349701	1013687	Pantothenate kinase 4 (Pantothenic acid kinase 4) (hPanK4) (LOC100162362)	NA	NA	NA	NA	NA	NA	NA	NA	NA	NA	NA	NA	#VALUE!	#VALUE!	#VALUE!	#VALUE!	#VALUE!	#VALUE!	NA	NA	NA	NA	NA	NA	NA	NA
1205	Control_g69_8	control	GL349701	1013827	Pantothenate kinase 4 (Pantothenic acid kinase 4) (hPanK4) (LOC100162362)	NA	NA	NA	NA	NA	NA	NA	NA	NA	NA	NA	NA	#VALUE!	#VALUE!	#VALUE!	#VALUE!	#VALUE!	#VALUE!	NA	NA	NA	NA	NA	NA	NA	NA
1206	Control_g69_8	control	GL349701	1013851	Pantothenate kinase 4 (Pantothenic acid kinase 4) (hPanK4) (LOC100162362)	-0.1859	-0.779998	0.663916	4.69376	-0.173399	-0.607874	0.730402	0.536243	0.455211	9.97239e-12	0.927665	0.700094	0.0345588	0.608396	0.440785	22.0314	0.0300672	0.490131	0.868633	0.346713	0.888173	5.0137e-10	0.999916	0.999749	0.000904259	0.00667123
1207	Control_g69_8	control	GL349701	1013890	Pantothenate kinase 4 (Pantothenic acid kinase 4) (hPanK4) (LOC100162362)	NA	NA	NA	NA	NA	NA	NA	NA	NA	NA	NA	NA	#VALUE!	#VALUE!	#VALUE!	#VALUE!	#VALUE!	#VALUE!	NA	NA	NA	NA	NA	NA	NA	NA
1208	Control_g69_5	control	GL349701	1014195	Pantothenate kinase 4 (Pantothenic acid kinase 4) (hPanK4) (LOC100162362)	2.09958	0.13411	-0.260311	0.179692	-1.0267	-0.655837	0.218737	0.908273	0.776171	0.93435	0.5604	0.686591	4.40824	0.0179855	0.0677618	0.0322892	1.05412	0.471407	0.553837	0.44864	0.978023	0.731526	0.999916	0.999749	0.911771	0.999839
1209	Control_g69_5	control	GL349701	1014201	Pantothenate kinase 4 (Pantothenic acid kinase 4) (hPanK4) (LOC100162362)	NA	NA	NA	NA	NA	NA	NA	NA	NA	NA	NA	NA	#VALUE!	#VALUE!	#VALUE!	#VALUE!	#VALUE!	#VALUE!	NA	NA	NA	NA	NA	NA	NA	NA
1210	Control_g69_5	control	GL349701	1014267	Pantothenate kinase 4 (Pantothenic acid kinase 4) (hPanK4) (LOC100162362)	-0.118888	-0.753465	-1.04558	-0.680074	0.0333361	-0.542052	0.906666	0.328933	0.574932	0.599804	0.977242	0.869894	0.0141342	0.567709	1.09324	0.462501	0.0011113	0.756716	0.870293	0.295801	0.924833	0.722554	0.999916	0.999749	0.983296	0.999839
1211	Control_g69_1	control	GL349701	1014376	Pantothenate kinase 4 (Pantothenic acid kinase 4) (hPanK4) (LOC100162362)	NA	NA	NA	NA	NA	NA	NA	NA	NA	NA	NA	NA	#VALUE!	#VALUE!	#VALUE!	#VALUE!	#VALUE!	#VALUE!	NA	NA	NA	NA	NA	NA	NA	NA
1212	Control_g69_1	control	GL349701	1014380	Pantothenate kinase 4 (Pantothenic acid kinase 4) (hPanK4) (LOC100162362)	NA	NA	NA	NA	NA	NA	NA	NA	NA	NA	NA	NA	#VALUE!	#VALUE!	#VALUE!	#VALUE!	#VALUE!	#VALUE!	NA	NA	NA	NA	NA	NA	NA	NA
1213	Control_g69_1	control	GL349701	1014452	Pantothenate kinase 4 (Pantothenic acid kinase 4) (hPanK4) (LOC100162362)	NA	NA	NA	NA	NA	NA	NA	NA	NA	NA	NA	NA	#VALUE!	#VALUE!	#VALUE!	#VALUE!	#VALUE!	#VALUE!	NA	NA	NA	NA	NA	NA	NA	NA
1214	Control_g69_10	control	GL349701	1014597	Pantothenate kinase 4 (Pantothenic acid kinase 4) (hPanK4) (LOC100162362)	NA	NA	NA	NA	NA	NA	NA	NA	NA	NA	NA	NA	#VALUE!	#VALUE!	#VALUE!	#VALUE!	#VALUE!	#VALUE!	NA	NA	NA	NA	NA	NA	NA	NA
1215	Control_g69_10	control	GL349701	1014715	Pantothenate kinase 4 (Pantothenic acid kinase 4) (hPanK4) (LOC100162362)	NA	NA	NA	NA	NA	NA	NA	NA	NA	NA	NA	NA	#VALUE!	#VALUE!	#VALUE!	#VALUE!	#VALUE!	#VALUE!	NA	NA	NA	NA	NA	NA	NA	NA
1216	Control_g69_12	control	GL349701	1014879	Pantothenate kinase 4 (Pantothenic acid kinase 4) (hPanK4) (LOC100162362)	NA	NA	NA	NA	NA	NA	NA	NA	NA	NA	NA	NA	#VALUE!	#VALUE!	#VALUE!	#VALUE!	#VALUE!	#VALUE!	NA	NA	NA	NA	NA	NA	NA	NA
1217	Control_g69_12	control	GL349701	1014952	Pantothenate kinase 4 (Pantothenic acid kinase 4) (hPanK4) (LOC100162362)	NA	NA	NA	NA	NA	NA	NA	NA	NA	NA	NA	NA	#VALUE!	#VALUE!	#VALUE!	#VALUE!	#VALUE!	#VALUE!	NA	NA	NA	NA	NA	NA	NA	NA
1218	Control_g69_12	control	GL349701	1014958	Pantothenate kinase 4 (Pantothenic acid kinase 4) (hPanK4) (LOC100162362)	NA	NA	NA	NA	NA	NA	NA	NA	NA	NA	NA	NA	#VALUE!	#VALUE!	#VALUE!	#VALUE!	#VALUE!	#VALUE!	NA	NA	NA	NA	NA	NA	NA	NA
1219	Control_g69_12	control	GL349701	1014978	Pantothenate kinase 4 (Pantothenic acid kinase 4) (hPanK4) (LOC100162362)	NA	NA	NA	NA	NA	NA	NA	NA	NA	NA	NA	NA	#VALUE!	#VALUE!	#VALUE!	#VALUE!	#VALUE!	#VALUE!	NA	NA	NA	NA	NA	NA	NA	NA
1220	Control_g69_12	control	GL349701	1015068	Pantothenate kinase 4 (Pantothenic acid kinase 4) (hPanK4) (LOC100162362)	NA	NA	NA	NA	NA	NA	NA	NA	NA	NA	NA	NA	#VALUE!	#VALUE!	#VALUE!	#VALUE!	#VALUE!	#VALUE!	NA	NA	NA	NA	NA	NA	NA	NA
1221	Control_g69_12	control	GL349701	1015074	Pantothenate kinase 4 (Pantothenic acid kinase 4) (hPanK4) (LOC100162362)	NA	NA	NA	NA	NA	NA	NA	NA	NA	NA	NA	NA	#VALUE!	#VALUE!	#VALUE!	#VALUE!	#VALUE!	#VALUE!	NA	NA	NA	NA	NA	NA	NA	NA
1222	Control_g69_11	control	GL349701	1016209	Pantothenate kinase 4 (Pantothenic acid kinase 4) (hPanK4) (LOC100162362)	NA	NA	NA	NA	NA	NA	NA	NA	NA	NA	NA	NA	#VALUE!	#VALUE!	#VALUE!	#VALUE!	#VALUE!	#VALUE!	NA	NA	NA	NA	NA	NA	NA	NA
1223	Control_g69_11	control	GL349701	1016224	Pantothenate kinase 4 (Pantothenic acid kinase 4) (hPanK4) (LOC100162362)	NA	NA	NA	NA	NA	NA	NA	NA	NA	NA	NA	NA	#VALUE!	#VALUE!	#VALUE!	#VALUE!	#VALUE!	#VALUE!	NA	NA	NA	NA	NA	NA	NA	NA
1224	Control_g69_11	control	GL349701	1016236	Pantothenate kinase 4 (Pantothenic acid kinase 4) (hPanK4) (LOC100162362)	NA	NA	NA	NA	NA	NA	NA	NA	NA	NA	NA	NA	#VALUE!	#VALUE!	#VALUE!	#VALUE!	#VALUE!	#VALUE!	NA	NA	NA	NA	NA	NA	NA	NA
1225	Control_g69_11	control	GL349701	1016275	Pantothenate kinase 4 (Pantothenic acid kinase 4) (hPanK4) (LOC100162362)	NA	NA	NA	NA	NA	NA	NA	NA	NA	NA	NA	NA	#VALUE!	#VALUE!	#VALUE!	#VALUE!	#VALUE!	#VALUE!	NA	NA	NA	NA	NA	NA	NA	NA
1226	Control_g69_11	control	GL349701	1016363	Pantothenate kinase 4 (Pantothenic acid kinase 4) (hPanK4) (LOC100162362)	NA	NA	NA	NA	NA	NA	NA	NA	NA	NA	NA	NA	#VALUE!	#VALUE!	#VALUE!	#VALUE!	#VALUE!	#VALUE!	NA	NA	NA	NA	NA	NA	NA	NA
1227	Control_g133_3	control	GL349702	282850	F57G4.9 (LOC100163310)	-0.0551067	0.685857	-0.25844	0.925758	0.308359	1.71383	0.94776	0.325999	0.840791	0.494472	0.803631	0.422742	0.00303675	0.4704	0.0667913	0.857028	0.0950854	0.178711	0.879618	0.295088	0.996449	0.722554	0.999916	0.999749	0.895949	0.999839
1228	Control_g133_3	control	GL349702	282944	F57G4.9 (LOC100163310)	NA	NA	NA	NA	NA	NA	NA	NA	NA	NA	NA	NA	#VALUE!	#VALUE!	#VALUE!	#VALUE!	#VALUE!	#VALUE!	NA	NA	NA	NA	NA	NA	NA	NA
1229	Control_g133_4	control	GL349702	283166	F57G4.9 (LOC100163310)	NA	NA	NA	NA	NA	NA	NA	NA	NA	NA	NA	NA	#VALUE!	#VALUE!	#VALUE!	#VALUE!	#VALUE!	#VALUE!	NA	NA	NA	NA	NA	NA	NA	NA
1230	Control_g133_4	control	GL349702	283226	F57G4.9 (LOC100163310)	-0.0551067	0.685857	-0.25844	0.925758	0.308359	1.71383	0.910192	0.600168	0.811435	0.23952	0.894436	0.341048	0.00303675	0.4704	0.0667913	0.857028	0.0950854	0.116314	0.870293	0.360732	0.989435	0.672897	0.999916	0.999749	0.895949	0.999839
1231	Control_g133_4	control	GL349702	283344	F57G4.9 (LOC100163310)	-0.508036	-0.470193	-1.09916	1.64682	-1.7646	1.9949	0.557491	0.667357	0.253255	0.23764	0.363764	0.212171	0.258101	0.221081	1.20815	2.71202	3.11383	0.0450164	0.86337	0.377675	0.772462	0.671825	0.999916	0.999749	0.493103	0.992687
1232	Control_g133_4	control	GL349702	283388	F57G4.9 (LOC100163310)	-1.10256	0.540692	1.73433	-1.62088	-0.936643	-1.83145	0.323299	0.535177	0.0312617	0.367197	0.545285	0.171173	1.21564	0.292348	3.0079	2.62727	0.877301	0.0293001	0.698246	0.346347	0.219104	0.722554	0.999916	0.999749	0.536504	0.999839
1233	Control_g133_4	control	GL349702	283413	F57G4.9 (LOC100163310)	-0.0551067	0.685857	-0.25844	0.925758	0.308359	1.71383	0.94776	0.325999	0.840791	0.494472	0.803631	0.422742	0.00303675	0.4704	0.0667913	0.857028	0.0950854	0.178711	0.879618	0.295088	0.996449	0.722554	0.999916	0.999749	0.895949	0.999839
1234	Control_g133_2	control	GL349702	283647	F57G4.9 (LOC100163310)	NA	NA	NA	NA	NA	NA	NA	NA	NA	NA	NA	NA	#VALUE!	#VALUE!	#VALUE!	#VALUE!	#VALUE!	#VALUE!	NA	NA	NA	NA	NA	NA	NA	NA
1235	Control_g133_2	control	GL349702	283657	F57G4.9 (LOC100163310)	-0.0709243	0.729143	-0.199677	0.956798	-0.00510247	1.79947	0.901126	0.46255	0.880553	0.298017	0.997681	0.415156	0.00503026	0.531649	0.0398708	0.915463	2.60352e-05	0.172354	0.870293	0.331554	0.998422	0.722554	0.999916	0.999749	0.893795	0.999839
1236	Control_g133_2	control	GL349702	283663	F57G4.9 (LOC100163310)	NA	NA	NA	NA	NA	NA	NA	NA	NA	NA	NA	NA	#VALUE!	#VALUE!	#VALUE!	#VALUE!	#VALUE!	#VALUE!	NA	NA	NA	NA	NA	NA	NA	NA
1237	PMT_318_1	pmt	GL349704	179363	Gr6_PMT1	NA	NA	NA	NA	NA	NA	NA	NA	NA	NA	NA	NA	#VALUE!	#VALUE!	#VALUE!	#VALUE!	#VALUE!	#VALUE!	NA	NA	NA	NA	NA	NA	NA	NA
1238	PMT_318_1	pmt	GL349704	179390	Gr6_PMT1	NA	NA	NA	NA	NA	NA	NA	NA	NA	NA	NA	NA	#VALUE!	#VALUE!	#VALUE!	#VALUE!	#VALUE!	#VALUE!	NA	NA	NA	NA	NA	NA	NA	NA
1239	PMT_321_1	pmt	GL349704	181473	Gr6_PMT4	NA	NA	NA	NA	NA	NA	NA	NA	NA	NA	NA	NA	#VALUE!	#VALUE!	#VALUE!	#VALUE!	#VALUE!	#VALUE!	NA	NA	NA	NA	NA	NA	NA	NA
1240	PMT_321_1	pmt	GL349704	181477	Gr6_PMT4	NA	NA	NA	NA	NA	NA	NA	NA	NA	NA	NA	NA	#VALUE!	#VALUE!	#VALUE!	#VALUE!	#VALUE!	#VALUE!	NA	NA	NA	NA	NA	NA	NA	NA
1241	Gr_g56_1	chemosensory	GL349704	182195	Gr6	-0.06191	0.16549	2.63475	-1.9073	0.161918	0.146781	0.941415	0.895094	0.0696032	0.0772131	0.932761	0.95455	0.00383284	0.027387	6.94188	3.63781	0.0262176	0.911166	0.877896	0.445608	0.390942	0.362854	0.999916	0.999749	0.664947	0.999839
1242	Gr_g56_1	chemosensory	GL349704	182301	Gr6	-0.437537	-0.992345	3.24883	-1.33242	0.655923	-0.706182	0.186058	0.192637	2.7604e-09	0.00171208	0.577175	0.46657	0.191438	0.984749	10.5549	1.77536	0.430234	0.217687	0.506912	0.234263	9.46757e-08	0.0193068	0.999916	0.999749	0.000252563	0.00214279
1243	Gr_g56_1	chemosensory	GL349704	182340	Gr6	-0.471808	2.4667	0.0520452	-0.162854	0.0517901	0.466536	0.68668	0.0522272	0.957163	0.913658	0.978937	0.786067	0.222603	6.08463	0.0027087	0.0265214	0.00268221	0.617902	0.868633	0.107055	0.998422	0.73036	0.999916	0.999749	0.964356	0.999839
1244	Gr_g56_1	chemosensory	GL349704	182355	Gr6	-0.38158	-1.08929	2.43328	-1.29356	0.353686	0.902967	0.765275	0.204527	0.000398705	0.430603	0.789684	0.459094	0.145603	1.18656	5.92087	1.6733	0.125094	0.210767	0.868633	0.240352	0.00612107	0.722554	0.999916	0.999749	0.469785	0.968423
1245	Gr_g56_1	chemosensory	GL349704	182358	Gr6	3.67089	1.51526	0.443405	-0.189302	-0.611361	-0.552002	0.000265609	0.0349266	0.699035	0.883561	0.581658	0.786275	13.4754	2.29602	0.196608	0.0358351	0.373762	0.618228	0.00237096	0.0806226	0.954286	0.730185	0.999916	0.999749	0.0961809	0.339932
1246	Gr_g56_5	chemosensory	GL349704	182583	Gr6	NA	NA	NA	NA	NA	NA	NA	NA	NA	NA	NA	NA	#VALUE!	#VALUE!	#VALUE!	#VALUE!	#VALUE!	#VALUE!	NA	NA	NA	NA	NA	NA	NA	NA
1247	Gr_g56_5	chemosensory	GL349704	182640	Gr6	-0.693681	-1.47172	5.09694	-2.15596	0.632621	-0.91887	1.89536e-05	1.2846e-09	2.32955e-73	4.13304e-25	0.0912085	0.0657239	0.481193	2.16597	25.9788	4.64818	0.40021	0.00431963	0.000202524	1.84073e-08	6.25871e-71	4.987e-23	0.811559	0.999749	1.93537e-74	1.59991e-72
1248	Gr_g56_2	chemosensory	GL349704	184905	Gr6	-0.693681	-1.47172	5.09694	-2.15596	0.632621	-0.91887	5.66934e-07	4.0331e-06	1.0454e-109	9.74897e-34	0.199546	0.0237938	0.481193	2.16597	25.9788	4.64818	0.40021	0.000566146	7.6505e-06	3.48059e-05	6.74073e-107	1.56844e-31	0.999916	0.913229	1.93537e-74	1.59991e-72
1249	Gr_g56_2	chemosensory	GL349704	185018	Gr6	NA	NA	NA	NA	NA	NA	NA	NA	NA	NA	NA	NA	#VALUE!	#VALUE!	#VALUE!	#VALUE!	#VALUE!	#VALUE!	NA	NA	NA	NA	NA	NA	NA	NA
1250	Gr_g56_2	chemosensory	GL349704	185046	Gr6	-0.693681	-1.47172	5.09694	-2.15596	0.632621	-0.91887	0.0224669	5.67249e-13	1.46511e-213	3.31406e-08	0.0448579	0.00153398	0.481193	2.16597	25.9788	4.64818	0.40021	2.35309e-06	0.1102	1.13367e-11	4.72353e-210	1.14252e-06	0.54355	0.329703	1.93537e-74	1.59991e-72
1251	Gr_g56_2	chemosensory	GL349704	185118	Gr6	-1.46441	1.80534	-0.24696	1.53516	-0.294072	-0.554894	0.23335	0.0395225	0.859985	0.330617	0.828139	0.823287	2.14449	3.25925	0.060989	2.35673	0.0864785	0.677802	0.576721	0.0885403	0.998422	0.722554	0.999916	0.999749	0.837208	0.999839
1252	Gr_g56_2	chemosensory	GL349704	185158	Gr6	NA	NA	NA	NA	NA	NA	NA	NA	NA	NA	NA	NA	#VALUE!	#VALUE!	#VALUE!	#VALUE!	#VALUE!	#VALUE!	NA	NA	NA	NA	NA	NA	NA	NA
1253	Gr_g56_4	chemosensory	GL349704	185672	Gr6	3.92678	1.6168	0.518071	-0.208351	-0.674717	-0.518071	1.73191e-11	0.063933	0.608862	0.781052	0.616715	0.773122	15.4196	2.61405	0.268397	0.0434101	0.455243	0.597718	3.53055e-10	0.12275	0.929947	0.722554	0.999916	0.999749	0.0098687	0.0515667
1254	Gr_g56_4	chemosensory	GL349704	185790	Gr6	-0.482353	-1.01539	3.58006	-1.39	0.306829	-0.592822	0.00144371	0.00351605	1.62207e-46	8.07183e-13	0.55893	0.180891	0.232665	1.03102	12.8169	1.93209	0.0941437	0.0327216	0.0106403	0.0136586	3.26847e-44	5.5655e-11	0.999916	0.999749	2.27739e-28	8.95403e-27
1255	Gr_g56_4	chemosensory	GL349704	185796	Gr6	-1.11889	0.315588	2.26456	0.718513	-0.0553618	-0.426992	0.320804	0.796213	0.0152071	0.61902	0.976042	0.796216	1.25191	0.0995956	5.12824	0.516261	0.00306493	0.63396	0.695133	0.414593	0.13109	0.722554	0.999916	0.999749	0.820055	0.999839
1256	Gr_g56_3	chemosensory	GL349704	186910	Gr6	-0.320435	-0.784505	0.279785	3.40564	-0.494599	0.72251	0.853405	0.501313	0.764922	0.126598	0.783702	0.663534	0.102679	0.615448	0.0782799	11.5984	0.244629	0.440277	0.868633	0.340902	0.973318	0.499199	0.999916	0.999749	0.44973	0.943965
1257	Gr_g56_3	chemosensory	GL349704	186964	Gr6	NA	NA	NA	NA	NA	NA	NA	NA	NA	NA	NA	NA	#VALUE!	#VALUE!	#VALUE!	#VALUE!	#VALUE!	#VALUE!	NA	NA	NA	NA	NA	NA	NA	NA
1258	Gr_g56_3	chemosensory	GL349704	186997	Gr6	-0.358278	-0.473849	-1.36432	-0.807721	1.49536	1.22153	0.731245	0.545142	0.479424	0.547001	0.216296	0.721299	0.128363	0.224533	1.86136	0.652413	2.23611	0.520272	0.868633	0.349372	0.895085	0.722554	0.999916	0.999749	0.71207	0.999839
1259	Gr_g56_3	chemosensory	GL349704	187012	Gr6	-0.294583	-0.544093	0.772599	4.28982	-0.00977973	-0.550216	0.70988	0.646357	0.575163	2.51502e-05	0.995744	0.822095	0.0867789	0.296038	0.596909	18.4025	9.56432e-05	0.67584	0.868633	0.370867	0.924833	0.000546789	0.999916	0.999749	0.0592256	0.231166
1260	Gr_g56_3	chemosensory	GL349704	187039	Gr6	NA	NA	NA	NA	NA	NA	NA	NA	NA	NA	NA	NA	#VALUE!	#VALUE!	#VALUE!	#VALUE!	#VALUE!	#VALUE!	NA	NA	NA	NA	NA	NA	NA	NA
1261	Gr_g56_3	chemosensory	GL349704	187072	Gr6	0.789437	0.719788	3.72744	0.756016	-0.0920145	-1.40735	0.428184	0.506764	6.71825e-06	0.55507	0.956188	0.338245	0.623211	0.518095	13.8938	0.57156	0.00846668	0.11441	0.789322	0.341353	0.000164088	0.722554	0.999916	0.999749	0.160919	0.494698
1262	Gr_g56_7	chemosensory	GL349704	187398	Gr6	3.8067	1.53627	0.559826	0.110468	-0.715791	-0.579045	0.000937885	0.0471985	0.367236	0.940471	0.549386	0.59929	14.4909	2.36012	0.313405	0.0122033	0.512357	0.359148	0.00744694	0.100265	0.857327	0.731914	0.999916	0.999749	0.0262714	0.117149
1263	PMT_369_1	pmt	GL349706	574080	Or10_PMT1	-1.71868	-0.100689	-0.816055	-0.190917	0.0797686	1.36857	0.17337	0.912329	0.56954	0.905779	0.95407	0.591037	2.95387	0.0101382	0.665946	0.0364495	0.00636303	0.349325	0.484386	0.450058	0.924833	0.730185	0.999916	0.999749	0.91306	0.999839
1264	PMT_370_1	pmt	GL349706	574132	Or10_PMT2	2.47682	1.69717	0.552427	1.47904	-0.372225	-1.03665	0.00627266	0.0138393	0.740142	0.201528	0.7215	0.725895	6.13466	2.88037	0.305176	2.18755	0.138552	0.526924	0.0377981	0.0403346	0.963538	0.624854	0.999916	0.999749	0.347889	0.818086
1265	PMT_371_1	pmt	GL349706	574653	Or10_PMT3	-0.31006	-1.23514	0.688833	-1.32537	1.14057	0.571222	0.711717	0.332052	0.635137	0.216409	0.554255	0.824583	0.0961373	1.52557	0.474492	1.7566	1.3009	0.679937	0.868633	0.296503	0.936691	0.650806	0.999916	0.999749	0.82979	0.999839
1266	PMT_375_1	pmt	GL349706	576138	Or10_PMT7	NA	NA	NA	NA	NA	NA	NA	NA	NA	NA	NA	NA	#VALUE!	#VALUE!	#VALUE!	#VALUE!	#VALUE!	#VALUE!	NA	NA	NA	NA	NA	NA	NA	NA
1267	Or_g2_1	chemosensory	GL349706	576387	Or10	3.162	1.87456	0.396292	-0.221447	-0.0959264	-0.548856	0.000949916	0.0756588	0.616031	0.856248	0.952134	0.695608	9.99825	3.51398	0.157047	0.0490389	0.00920188	0.483871	0.00752169	0.137373	0.930195	0.727256	0.999916	0.999749	0.161198	0.494698
1268	Or_g2_1	chemosensory	GL349706	576424	Or10	NA	NA	NA	NA	NA	NA	NA	NA	NA	NA	NA	NA	#VALUE!	#VALUE!	#VALUE!	#VALUE!	#VALUE!	#VALUE!	NA	NA	NA	NA	NA	NA	NA	NA
1269	Or_g2_1	chemosensory	GL349706	576574	Or10	-0.291861	-1.3161	0.478272	-1.10953	1.64971	0.255294	0.815709	0.14684	0.73682	0.488051	0.229884	0.919505	0.085183	1.73211	0.228744	1.23106	2.72155	0.845489	0.868633	0.203127	0.963305	0.722554	0.999916	0.999749	0.75406	0.999839
1270	Or_g2_1	chemosensory	GL349706	576610	Or10	-0.637299	0.562377	-0.977208	-0.544774	1.38915	-1.52258	0.497478	0.431357	0.571412	0.649945	0.199384	0.619352	0.406149	0.316268	0.954936	0.296778	1.92973	0.383597	0.826546	0.324953	0.924833	0.722554	0.999916	0.999749	0.749139	0.999839
1271	Or_g2_1	chemosensory	GL349706	576624	Or10	NA	NA	NA	NA	NA	NA	NA	NA	NA	NA	NA	NA	#VALUE!	#VALUE!	#VALUE!	#VALUE!	#VALUE!	#VALUE!	NA	NA	NA	NA	NA	NA	NA	NA
1272	Or_g2_1	chemosensory	GL349706	576677	Or10	NA	NA	NA	NA	NA	NA	NA	NA	NA	NA	NA	NA	#VALUE!	#VALUE!	#VALUE!	#VALUE!	#VALUE!	#VALUE!	NA	NA	NA	NA	NA	NA	NA	NA
1273	Or_g2_1	chemosensory	GL349706	576711	Or10	0.281231	0.942001	0.296879	0.267795	0.996172	1.60422	0.810393	0.466204	0.759133	0.858106	0.610913	0.350561	0.079091	0.887366	0.088137	0.071714	0.992359	0.122893	0.868633	0.332693	0.970875	0.727256	0.999916	0.999749	0.934576	0.999839
1274	Or_g2_1	chemosensory	GL349706	576747	Or10	-1.28633	1.40726	1.40743	-0.951526	2.09048	-0.69283	0.377691	0.157034	0.0719453	0.609608	0.165166	0.617751	1.65465	1.98038	1.98086	0.905401	4.37011	0.381616	0.748181	0.20941	0.399619	0.722554	0.999916	0.999749	0.580358	0.999839
1275	Or_g2_1	chemosensory	GL349706	576868	Or10	NA	NA	NA	NA	NA	NA	NA	NA	NA	NA	NA	NA	#VALUE!	#VALUE!	#VALUE!	#VALUE!	#VALUE!	#VALUE!	NA	NA	NA	NA	NA	NA	NA	NA
1276	P450_g16_7	detoxification	GL349706	601776	P450_XM_001944564	-0.18624	-0.225359	-1.17416	-1.57675	2.19942	1.38328	0.858246	0.776322	0.540092	0.236636	0.0671662	0.684288	0.0346854	0.0507867	1.37866	2.48614	4.83745	0.46825	0.868633	0.409345	0.913087	0.671825	0.669131	0.999749	0.419744	0.904583
1277	P450_g16_7	detoxification	GL349706	601777	P450_XM_001944564	2.21405	-0.106301	2.42793	-0.729993	-0.994556	-1.08768	0.0027452	0.924514	0.0576805	0.439678	0.558406	0.631936	4.902	0.0113	5.89482	0.53289	0.989143	0.399343	0.0184792	0.453565	0.341842	0.722554	0.999916	0.999749	0.34133	0.808557
1278	P450_g16_5	detoxification	GL349706	606205	P450_XM_001944564	NA	NA	NA	NA	NA	NA	NA	NA	NA	NA	NA	NA	#VALUE!	#VALUE!	#VALUE!	#VALUE!	#VALUE!	#VALUE!	NA	NA	NA	NA	NA	NA	NA	NA
1279	P450_g16_5	detoxification	GL349706	606208	P450_XM_001944564	-1.34841	1.52879	-1.0199	-0.940215	0.444765	-1.78893	0.228926	0.216166	0.27058	0.511517	0.81222	0.276315	1.81822	2.33718	1.04019	0.884005	0.197816	0.0763501	0.570693	0.246681	0.784156	0.722554	0.999916	0.999749	0.786874	0.999839
1280	P450_g16_5	detoxification	GL349706	606230	P450_XM_001944564	NA	NA	NA	NA	NA	NA	NA	NA	NA	NA	NA	NA	#VALUE!	#VALUE!	#VALUE!	#VALUE!	#VALUE!	#VALUE!	NA	NA	NA	NA	NA	NA	NA	NA
1281	P450_g16_3	detoxification	GL349706	607070	P450_XM_001944564	-1.37733	2.28761	-0.171018	-0.218471	-0.180457	0.350114	0.223639	0.00527452	0.89422	0.879919	0.884479	0.878136	1.89703	5.23315	0.0292471	0.0477295	0.0325649	0.771122	0.561409	0.0189844	0.998422	0.728833	0.999916	0.999749	0.935045	0.999839
1282	P450_g16_3	detoxification	GL349706	607171	P450_XM_001944564	NA	NA	NA	NA	NA	NA	NA	NA	NA	NA	NA	NA	#VALUE!	#VALUE!	#VALUE!	#VALUE!	#VALUE!	#VALUE!	NA	NA	NA	NA	NA	NA	NA	NA
1283	P450_g16_6	detoxification	GL349706	611883	P450_XM_001944564	NA	NA	NA	NA	NA	NA	NA	NA	NA	NA	NA	NA	#VALUE!	#VALUE!	#VALUE!	#VALUE!	#VALUE!	#VALUE!	NA	NA	NA	NA	NA	NA	NA	NA
1284	P450_g16_6	detoxification	GL349706	611926	P450_XM_001944564	NA	NA	NA	NA	NA	NA	NA	NA	NA	NA	NA	NA	#VALUE!	#VALUE!	#VALUE!	#VALUE!	#VALUE!	#VALUE!	NA	NA	NA	NA	NA	NA	NA	NA
1285	P450_g16_4	detoxification	GL349706	613436	P450_XM_001944564	NA	NA	NA	NA	NA	NA	NA	NA	NA	NA	NA	NA	#VALUE!	#VALUE!	#VALUE!	#VALUE!	#VALUE!	#VALUE!	NA	NA	NA	NA	NA	NA	NA	NA
1286	P450_g16_4	detoxification	GL349706	613445	P450_XM_001944564	NA	NA	NA	NA	NA	NA	NA	NA	NA	NA	NA	NA	#VALUE!	#VALUE!	#VALUE!	#VALUE!	#VALUE!	#VALUE!	NA	NA	NA	NA	NA	NA	NA	NA
1287	P450_g16_2	detoxification	GL349706	614743	P450_XM_001944564	NA	NA	NA	NA	NA	NA	NA	NA	NA	NA	NA	NA	#VALUE!	#VALUE!	#VALUE!	#VALUE!	#VALUE!	#VALUE!	NA	NA	NA	NA	NA	NA	NA	NA
1288	P450_g16_2	detoxification	GL349706	614788	P450_XM_001944564	NA	NA	NA	NA	NA	NA	NA	NA	NA	NA	NA	NA	#VALUE!	#VALUE!	#VALUE!	#VALUE!	#VALUE!	#VALUE!	NA	NA	NA	NA	NA	NA	NA	NA
1289	P450_g16_2	detoxification	GL349706	614835	P450_XM_001944564	NA	NA	NA	NA	NA	NA	NA	NA	NA	NA	NA	NA	#VALUE!	#VALUE!	#VALUE!	#VALUE!	#VALUE!	#VALUE!	NA	NA	NA	NA	NA	NA	NA	NA
1290	P450_g19_1	detoxification	GL349707	508313	P450_XM_001945326	NA	NA	NA	NA	NA	NA	NA	NA	NA	NA	NA	NA	#VALUE!	#VALUE!	#VALUE!	#VALUE!	#VALUE!	#VALUE!	NA	NA	NA	NA	NA	NA	NA	NA
1291	P450_g19_7	detoxification	GL349707	508524	P450_XM_001945326	NA	NA	NA	NA	NA	NA	NA	NA	NA	NA	NA	NA	#VALUE!	#VALUE!	#VALUE!	#VALUE!	#VALUE!	#VALUE!	NA	NA	NA	NA	NA	NA	NA	NA
1292	P450_g19_7	detoxification	GL349707	508535	P450_XM_001945326	-0.488902	-1.09184	3.96692	-1.72174	0.243388	-0.624542	0.501309	0.0329046	9.99645e-23	0.0740918	0.754573	0.384545	0.239025	1.19212	15.7364	2.9644	0.0592376	0.147875	0.828596	0.0768899	7.49501e-21	0.357663	0.999916	0.999749	4.86122e-06	5.61741e-05
1293	P450_g19_8	detoxification	GL349707	522337	P450_XM_001945326	NA	NA	NA	NA	NA	NA	NA	NA	NA	NA	NA	NA	#VALUE!	#VALUE!	#VALUE!	#VALUE!	#VALUE!	#VALUE!	NA	NA	NA	NA	NA	NA	NA	NA
1294	P450_g19_5	detoxification	GL349707	523788	P450_XM_001945326	NA	NA	NA	NA	NA	NA	NA	NA	NA	NA	NA	NA	#VALUE!	#VALUE!	#VALUE!	#VALUE!	#VALUE!	#VALUE!	NA	NA	NA	NA	NA	NA	NA	NA
1295	P450_g19_5	detoxification	GL349707	523810	P450_XM_001945326	-0.507186	-0.0209201	0.67106	2.6941	-0.351645	-0.124585	0.568497	0.988001	0.67403	0.0223296	0.868243	0.964941	0.257237	0.000437652	0.450321	7.2582	0.123654	0.93111	0.867707	0.468812	0.944984	0.151846	0.999916	0.999749	0.717981	0.999839
1296	P450_g19_5	detoxification	GL349707	523925	P450_XM_001945326	-0.488902	-1.09184	3.96692	-1.72174	0.243388	-0.624542	0.140555	0.172495	2.54682e-12	9.06413e-05	0.841543	0.534987	0.239025	1.19212	15.7364	2.9644	0.0592376	0.286211	0.416363	0.219615	1.08039e-10	0.00158507	0.999916	0.999749	4.86122e-06	5.61741e-05
1297	P450_g19_2	detoxification	GL349707	524350	P450_XM_001945326	4.51739	1.80117	0.587294	-0.212943	-0.709669	-0.482779	2.03086e-15	0.00542693	0.228059	0.777725	0.471436	0.576987	20.4068	3.24422	0.344915	0.0453448	0.503629	0.332914	5.1658e-14	0.0193951	0.731235	0.722554	0.999916	0.999749	2.95047e-08	4.445e-07
1298	P450_g19_2	detoxification	GL349707	524419	P450_XM_001945326	0.120588	-1.52666	-1.77081	0.275278	3.83493	0.527851	0.914725	0.0540833	0.00467752	0.853689	0.00146928	0.635099	0.0145416	2.33069	3.13578	0.0757781	14.7067	0.403351	0.871094	0.109675	0.0501007	0.727256	0.0442707	0.999749	0.000612105	0.00477807
1299	P450_g19_2	detoxification	GL349707	524452	P450_XM_001945326	NA	NA	NA	NA	NA	NA	NA	NA	NA	NA	NA	NA	#VALUE!	#VALUE!	#VALUE!	#VALUE!	#VALUE!	#VALUE!	NA	NA	NA	NA	NA	NA	NA	NA
1300	Control_g78_4	control	GL349707	530505	nmda receptor glutamate-binding chain (LOC100165572)	4.51739	1.80117	0.587294	-0.212943	-0.709669	-0.482779	4.13343e-21	1.69429e-06	0.520058	0.737435	0.215062	0.765956	20.4068	3.24422	0.344915	0.0453448	0.503629	0.586688	1.33493e-19	1.5788e-05	0.908016	0.722554	0.999916	0.999749	2.95047e-08	4.445e-07
1301	Control_g78_4	control	GL349707	530544	nmda receptor glutamate-binding chain (LOC100165572)	-0.016498	-1.16549	-1.07679	0.804319	0.923632	-0.96998	0.981667	0.299897	0.402902	0.397932	0.589176	0.671471	0.000272184	1.35837	1.15948	0.64693	0.853096	0.450873	0.886143	0.282926	0.87213	0.722554	0.999916	0.999749	0.700032	0.999839
1302	Control_g78_4	control	GL349707	530666	nmda receptor glutamate-binding chain (LOC100165572)	NA	NA	NA	NA	NA	NA	NA	NA	NA	NA	NA	NA	#VALUE!	#VALUE!	#VALUE!	#VALUE!	#VALUE!	#VALUE!	NA	NA	NA	NA	NA	NA	NA	NA
1303	Control_g78_4	control	GL349707	531054	nmda receptor glutamate-binding chain (LOC100165572)	4.51739	1.80117	0.587294	-0.212943	-0.709669	-0.482779	2.03086e-15	0.00542693	0.228059	0.777725	0.471436	0.576987	20.4068	3.24422	0.344915	0.0453448	0.503629	0.332914	5.1658e-14	0.0193951	0.731235	0.722554	0.999916	0.999749	2.95047e-08	4.445e-07
1304	Control_g78_4	control	GL349707	531234	nmda receptor glutamate-binding chain (LOC100165572)	-2.95986	0.438387	1.20971	-0.436346	-3.39714	-0.820477	0.00113421	0.493426	0.0167397	0.717441	0.000485913	0.361086	8.76076	0.192183	1.4634	0.190398	11.5406	0.130383	0.00869359	0.338969	0.142397	0.722554	0.0186498	0.999749	3.54727e-05	0.000352975
1305	Control_g78_4	control	GL349707	531363	nmda receptor glutamate-binding chain (LOC100165572)	4.51739	1.80117	0.587294	-0.212943	-0.709669	-0.482779	1.63359e-14	4.26237e-05	0.397028	0.784899	0.289141	0.695114	20.4068	3.24422	0.344915	0.0453448	0.503629	0.483183	3.9129e-13	0.000296976	0.868476	0.722554	0.999916	0.999749	2.95047e-08	4.445e-07
1306	Control_g78_4	control	GL349707	531411	nmda receptor glutamate-binding chain (LOC100165572)	NA	NA	NA	NA	NA	NA	NA	NA	NA	NA	NA	NA	#VALUE!	#VALUE!	#VALUE!	#VALUE!	#VALUE!	#VALUE!	NA	NA	NA	NA	NA	NA	NA	NA
1307	Control_g78_4	control	GL349707	531486	nmda receptor glutamate-binding chain (LOC100165572)	NA	NA	NA	NA	NA	NA	NA	NA	NA	NA	NA	NA	#VALUE!	#VALUE!	#VALUE!	#VALUE!	#VALUE!	#VALUE!	NA	NA	NA	NA	NA	NA	NA	NA
1308	Control_g78_4	control	GL349707	531569	nmda receptor glutamate-binding chain (LOC100165572)	-2.95986	0.438387	1.20971	-0.436346	-3.39714	-0.820477	9.77585e-13	0.6614	0.0878367	0.427713	0.0256899	0.514645	8.76076	0.192183	1.4634	0.190398	11.5406	0.264859	2.17822e-11	0.37569	0.458972	0.722554	0.36363	0.999749	3.54727e-05	0.000352975
1309	Control_g78_2	control	GL349707	532006	nmda receptor glutamate-binding chain (LOC100165572)	0.0710094	-1.62037	-1.83816	0.248405	3.90722	1.05953	0.927624	0.0602467	0.00442379	0.803647	0.00277714	0.355368	0.00504233	2.62561	3.37885	0.0617052	15.2663	0.126287	0.874042	0.117923	0.0483468	0.722802	0.0700227	0.999749	1.77216e-05	0.000187927
1310	Control_g78_1	control	GL349707	534795	nmda receptor glutamate-binding chain (LOC100165572)	NA	NA	NA	NA	NA	NA	NA	NA	NA	NA	NA	NA	#VALUE!	#VALUE!	#VALUE!	#VALUE!	#VALUE!	#VALUE!	NA	NA	NA	NA	NA	NA	NA	NA
1311	Control_g78_3	control	GL349707	537351	nmda receptor glutamate-binding chain (LOC100165572)	-2.36474	-0.0215154	0.76401	-1.82558	-3.16421	-0.828556	0.00825694	0.974405	0.469845	0.124776	0.00193506	0.65898	5.59199	0.000462913	0.583711	3.33274	10.0122	0.434254	0.0475615	0.466642	0.892608	0.49607	0.0533217	0.999749	0.0140916	0.0691496
1312	Control_g78_3	control	GL349707	537408	nmda receptor glutamate-binding chain (LOC100165572)	-0.488051	-1.09167	3.96632	-1.72217	0.244663	-0.626498	0.293219	0.00280751	7.71623e-06	0.00523805	0.659846	0.690763	0.238194	1.19175	15.7317	2.96586	0.0598602	0.477153	0.660507	0.0111631	0.00018565	0.0468136	0.999916	0.999749	4.97248e-06	5.70508e-05
1313	Control_g78_3	control	GL349707	537437	nmda receptor glutamate-binding chain (LOC100165572)	NA	NA	NA	NA	NA	NA	NA	NA	NA	NA	NA	NA	#VALUE!	#VALUE!	#VALUE!	#VALUE!	#VALUE!	#VALUE!	NA	NA	NA	NA	NA	NA	NA	NA
1314	Control_g78_3	control	GL349707	537466	nmda receptor glutamate-binding chain (LOC100165572)	-0.00824899	-1.15588	-1.02874	0.848541	0.323922	1.15962	0.989355	0.439164	0.330972	0.30149	0.886708	0.537223	6.80459e-05	1.33606	1.05831	0.720021	0.104925	0.288608	0.888112	0.325744	0.824616	0.722554	0.999916	0.999749	0.818971	0.999839
1315	Control_g78_3	control	GL349707	537537	nmda receptor glutamate-binding chain (LOC100165572)	-0.841567	0.7851	0.51637	-0.670209	-0.758737	-0.616974	0.191996	0.500102	0.530547	0.565949	0.476732	0.604223	0.708236	0.616382	0.266638	0.449181	0.575682	0.365086	0.515276	0.34057	0.909831	0.722554	0.999916	0.999749	0.894868	0.999839
1316	Control_g78_3	control	GL349707	537735	nmda receptor glutamate-binding chain (LOC100165572)	0.0114806	-0.712985	-0.915383	-0.524959	1.75074	1.22774	0.993924	0.488666	0.258325	0.785548	0.26161	0.393082	0.000131803	0.508348	0.837926	0.275582	3.0651	0.154513	0.888467	0.338949	0.777459	0.722554	0.999916	0.999749	0.630797	0.999839
1317	Control_g78_3	control	GL349707	537878	nmda receptor glutamate-binding chain (LOC100165572)	-0.214984	-0.754145	-0.868185	-0.556765	-1.35513	2.6248	0.875841	0.449383	0.578821	0.751522	0.369477	0.344436	0.0462181	0.568735	0.753746	0.309987	1.83638	0.118636	0.868633	0.329147	0.924833	0.722554	0.999916	0.999749	0.816519	0.999839
1318	Control_g78_3	control	GL349707	537946	nmda receptor glutamate-binding chain (LOC100165572)	NA	NA	NA	NA	NA	NA	NA	NA	NA	NA	NA	NA	#VALUE!	#VALUE!	#VALUE!	#VALUE!	#VALUE!	#VALUE!	NA	NA	NA	NA	NA	NA	NA	NA
1319	Control_g78_3	control	GL349707	537952	nmda receptor glutamate-binding chain (LOC100165572)	NA	NA	NA	NA	NA	NA	NA	NA	NA	NA	NA	NA	#VALUE!	#VALUE!	#VALUE!	#VALUE!	#VALUE!	#VALUE!	NA	NA	NA	NA	NA	NA	NA	NA
1320	Control_g78_3	control	GL349707	537976	nmda receptor glutamate-binding chain (LOC100165572)	0.0514499	-1.26822	-1.79216	-0.8357	2.48745	1.61774	0.92875	0.346035	0.058904	0.256107	0.222373	0.336786	0.00264709	1.60838	3.21183	0.698394	6.18743	0.113425	0.874398	0.302317	0.347814	0.693183	0.999916	0.999749	0.0444934	0.181578
1321	Control_g78_3	control	GL349707	537988	nmda receptor glutamate-binding chain (LOC100165572)	NA	NA	NA	NA	NA	NA	NA	NA	NA	NA	NA	NA	#VALUE!	#VALUE!	#VALUE!	#VALUE!	#VALUE!	#VALUE!	NA	NA	NA	NA	NA	NA	NA	NA
1322	Gr_g62_2	chemosensory	GL349708	310296	Gr65P	-2.50531	4.69716	0.0233863	-0.200442	0.223913	-0.138022	2.81368e-15	1.48122e-104	0.890679	0.620991	0.494386	0.647599	6.27659	22.0633	0.00054692	0.040177	0.0501372	0.419384	7.09425e-14	3.21402e-102	0.998422	0.722554	0.999916	0.999749	1.79457e-34	9.04016e-33
1323	Gr_g62_2	chemosensory	GL349708	310297	Gr65P	-0.267795	-1.28115	0.28999	-1.2331	-0.479802	1.72115	0.816531	0.125484	0.82506	0.403139	0.704818	0.459846	0.071714	1.64133	0.0840944	1.52053	0.23021	0.211458	0.868633	0.184866	0.994018	0.722554	0.999916	0.999749	0.834887	0.999839
1324	Gr_g62_2	chemosensory	GL349708	310338	Gr65P	NA	NA	NA	NA	NA	NA	NA	NA	NA	NA	NA	NA	#VALUE!	#VALUE!	#VALUE!	#VALUE!	#VALUE!	#VALUE!	NA	NA	NA	NA	NA	NA	NA	NA
1325	Gr_g62_2	chemosensory	GL349708	310367	Gr65P	NA	NA	NA	NA	NA	NA	NA	NA	NA	NA	NA	NA	#VALUE!	#VALUE!	#VALUE!	#VALUE!	#VALUE!	#VALUE!	NA	NA	NA	NA	NA	NA	NA	NA
1326	Gr_g62_2	chemosensory	GL349708	310380	Gr65P	NA	NA	NA	NA	NA	NA	NA	NA	NA	NA	NA	NA	#VALUE!	#VALUE!	#VALUE!	#VALUE!	#VALUE!	#VALUE!	NA	NA	NA	NA	NA	NA	NA	NA
1327	Gr_g62_2	chemosensory	GL349708	310434	Gr65P	-2.50531	4.69716	0.0233863	-0.200442	0.223913	-0.138022	2.47742e-25	6.09816e-70	0.906451	0.515039	0.57798	0.695927	6.27659	22.0633	0.00054692	0.040177	0.0501372	0.484315	9.49458e-24	7.12496e-68	0.998422	0.722554	0.999916	0.999749	1.79457e-34	9.04016e-33
1328	Gr_g62_2	chemosensory	GL349708	310450	Gr65P	2.35513	-0.978909	-0.552853	0.305383	3.36023	0.329364	0.0502565	0.231798	0.377325	0.841985	0.00689433	0.773865	5.54664	0.958263	0.305646	0.0932587	11.2912	0.598867	0.20147	0.254758	0.8606	0.726088	0.139531	0.999749	0.00457184	0.0271448
1329	Gr_g62_2	chemosensory	GL349708	310496	Gr65P	NA	NA	NA	NA	NA	NA	NA	NA	NA	NA	NA	NA	#VALUE!	#VALUE!	#VALUE!	#VALUE!	#VALUE!	#VALUE!	NA	NA	NA	NA	NA	NA	NA	NA
1330	Gr_g62_2	chemosensory	GL349708	310501	Gr65P	-2.50531	4.69716	0.0233863	-0.200442	0.223913	-0.138022	4.78116e-35	1.88372e-203	0.949995	0.439425	0.338181	0.834787	6.27659	22.0633	0.00054692	0.040177	0.0501372	0.69687	2.36942e-33	7.1529e-201	0.998422	0.722554	0.999916	0.999749	1.79457e-34	9.04016e-33
1331	Gr_g62_1	chemosensory	GL349708	310609	Gr65P	-2.37656	4.45913	0.0100349	-0.206055	0.20563	-0.153074	4.6497e-10	5.84461e-15	0.987913	0.674336	0.815642	0.896659	5.64804	19.8839	0.000100698	0.0424586	0.0422835	0.803997	8.40552e-09	1.28657e-13	0.998597	0.722554	0.999916	0.999749	3.94125e-05	0.000386218
1332	Gr_g62_1	chemosensory	GL349708	310687	Gr65P	NA	NA	NA	NA	NA	NA	NA	NA	NA	NA	NA	NA	#VALUE!	#VALUE!	#VALUE!	#VALUE!	#VALUE!	#VALUE!	NA	NA	NA	NA	NA	NA	NA	NA
1333	Gr_g62_1	chemosensory	GL349708	310786	Gr65P	-0.557955	-1.23675	4.36321	-1.7152	0.306233	-0.618079	0.471105	0.147504	8.89737e-12	0.0829811	0.812808	0.586084	0.311314	1.52956	19.0376	2.94189	0.0937788	0.343495	0.818194	0.203468	3.58564e-10	0.377895	0.999916	0.999749	0.00117799	0.00829223
1334	Gr_g62_1	chemosensory	GL349708	310792	Gr65P	2.58381	-0.0869971	-1.25376	-0.851262	4.51084	-0.656263	0.0143037	0.903708	0.0266864	0.527709	3.47141e-05	0.51348	6.67605	0.0075685	1.57192	0.724647	20.3477	0.263662	0.0751617	0.447696	0.1987	0.722554	0.00219448	0.999749	5.11474e-07	6.73058e-06
1335	Gr_g62_1	chemosensory	GL349708	310847	Gr65P	-1.67931	3.10417	-0.0190492	-0.159197	0.0755166	-0.161238	2.08334e-07	4.75946e-40	0.958618	0.700164	0.831448	0.804873	2.82008	9.63589	0.000362873	0.0253437	0.00570275	0.647821	2.85153e-06	3.14309e-38	0.998422	0.722554	0.999916	0.999749	7.00373e-08	1.01712e-06
1336	Gr_g62_1	chemosensory	GL349708	310876	Gr65P	-0.08266	0.805425	0.764605	0.648524	-3.70244	0.852453	0.910868	0.151619	0.573125	0.491826	1.35111e-05	0.723448	0.00683268	0.648709	0.584621	0.420583	13.708	0.523377	0.870293	0.205851	0.924833	0.722554	0.000972521	0.999749	0.0226138	0.103267
1337	Gr_g62_1	chemosensory	GL349708	310916	Gr65P	NA	NA	NA	NA	NA	NA	NA	NA	NA	NA	NA	NA	#VALUE!	#VALUE!	#VALUE!	#VALUE!	#VALUE!	#VALUE!	NA	NA	NA	NA	NA	NA	NA	NA
1338	Gr_g62_1	chemosensory	GL349708	310925	Gr65P	NA	NA	NA	NA	NA	NA	NA	NA	NA	NA	NA	NA	#VALUE!	#VALUE!	#VALUE!	#VALUE!	#VALUE!	#VALUE!	NA	NA	NA	NA	NA	NA	NA	NA
1339	Gr_g62_1	chemosensory	GL349708	310944	Gr65P	NA	NA	NA	NA	NA	NA	NA	NA	NA	NA	NA	NA	#VALUE!	#VALUE!	#VALUE!	#VALUE!	#VALUE!	#VALUE!	NA	NA	NA	NA	NA	NA	NA	NA
1340	Gr_g62_1	chemosensory	GL349708	310951	Gr65P	NA	NA	NA	NA	NA	NA	NA	NA	NA	NA	NA	NA	#VALUE!	#VALUE!	#VALUE!	#VALUE!	#VALUE!	#VALUE!	NA	NA	NA	NA	NA	NA	NA	NA
1341	Gr_g62_1	chemosensory	GL349708	310971	Gr65P	NA	NA	NA	NA	NA	NA	NA	NA	NA	NA	NA	NA	#VALUE!	#VALUE!	#VALUE!	#VALUE!	#VALUE!	#VALUE!	NA	NA	NA	NA	NA	NA	NA	NA
1342	Gr_g62_1	chemosensory	GL349708	310974	Gr65P	NA	NA	NA	NA	NA	NA	NA	NA	NA	NA	NA	NA	#VALUE!	#VALUE!	#VALUE!	#VALUE!	#VALUE!	#VALUE!	NA	NA	NA	NA	NA	NA	NA	NA
1343	Gr_g62_1	chemosensory	GL349708	311004	Gr65P	-2.50531	4.69716	0.0233863	-0.200442	0.223913	-0.138022	1.43295e-49	1.10567e-74	0.936366	0.354173	0.56503	0.790612	6.27659	22.0633	0.00054692	0.040177	0.0501372	0.625067	8.76334e-48	1.67939e-72	0.998422	0.722554	0.999916	0.999749	1.79457e-34	9.04016e-33
1344	Gr_g62_1	chemosensory	GL349708	311006	Gr65P	NA	NA	NA	NA	NA	NA	NA	NA	NA	NA	NA	NA	#VALUE!	#VALUE!	#VALUE!	#VALUE!	#VALUE!	#VALUE!	NA	NA	NA	NA	NA	NA	NA	NA
1345	Gr_g62_1	chemosensory	GL349708	311027	Gr65P	0.151458	-1.2899	-1.59078	-0.954502	5.66663	-0.468322	0.832389	0.102173	0.00711374	0.296584	2.13255e-06	0.655343	0.0229396	1.66385	2.53058	0.911074	32.1107	0.429474	0.868633	0.166513	0.0721217	0.722554	0.000208344	0.999749	7.9774e-12	1.54007e-10
1346	Gr_g62_1	chemosensory	GL349708	311045	Gr65P	-0.557955	-1.23675	4.36321	-1.7152	0.306233	-0.618079	0.58413	0.0752279	1.45853e-15	0.187935	0.771152	0.524216	0.311314	1.52956	19.0376	2.94189	0.0937788	0.274802	0.868633	0.136842	8.70798e-14	0.607669	0.999916	0.999749	0.00117799	0.00829223
1347	Gr_g62_1	chemosensory	GL349708	311089	Gr65P	-0.24832	-0.797941	-1.137	-0.724381	-1.64835	-0.617484	0.84877	0.397661	0.442331	0.663321	0.248661	0.814185	0.0616629	0.63671	1.29277	0.524727	2.71707	0.662898	0.868633	0.315804	0.885761	0.722554	0.999916	0.999749	0.969237	0.999839
1348	Gr_g62_1	chemosensory	GL349708	311102	Gr65P	NA	NA	NA	NA	NA	NA	NA	NA	NA	NA	NA	NA	#VALUE!	#VALUE!	#VALUE!	#VALUE!	#VALUE!	#VALUE!	NA	NA	NA	NA	NA	NA	NA	NA
1349	Gr_g62_1	chemosensory	GL349708	311174	Gr65P	0.151458	-1.2899	-1.59078	-0.954502	5.66663	-0.468322	0.763257	0.0909575	0.0674712	0.137404	9.45051e-07	0.761706	0.0229396	1.66385	2.53058	0.911074	32.1107	0.580196	0.868633	0.155755	0.383646	0.518336	0.000112846	0.999749	7.9774e-12	1.54007e-10
1350	Gr_g62_1	chemosensory	GL349708	311196	Gr65P	NA	NA	NA	NA	NA	NA	NA	NA	NA	NA	NA	NA	#VALUE!	#VALUE!	#VALUE!	#VALUE!	#VALUE!	#VALUE!	NA	NA	NA	NA	NA	NA	NA	NA
1351	Gr_g62_1	chemosensory	GL349708	311198	Gr65P	0.151458	-1.2899	-1.59078	-0.954502	5.66663	-0.468322	0.832389	0.102173	0.00711374	0.296584	2.13255e-06	0.655343	0.0229396	1.66385	2.53058	0.911074	32.1107	0.429474	0.868633	0.166513	0.0721217	0.722554	0.000208344	0.999749	7.9774e-12	1.54007e-10
1352	Gr_g62_1	chemosensory	GL349708	311213	Gr65P	0.151458	-1.2899	-1.59078	-0.954502	5.66663	-0.468322	0.872298	0.044692	0.0016445	0.427917	5.79116e-09	0.601639	0.0229396	1.66385	2.53058	0.911074	32.1107	0.361969	0.868633	0.0964237	0.020704	0.722554	1.09828e-06	0.999749	7.9774e-12	1.54007e-10
1353	Gr_g62_1	chemosensory	GL349708	311218	Gr65P	0.112424	-0.77498	-1.14576	-0.533208	4.03903	-0.880006	0.909008	0.276688	0.305296	0.671312	0.000181655	0.657367	0.0126393	0.600594	1.31277	0.284311	16.3138	0.432131	0.870293	0.274141	0.806473	0.722554	0.00824866	0.999749	0.00334449	0.0205666
1354	Gr_g62_1	chemosensory	GL349708	311222	Gr65P	NA	NA	NA	NA	NA	NA	NA	NA	NA	NA	NA	NA	#VALUE!	#VALUE!	#VALUE!	#VALUE!	#VALUE!	#VALUE!	NA	NA	NA	NA	NA	NA	NA	NA
1355	Gr_g62_1	chemosensory	GL349708	311224	Gr65P	-0.714431	3.54783	1.76673	-0.539416	-0.171783	0.485245	0.0878052	2.32558e-08	0.0146927	0.313142	0.858307	0.705785	0.510411	12.5871	3.12134	0.29097	0.0295095	0.498133	0.306896	2.9232e-07	0.12768	0.722554	0.999916	0.999749	0.0078874	0.0428332
1356	Gr_g62_1	chemosensory	GL349708	311229	Gr65P	NA	NA	NA	NA	NA	NA	NA	NA	NA	NA	NA	NA	#VALUE!	#VALUE!	#VALUE!	#VALUE!	#VALUE!	#VALUE!	NA	NA	NA	NA	NA	NA	NA	NA
1357	Gr_g62_1	chemosensory	GL349708	311316	Gr65P	NA	NA	NA	NA	NA	NA	NA	NA	NA	NA	NA	NA	#VALUE!	#VALUE!	#VALUE!	#VALUE!	#VALUE!	#VALUE!	NA	NA	NA	NA	NA	NA	NA	NA
1358	Gr_g62_1	chemosensory	GL349708	311345	Gr65P	-1.67829	3.13513	0.122119	0.0213453	0.234969	-0.0479632	8.8078e-24	1.23552e-168	0.15735	0.910905	0.173139	0.762582	2.81665	9.82903	0.0149131	0.000455623	0.0552103	0.581531	3.08738e-22	3.1277e-166	0.633328	0.730185	0.999916	0.999749	5.36576e-57	3.14531e-55
1359	Gr_g62_1	chemosensory	GL349708	311403	Gr65P	-1.67829	3.13513	0.122119	0.0213453	0.234969	-0.0479632	1.64948e-37	2.93913e-241	0.395604	0.886723	0.102599	0.855987	2.81665	9.82903	0.0149131	0.000455623	0.0552103	0.732714	8.31781e-36	1.48807e-238	0.868476	0.730185	0.872768	0.999749	5.36576e-57	3.14531e-55
1360	Gr_g62_1	chemosensory	GL349708	311419	Gr65P	NA	NA	NA	NA	NA	NA	NA	NA	NA	NA	NA	NA	#VALUE!	#VALUE!	#VALUE!	#VALUE!	#VALUE!	#VALUE!	NA	NA	NA	NA	NA	NA	NA	NA
1361	Gr_g62_1	chemosensory	GL349708	311432	Gr65P	-0.308019	-0.912492	0.723105	3.77778	-0.570116	-0.510502	0.676748	0.411986	0.5406	6.71732e-06	0.737368	0.822	0.0948758	0.832641	0.522881	14.2716	0.325032	0.675684	0.868633	0.320247	0.913467	0.000165413	0.999916	0.999749	0.0282052	0.123888
1362	Gr_g62_1	chemosensory	GL349708	311541	Gr65P	-0.455225	-1.47198	-2.09023	-1.33583	-2.98818	-1.08572	0.382266	0.226759	0.0148956	0.0448317	0.105213	0.476175	0.20723	2.16672	4.36905	1.78443	8.9292	0.226743	0.752756	0.252615	0.129095	0.25219	0.876507	0.999749	0.0959225	0.339467
1363	Gr_g62_1	chemosensory	GL349708	311563	Gr65P	-2.50531	4.69716	0.0233863	-0.200442	0.223913	-0.138022	2.47742e-25	6.09816e-70	0.906451	0.515039	0.57798	0.695927	6.27659	22.0633	0.00054692	0.040177	0.0501372	0.484315	9.49458e-24	7.12496e-68	0.998422	0.722554	0.999916	0.999749	1.79457e-34	9.04016e-33
1364	Gr_g62_1	chemosensory	GL349708	311573	Gr65P	-0.0793434	-0.768262	-0.897865	-0.511948	-0.563143	3.26626	0.955176	0.424721	0.235535	0.776516	0.699233	0.0150608	0.00629538	0.590226	0.806161	0.262091	0.31713	0.000226827	0.880654	0.32401	0.743018	0.722554	0.999916	0.814825	0.470232	0.968423
1365	Gr_g62_1	chemosensory	GL349708	311604	Gr65P	2.97729	0.151628	3.83085	0.647078	-0.287269	-0.929075	5.71471e-05	0.777219	5.21957e-06	0.493689	0.723421	0.533687	8.86426	0.0229912	14.6754	0.41871	0.0825235	0.284822	0.000568373	0.409345	0.000130449	0.722554	0.999916	0.999749	0.000168985	0.00148046
1366	Gr_g62_1	chemosensory	GL349708	311680	Gr65P	-0.0793434	-0.768262	-0.897865	-0.511948	-0.563143	3.26626	0.929962	0.263218	0.588336	0.657132	0.588158	0.267354	0.00629538	0.590226	0.806161	0.262091	0.31713	0.0714782	0.874966	0.267853	0.927142	0.722554	0.999916	0.999749	0.470232	0.968423
1367	Gr_g62_1	chemosensory	GL349708	311701	Gr65P	0.123395	-1.30062	-1.3252	-1.00366	5.73314	-0.680669	0.829591	0.134932	0.181531	0.170658	1.35743e-05	0.699057	0.0152263	1.69161	1.75615	1.00733	32.8688	0.48868	0.868633	0.192801	0.676962	0.580053	0.000972521	0.999749	5.7325e-09	9.24079e-08
1368	Gr_g62_1	chemosensory	GL349708	311709	Gr65P	-0.2581	-0.704821	0.222468	3.13071	-0.665872	-0.373161	0.762553	0.723703	0.874325	0.00289175	0.825742	0.881265	0.0666156	0.496773	0.0494919	9.80132	0.443386	0.776627	0.868633	0.393565	0.998422	0.0296957	0.999916	0.999749	0.588811	0.999839
1369	Gr_g62_1	chemosensory	GL349708	311784	Gr65P	-2.50531	4.69716	0.0233863	-0.200442	0.223913	-0.138022	2.47742e-25	6.09816e-70	0.906451	0.515039	0.57798	0.695927	6.27659	22.0633	0.00054692	0.040177	0.0501372	0.484315	9.49458e-24	7.12496e-68	0.998422	0.722554	0.999916	0.999749	1.79457e-34	9.04016e-33
1370	Gr_g62_1	chemosensory	GL349708	311829	Gr65P	2.1819	0.322051	2.33336	-0.259376	-0.189812	-0.511948	0.00789997	0.565385	1.18169e-07	0.804846	0.822979	0.512736	4.76069	0.103717	5.44457	0.0672757	0.0360286	0.262899	0.0456884	0.353972	3.78552e-06	0.723001	0.999916	0.999749	0.0189919	0.0889969
1371	Gr_g62_1	chemosensory	GL349708	311890	Gr65P	1.82022	0.235139	2.17476	0.726847	-0.309465	-0.68203	0.0171397	0.670782	0.0122182	0.456363	0.711853	0.657993	3.3132	0.0552903	4.72957	0.528306	0.0957685	0.432955	0.0876606	0.378682	0.108872	0.722554	0.999916	0.999749	0.147778	0.466179
1372	Gr_g62_1	chemosensory	GL349708	311904	Gr65P	2.02883	0.162174	2.31261	0.550727	-0.218131	-0.597329	0.000275308	0.702406	0.0240888	0.439723	0.734366	0.742727	4.11614	0.0263002	5.34816	0.3033	0.047581	0.551644	0.00244056	0.387287	0.185351	0.722554	0.999916	0.999749	0.0449601	0.183251
1373	Gr_g62_1	chemosensory	GL349708	311950	Gr65P	0.341355	2.00986	2.22051	0.741049	-0.106046	-0.688833	0.313749	9.29897e-05	0.000152174	0.0870183	0.891721	0.508032	0.116523	4.03955	4.93066	0.549153	0.0112458	0.258097	0.687977	0.000595955	0.00258215	0.390327	0.999916	0.999749	0.00246683	0.0156249
1374	Gr_g62_1	chemosensory	GL349708	312012	Gr65P	NA	NA	NA	NA	NA	NA	NA	NA	NA	NA	NA	NA	#VALUE!	#VALUE!	#VALUE!	#VALUE!	#VALUE!	#VALUE!	NA	NA	NA	NA	NA	NA	NA	NA
1375	Gr_g62_1	chemosensory	GL349708	312047	Gr65P	-0.633217	4.12722	1.61757	-0.149162	0.0588485	-0.475635	0.206872	8.74152e-14	9.47821e-05	0.816048	0.943992	0.517861	0.400963	17.0339	2.61653	0.0222494	0.00346314	0.26818	0.53809	1.79425e-12	0.00166075	0.724713	0.999916	0.999749	6.29951e-05	0.000604453
1376	Gr_g62_1	chemosensory	GL349708	312057	Gr65P	NA	NA	NA	NA	NA	NA	NA	NA	NA	NA	NA	NA	#VALUE!	#VALUE!	#VALUE!	#VALUE!	#VALUE!	#VALUE!	NA	NA	NA	NA	NA	NA	NA	NA
1377	Gr_g62_1	chemosensory	GL349708	312060	Gr65P	NA	NA	NA	NA	NA	NA	NA	NA	NA	NA	NA	NA	#VALUE!	#VALUE!	#VALUE!	#VALUE!	#VALUE!	#VALUE!	NA	NA	NA	NA	NA	NA	NA	NA
1378	Gr_g62_1	chemosensory	GL349708	312082	Gr65P	1.809	-0.0551067	2.70797	0.78544	-0.191258	-0.69283	6.31674e-05	0.872769	0.00112187	0.174081	0.713611	0.638656	3.27247	0.00303675	7.33308	0.616916	0.0365795	0.407882	0.000623931	0.438954	0.0147629	0.584627	0.999916	0.999749	0.00102541	0.00737932
1379	Gr_g62_1	chemosensory	GL349708	312102	Gr65P	1.96215	0.0880176	2.34782	0.825665	-0.198911	-0.612977	7.94504e-06	0.894477	0.00134668	0.124648	0.843948	0.649753	3.85005	0.0077471	5.51224	0.681722	0.0395657	0.422179	8.95556e-05	0.445447	0.0174365	0.49607	0.999916	0.999749	0.015824	0.0759176
1380	Gr_g62_1	chemosensory	GL349708	312106	Gr65P	-1.67931	3.10417	-0.0190492	-0.159197	0.0755166	-0.161238	3.9678e-19	1.5627e-12	0.950862	0.507351	0.909566	0.769217	2.82008	9.63589	0.000362873	0.0253437	0.00570275	0.591694	1.188e-17	3.04305e-11	0.998422	0.722554	0.999916	0.999749	7.00373e-08	1.01712e-06
1381	Gr_g62_1	chemosensory	GL349708	312141	Gr65P	0.42393	2.35207	2.13768	-0.108002	0.00816395	-0.490858	0.341452	1.53824e-06	1.6586e-09	0.843025	0.991282	0.452678	0.179717	5.53223	4.56967	0.0116645	6.66501e-05	0.204918	0.716384	1.44523e-05	5.81231e-08	0.726319	0.999916	0.999749	0.000519656	0.00407633
1382	Gr_g62_1	chemosensory	GL349708	312303	Gr65P	-1.67931	3.10417	-0.0190492	-0.159197	0.0755166	-0.161238	4.53929e-05	2.10876e-28	0.931171	0.762272	0.859026	0.68091	2.82008	9.63589	0.000362873	0.0253437	0.00570275	0.463639	0.000462675	8.89716e-27	0.998422	0.722554	0.999916	0.999749	7.00373e-08	1.01712e-06
1383	Gr_g62_4	chemosensory	GL349708	312919	Gr65P	0.681435	3.70643	3.34782	0.409983	-0.0793434	-0.912662	0.320214	8.49156e-14	1.73456e-05	0.639791	0.91598	0.509377	0.464353	13.7377	11.2079	0.168086	0.00629538	0.259465	0.694643	1.76682e-12	0.000377853	0.722554	0.999916	0.999749	0.000183501	0.00159894
1384	Gr_g62_3	chemosensory	GL349708	313213	Gr65P	NA	NA	NA	NA	NA	NA	NA	NA	NA	NA	NA	NA	#VALUE!	#VALUE!	#VALUE!	#VALUE!	#VALUE!	#VALUE!	NA	NA	NA	NA	NA	NA	NA	NA
1385	Gr_g62_3	chemosensory	GL349708	313227	Gr65P	0.724126	3.80296	3.04668	0.538481	-0.109618	-0.845564	0.125342	1.13441e-07	0.000193651	0.37245	0.919608	0.560081	0.524358	14.4625	9.28229	0.289961	0.0120161	0.313691	0.385321	1.32542e-06	0.00312166	0.722554	0.999916	0.999749	0.000458565	0.00368682
1386	Gr_g62_3	chemosensory	GL349708	313245	Gr65P	0.681435	3.70643	3.34782	0.409983	-0.0793434	-0.912662	0.0870342	6.82245e-05	3.3472e-07	0.420432	0.955103	0.433268	0.464353	13.7377	11.2079	0.168086	0.00629538	0.187721	0.305452	0.000452514	9.90035e-06	0.722554	0.999916	0.999749	0.000183501	0.00159894
1387	Gr_g63_2	chemosensory	GL349708	331173	Gr66I	0.686707	-1.30955	-0.343311	1.02789	2.1006	0.988859	0.572694	0.329414	0.73279	0.508808	0.301651	0.57958	0.471567	1.71492	0.117863	1.05656	4.41253	0.335913	0.868202	0.295801	0.961611	0.722554	0.999916	0.999749	0.493264	0.992687
1388	Gr_g63_2	chemosensory	GL349708	331185	Gr66I	NA	NA	NA	NA	NA	NA	NA	NA	NA	NA	NA	NA	#VALUE!	#VALUE!	#VALUE!	#VALUE!	#VALUE!	#VALUE!	NA	NA	NA	NA	NA	NA	NA	NA
1389	Gr_g63_2	chemosensory	GL349708	331242	Gr66I	NA	NA	NA	NA	NA	NA	NA	NA	NA	NA	NA	NA	#VALUE!	#VALUE!	#VALUE!	#VALUE!	#VALUE!	#VALUE!	NA	NA	NA	NA	NA	NA	NA	NA
1390	Gr_g63_2	chemosensory	GL349708	331275	Gr66I	NA	NA	NA	NA	NA	NA	NA	NA	NA	NA	NA	NA	#VALUE!	#VALUE!	#VALUE!	#VALUE!	#VALUE!	#VALUE!	NA	NA	NA	NA	NA	NA	NA	NA
1391	Gr_g63_2	chemosensory	GL349708	331334	Gr66I	NA	NA	NA	NA	NA	NA	NA	NA	NA	NA	NA	NA	#VALUE!	#VALUE!	#VALUE!	#VALUE!	#VALUE!	#VALUE!	NA	NA	NA	NA	NA	NA	NA	NA
1392	Gr_g63_2	chemosensory	GL349708	331391	Gr66I	-2.32894	4.43898	0.0885279	-0.155115	0.342546	-0.0854664	1.8296e-10	2.0049e-07	0.883076	0.739642	0.791117	0.936263	5.42395	19.7045	0.00783718	0.0240607	0.117338	0.876587	3.43718e-09	2.22279e-06	0.998422	0.722554	0.999916	0.999749	0.000923247	0.00676489
1393	Gr_g63_2	chemosensory	GL349708	331402	Gr66I	NA	NA	NA	NA	NA	NA	NA	NA	NA	NA	NA	NA	#VALUE!	#VALUE!	#VALUE!	#VALUE!	#VALUE!	#VALUE!	NA	NA	NA	NA	NA	NA	NA	NA
1394	Gr_g63_2	chemosensory	GL349708	331415	Gr66I	NA	NA	NA	NA	NA	NA	NA	NA	NA	NA	NA	NA	#VALUE!	#VALUE!	#VALUE!	#VALUE!	#VALUE!	#VALUE!	NA	NA	NA	NA	NA	NA	NA	NA
1395	Gr_g63_1	chemosensory	GL349708	331921	Gr66I	-0.153754	-2.02236	-0.216345	-1.01097	4.21872	0.399098	0.889053	0.0113011	0.862832	0.472798	0.000484828	0.857521	0.0236404	4.08996	0.046805	1.02206	17.7976	0.735342	0.869369	0.0351025	0.998422	0.722554	0.0186498	0.999749	0.00776182	0.042342
1396	Gr_g63_1	chemosensory	GL349708	331946	Gr66I	NA	NA	NA	NA	NA	NA	NA	NA	NA	NA	NA	NA	#VALUE!	#VALUE!	#VALUE!	#VALUE!	#VALUE!	#VALUE!	NA	NA	NA	NA	NA	NA	NA	NA
1397	Gr_g63_1	chemosensory	GL349708	331989	Gr66I	-2.32894	4.43898	0.0885279	-0.155115	0.342546	-0.0854664	5.0181e-08	7.64237e-12	0.904693	0.776301	0.727294	0.948091	5.42395	19.7045	0.00783718	0.0240607	0.117338	0.898876	7.43489e-07	1.36564e-10	0.998422	0.722554	0.999916	0.999749	0.000923247	0.00676489
1398	Gr_g63_1	chemosensory	GL349708	332027	Gr66I	NA	NA	NA	NA	NA	NA	NA	NA	NA	NA	NA	NA	#VALUE!	#VALUE!	#VALUE!	#VALUE!	#VALUE!	#VALUE!	NA	NA	NA	NA	NA	NA	NA	NA
1399	Gr_g63_1	chemosensory	GL349708	332080	Gr66I	NA	NA	NA	NA	NA	NA	NA	NA	NA	NA	NA	NA	#VALUE!	#VALUE!	#VALUE!	#VALUE!	#VALUE!	#VALUE!	NA	NA	NA	NA	NA	NA	NA	NA
1400	Gr_g63_1	chemosensory	GL349708	332235	Gr66I	4.74547	1.89582	0.638489	-0.229866	-0.783399	-0.501573	9.67317e-69	1.01985e-24	1.10439e-05	0.506646	0.0051063	0.0517562	22.5195	3.59414	0.407668	0.0528385	0.613714	0.00267871	6.78144e-67	3.44231e-23	0.00024899	0.722554	0.112758	0.999749	4.74177e-82	4.49631e-80
1401	Gr_g63_1	chemosensory	GL349708	332302	Gr66I	-0.116166	-1.9397	-0.293477	-0.903562	4.39484	0.531337	0.911917	0.0107758	0.805724	0.500708	0.000136529	0.801947	0.0134946	3.76245	0.0861288	0.816425	19.3146	0.643119	0.870293	0.0341696	0.987431	0.722554	0.00671854	0.999749	0.00257635	0.0162229
1402	Gr_g63_1	chemosensory	GL349708	332329	Gr66I	NA	NA	NA	NA	NA	NA	NA	NA	NA	NA	NA	NA	#VALUE!	#VALUE!	#VALUE!	#VALUE!	#VALUE!	#VALUE!	NA	NA	NA	NA	NA	NA	NA	NA
1403	Gr_g63_1	chemosensory	GL349708	332431	Gr66I	NA	NA	NA	NA	NA	NA	NA	NA	NA	NA	NA	NA	#VALUE!	#VALUE!	#VALUE!	#VALUE!	#VALUE!	#VALUE!	NA	NA	NA	NA	NA	NA	NA	NA
1404	Gr_g63_1	chemosensory	GL349708	332446	Gr66I	-0.0767071	-0.753805	-0.205289	1.8971	-0.219916	0.0363976	0.910951	0.638179	0.855813	0.0304276	0.927814	0.98552	0.00588398	0.568222	0.0421437	3.59898	0.0483632	0.971249	0.870293	0.369201	0.998422	0.192727	0.999916	0.999749	0.839836	0.999839
1405	Gr_g63_1	chemosensory	GL349708	332506	Gr66I	NA	NA	NA	NA	NA	NA	NA	NA	NA	NA	NA	NA	#VALUE!	#VALUE!	#VALUE!	#VALUE!	#VALUE!	#VALUE!	NA	NA	NA	NA	NA	NA	NA	NA
1406	Gr_g63_4	chemosensory	GL349708	332746	Gr66I	3.78425	1.49366	0.467471	-0.20563	-0.637043	-0.359554	0.001482	0.0744932	0.478549	0.89644	0.615859	0.760349	14.3205	2.23103	0.218529	0.0422835	0.405824	0.57813	0.0108946	0.136279	0.895085	0.730185	0.999916	0.999749	0.0460634	0.186803
1407	Gr_g63_4	chemosensory	GL349708	332756	Gr66I	NA	NA	NA	NA	NA	NA	NA	NA	NA	NA	NA	NA	#VALUE!	#VALUE!	#VALUE!	#VALUE!	#VALUE!	#VALUE!	NA	NA	NA	NA	NA	NA	NA	NA
1408	Or_g50_2	chemosensory	GL349710	37142	Or54	NA	NA	NA	NA	NA	NA	NA	NA	NA	NA	NA	NA	#VALUE!	#VALUE!	#VALUE!	#VALUE!	#VALUE!	#VALUE!	NA	NA	NA	NA	NA	NA	NA	NA
1409	Or_g50_2	chemosensory	GL349710	37208	Or54	NA	NA	NA	NA	NA	NA	NA	NA	NA	NA	NA	NA	#VALUE!	#VALUE!	#VALUE!	#VALUE!	#VALUE!	#VALUE!	NA	NA	NA	NA	NA	NA	NA	NA
1410	Or_g50_3	chemosensory	GL349710	37814	Or54	NA	NA	NA	NA	NA	NA	NA	NA	NA	NA	NA	NA	#VALUE!	#VALUE!	#VALUE!	#VALUE!	#VALUE!	#VALUE!	NA	NA	NA	NA	NA	NA	NA	NA
1411	Or_g50_1	chemosensory	GL349710	38959	Or54	NA	NA	NA	NA	NA	NA	NA	NA	NA	NA	NA	NA	#VALUE!	#VALUE!	#VALUE!	#VALUE!	#VALUE!	#VALUE!	NA	NA	NA	NA	NA	NA	NA	NA
1412	Or_g50_1	chemosensory	GL349710	39098	Or54	NA	NA	NA	NA	NA	NA	NA	NA	NA	NA	NA	NA	#VALUE!	#VALUE!	#VALUE!	#VALUE!	#VALUE!	#VALUE!	NA	NA	NA	NA	NA	NA	NA	NA
1413	Or_g50_1	chemosensory	GL349710	39105	Or54	3.74691	1.40037	0.677778	0.184794	-0.538055	-0.508376	2.12774e-06	0.0144577	0.450546	0.854818	0.53502	0.749865	14.0394	1.96104	0.459383	0.034149	0.289504	0.562297	2.68239e-05	0.0415329	0.886667	0.727256	0.999916	0.999749	0.00719793	0.0395334
1414	Or_g50_1	chemosensory	GL349710	39217	Or54	NA	NA	NA	NA	NA	NA	NA	NA	NA	NA	NA	NA	#VALUE!	#VALUE!	#VALUE!	#VALUE!	#VALUE!	#VALUE!	NA	NA	NA	NA	NA	NA	NA	NA
1415	Or_g50_1	chemosensory	GL349710	39529	Or54	NA	NA	NA	NA	NA	NA	NA	NA	NA	NA	NA	NA	#VALUE!	#VALUE!	#VALUE!	#VALUE!	#VALUE!	#VALUE!	NA	NA	NA	NA	NA	NA	NA	NA
1416	PMT_580_1	pmt	GL349710	40138	Or54_PMT10	-1.41083	2.66128	0.0611446	-0.0739858	0.162514	-0.106897	0.0320672	0.0836214	0.955009	0.929872	0.944376	0.955721	1.99045	7.0824	0.00373866	0.0054739	0.0264107	0.913402	0.14459	0.147517	0.998422	0.731432	0.999916	0.999749	0.89929	0.999839
1417	P450_g24_3	detoxification	GL349710	509832	P450_XM_001946260	NA	NA	NA	NA	NA	NA	NA	NA	NA	NA	NA	NA	#VALUE!	#VALUE!	#VALUE!	#VALUE!	#VALUE!	#VALUE!	NA	NA	NA	NA	NA	NA	NA	NA
1418	P450_g24_3	detoxification	GL349710	509983	P450_XM_001946260	NA	NA	NA	NA	NA	NA	NA	NA	NA	NA	NA	NA	#VALUE!	#VALUE!	#VALUE!	#VALUE!	#VALUE!	#VALUE!	NA	NA	NA	NA	NA	NA	NA	NA
1419	P450_g24_4	detoxification	GL349710	511100	P450_XM_001946260	NA	NA	NA	NA	NA	NA	NA	NA	NA	NA	NA	NA	#VALUE!	#VALUE!	#VALUE!	#VALUE!	#VALUE!	#VALUE!	NA	NA	NA	NA	NA	NA	NA	NA
1420	P450_g24_4	detoxification	GL349710	511121	P450_XM_001946260	NA	NA	NA	NA	NA	NA	NA	NA	NA	NA	NA	NA	#VALUE!	#VALUE!	#VALUE!	#VALUE!	#VALUE!	#VALUE!	NA	NA	NA	NA	NA	NA	NA	NA
1421	P450_g24_4	detoxification	GL349710	511149	P450_XM_001946260	NA	NA	NA	NA	NA	NA	NA	NA	NA	NA	NA	NA	#VALUE!	#VALUE!	#VALUE!	#VALUE!	#VALUE!	#VALUE!	NA	NA	NA	NA	NA	NA	NA	NA
1422	P450_g24_4	detoxification	GL349710	511156	P450_XM_001946260	NA	NA	NA	NA	NA	NA	NA	NA	NA	NA	NA	NA	#VALUE!	#VALUE!	#VALUE!	#VALUE!	#VALUE!	#VALUE!	NA	NA	NA	NA	NA	NA	NA	NA
1423	P450_g24_4	detoxification	GL349710	511190	P450_XM_001946260	NA	NA	NA	NA	NA	NA	NA	NA	NA	NA	NA	NA	#VALUE!	#VALUE!	#VALUE!	#VALUE!	#VALUE!	#VALUE!	NA	NA	NA	NA	NA	NA	NA	NA
1424	P450_g24_4	detoxification	GL349710	511271	P450_XM_001946260	NA	NA	NA	NA	NA	NA	NA	NA	NA	NA	NA	NA	#VALUE!	#VALUE!	#VALUE!	#VALUE!	#VALUE!	#VALUE!	NA	NA	NA	NA	NA	NA	NA	NA
1425	P450_g24_4	detoxification	GL349710	511284	P450_XM_001946260	NA	NA	NA	NA	NA	NA	NA	NA	NA	NA	NA	NA	#VALUE!	#VALUE!	#VALUE!	#VALUE!	#VALUE!	#VALUE!	NA	NA	NA	NA	NA	NA	NA	NA
1426	P450_g24_4	detoxification	GL349710	511340	P450_XM_001946260	-0.609065	-0.731099	3.65362	-1.52742	0.266264	-0.596479	0.485569	0.179005	0.0335033	0.186231	0.804806	0.845018	0.37096	0.534506	13.349	2.33303	0.0708965	0.714055	0.82441	0.224887	0.23279	0.603249	0.999916	0.999749	0.261915	0.687634
1427	P450_g24_4	detoxification	GL349710	511342	P450_XM_001946260	NA	NA	NA	NA	NA	NA	NA	NA	NA	NA	NA	NA	#VALUE!	#VALUE!	#VALUE!	#VALUE!	#VALUE!	#VALUE!	NA	NA	NA	NA	NA	NA	NA	NA
1428	P450_g24_1	detoxification	GL349710	511559	P450_XM_001946260	NA	NA	NA	NA	NA	NA	NA	NA	NA	NA	NA	NA	#VALUE!	#VALUE!	#VALUE!	#VALUE!	#VALUE!	#VALUE!	NA	NA	NA	NA	NA	NA	NA	NA
1429	P450_g24_1	detoxification	GL349710	511564	P450_XM_001946260	NA	NA	NA	NA	NA	NA	NA	NA	NA	NA	NA	NA	#VALUE!	#VALUE!	#VALUE!	#VALUE!	#VALUE!	#VALUE!	NA	NA	NA	NA	NA	NA	NA	NA
1430	P450_g24_1	detoxification	GL349710	511637	P450_XM_001946260	NA	NA	NA	NA	NA	NA	NA	NA	NA	NA	NA	NA	#VALUE!	#VALUE!	#VALUE!	#VALUE!	#VALUE!	#VALUE!	NA	NA	NA	NA	NA	NA	NA	NA
1431	P450_g24_1	detoxification	GL349710	511662	P450_XM_001946260	-0.680755	-0.813164	0.518411	3.95484	-0.744025	3.46526	0.454585	0.132137	0.639795	0.00102668	0.486658	0.0781205	0.463427	0.661235	0.26875	15.6408	0.553573	0.00610281	0.810145	0.189878	0.937631	0.0125132	0.999916	0.999749	0.0015534	0.0105213
1432	P450_g24_1	detoxification	GL349710	511679	P450_XM_001946260	NA	NA	NA	NA	NA	NA	NA	NA	NA	NA	NA	NA	#VALUE!	#VALUE!	#VALUE!	#VALUE!	#VALUE!	#VALUE!	NA	NA	NA	NA	NA	NA	NA	NA
1433	P450_g24_1	detoxification	GL349710	511688	P450_XM_001946260	NA	NA	NA	NA	NA	NA	NA	NA	NA	NA	NA	NA	#VALUE!	#VALUE!	#VALUE!	#VALUE!	#VALUE!	#VALUE!	NA	NA	NA	NA	NA	NA	NA	NA
1434	P450_g24_1	detoxification	GL349710	511797	P450_XM_001946260	-0.609065	-0.731099	3.65362	-1.52742	0.266264	-0.596479	0.328361	0.53977	0.000886023	0.0639376	0.91022	0.759855	0.37096	0.534506	13.349	2.33303	0.0708965	0.57738	0.702247	0.347888	0.0124197	0.3269	0.999916	0.999749	0.261915	0.687634
1435	P450_g24_1	detoxification	GL349710	511888	P450_XM_001946260	NA	NA	NA	NA	NA	NA	NA	NA	NA	NA	NA	NA	#VALUE!	#VALUE!	#VALUE!	#VALUE!	#VALUE!	#VALUE!	NA	NA	NA	NA	NA	NA	NA	NA
1436	P450_g24_2	detoxification	GL349710	517892	P450_XM_001946260	NA	NA	NA	NA	NA	NA	NA	NA	NA	NA	NA	NA	#VALUE!	#VALUE!	#VALUE!	#VALUE!	#VALUE!	#VALUE!	NA	NA	NA	NA	NA	NA	NA	NA
1437	P450_g24_2	detoxification	GL349710	517949	P450_XM_001946260	NA	NA	NA	NA	NA	NA	NA	NA	NA	NA	NA	NA	#VALUE!	#VALUE!	#VALUE!	#VALUE!	#VALUE!	#VALUE!	NA	NA	NA	NA	NA	NA	NA	NA
1438	P450_g24_2	detoxification	GL349710	517991	P450_XM_001946260	NA	NA	NA	NA	NA	NA	NA	NA	NA	NA	NA	NA	#VALUE!	#VALUE!	#VALUE!	#VALUE!	#VALUE!	#VALUE!	NA	NA	NA	NA	NA	NA	NA	NA
1439	P450_g24_2	detoxification	GL349710	517997	P450_XM_001946260	NA	NA	NA	NA	NA	NA	NA	NA	NA	NA	NA	NA	#VALUE!	#VALUE!	#VALUE!	#VALUE!	#VALUE!	#VALUE!	NA	NA	NA	NA	NA	NA	NA	NA
1440	P450_g24_2	detoxification	GL349710	518026	P450_XM_001946260	3.36823	1.72753	0.424696	-0.200357	-0.533633	0.0596989	7.475e-10	0.0997085	0.660021	0.789017	0.796942	0.972223	11.3449	2.98435	0.180366	0.0401429	0.284765	0.945217	1.29431e-08	0.164654	0.941817	0.722554	0.999916	0.999749	0.0710727	0.267998
1441	P450_g24_2	detoxification	GL349710	518048	P450_XM_001946260	NA	NA	NA	NA	NA	NA	NA	NA	NA	NA	NA	NA	#VALUE!	#VALUE!	#VALUE!	#VALUE!	#VALUE!	#VALUE!	NA	NA	NA	NA	NA	NA	NA	NA
1442	P450_g24_2	detoxification	GL349710	518078	P450_XM_001946260	NA	NA	NA	NA	NA	NA	NA	NA	NA	NA	NA	NA	#VALUE!	#VALUE!	#VALUE!	#VALUE!	#VALUE!	#VALUE!	NA	NA	NA	NA	NA	NA	NA	NA
1443	P450_g24_2	detoxification	GL349710	518090	P450_XM_001946260	-0.272387	-0.391444	-0.766221	-0.471978	-0.741304	4.67701	0.807995	0.556946	0.574445	0.758327	0.573511	0.0534786	0.0741946	0.153229	0.587094	0.222764	0.549531	0.00285996	0.868633	0.353359	0.924833	0.722554	0.999916	0.999749	0.196455	0.57009
1444	P450_g24_2	detoxification	GL349710	518098	P450_XM_001946260	1.67106	0.625648	-0.528191	-0.374606	3.61944	-0.844629	0.0703449	0.277831	0.771391	0.766875	0.00148866	0.793492	2.79244	0.391435	0.278985	0.14033	13.1003	0.629629	0.258231	0.274915	0.974516	0.722554	0.0444392	0.999749	0.0754114	0.278379
1445	P450_g24_2	detoxification	GL349710	518150	P450_XM_001946260	-0.43456	-0.584743	-0.277319	1.14448	-0.470618	-0.172804	0.609332	0.580812	0.860322	0.32529	0.822063	0.950745	0.188843	0.341924	0.076906	1.30984	0.221481	0.903915	0.868633	0.356592	0.998422	0.722554	0.999916	0.999749	0.980416	0.999839
1446	P450_g24_2	detoxification	GL349710	518175	P450_XM_001946260	NA	NA	NA	NA	NA	NA	NA	NA	NA	NA	NA	NA	#VALUE!	#VALUE!	#VALUE!	#VALUE!	#VALUE!	#VALUE!	NA	NA	NA	NA	NA	NA	NA	NA
1447	P450_g24_2	detoxification	GL349710	518218	P450_XM_001946260	NA	NA	NA	NA	NA	NA	NA	NA	NA	NA	NA	NA	#VALUE!	#VALUE!	#VALUE!	#VALUE!	#VALUE!	#VALUE!	NA	NA	NA	NA	NA	NA	NA	NA
1448	P450_g24_2	detoxification	GL349710	518238	P450_XM_001946260	NA	NA	NA	NA	NA	NA	NA	NA	NA	NA	NA	NA	#VALUE!	#VALUE!	#VALUE!	#VALUE!	#VALUE!	#VALUE!	NA	NA	NA	NA	NA	NA	NA	NA
1449	Control_g55_3	control	GL349711	202449	prostaglandin E synthase 2 (LOC100162234)	3.18794	0.573348	0.324177	1.30173	0.587464	1.49732	0.0031601	0.463692	0.791694	0.345582	0.620088	0.492003	10.163	0.328727	0.105091	1.69449	0.345114	0.242067	0.020929	0.331954	0.98317	0.722554	0.999916	0.999749	0.205689	0.589458
1450	Control_g55_3	control	GL349711	202494	prostaglandin E synthase 2 (LOC100162234)	2.16234	-0.635258	3.85475	0.167276	0.892677	0.54843	0.00359643	0.260938	0.00474701	0.860096	0.296933	0.82096	4.67572	0.403552	14.8591	0.0279813	0.796872	0.673975	0.0233348	0.267433	0.0506766	0.727256	0.999916	0.999749	0.0337578	0.145113
1451	Control_g55_3	control	GL349711	202540	prostaglandin E synthase 2 (LOC100162234)	-0.777701	0.978994	1.82133	0.966493	-3.62947	0.443235	0.188438	0.275302	0.0750409	0.200868	0.00757917	0.807198	0.60482	0.958429	3.31723	0.934108	13.1731	0.651569	0.510014	0.273661	0.408699	0.623863	0.148092	0.999749	0.00336659	0.0206132
1452	Control_g55_3	control	GL349711	202626	prostaglandin E synthase 2 (LOC100162234)	-1.76273	-0.094991	2.5156	-0.948549	-1.27579	-0.723615	5.4939e-06	0.916516	8.25617e-05	0.0556497	0.352767	0.523507	3.10723	0.00902329	6.32826	0.899746	1.62763	0.27406	6.52533e-05	0.451166	0.00150384	0.297115	0.999916	0.999749	0.00582592	0.0332721
1453	Control_g55_3	control	GL349711	202630	prostaglandin E synthase 2 (LOC100162234)	3.18794	0.573348	0.324177	1.30173	0.587464	1.49732	0.0022673	0.618601	0.707002	0.329319	0.736279	0.328112	10.163	0.328727	0.105091	1.69449	0.345114	0.107658	0.0156658	0.364152	0.956169	0.722554	0.999916	0.999749	0.205689	0.589458
1454	Control_g55_3	control	GL349711	202639	prostaglandin E synthase 2 (LOC100162234)	-0.564673	-0.711539	-1.65022	-1.07773	-2.12977	-1.23667	0.618187	0.357035	0.00660864	0.456601	0.06875	0.251578	0.318856	0.506288	2.72324	1.16149	4.53592	0.0632914	0.868633	0.306037	0.0678332	0.722554	0.678625	0.999749	0.411577	0.895361
1455	Control_g55_3	control	GL349711	202674	prostaglandin E synthase 2 (LOC100162234)	-1.24806	1.17748	-0.129007	1.86572	-0.69147	1.46841	0.140901	0.0551835	0.89345	0.0849904	0.457229	0.390541	1.55766	1.38646	0.0166429	3.4809	0.47813	0.152523	0.416662	0.11146	0.998422	0.384271	0.999916	0.999749	0.291967	0.732531
1456	Control_g55_3	control	GL349711	202783	prostaglandin E synthase 2 (LOC100162234)	NA	NA	NA	NA	NA	NA	NA	NA	NA	NA	NA	NA	#VALUE!	#VALUE!	#VALUE!	#VALUE!	#VALUE!	#VALUE!	NA	NA	NA	NA	NA	NA	NA	NA
1457	Control_g55_3	control	GL349711	202838	prostaglandin E synthase 2 (LOC100162234)	-0.665362	-1.52105	4.86095	-1.20861	0.542308	-0.924738	0.0723958	0.00680919	3.30908e-14	0.0106558	0.524111	0.416251	0.442707	2.31358	23.6289	1.46073	0.294097	0.173265	0.263738	0.0233705	1.72072e-12	0.084714	0.999916	0.999749	3.01281e-10	5.27897e-09
1458	Control_g55_3	control	GL349711	202877	prostaglandin E synthase 2 (LOC100162234)	-3.01828	0.524874	1.42393	-0.0688833	-2.85237	-1.58049	8.45153e-16	0.549352	0.0212042	0.885683	0.0316791	0.149626	9.11002	0.275493	2.02757	0.00474492	8.13599	0.0223878	2.18852e-14	0.350532	0.171334	0.730185	0.424647	0.999749	2.84155e-06	3.36807e-05
1459	Control_g55_3	control	GL349711	202942	prostaglandin E synthase 2 (LOC100162234)	-0.343992	-0.983246	-1.45335	-0.916659	-2.2177	-1.49383	0.77865	0.46633	0.15049	0.557779	0.278014	0.405112	0.11833	0.966773	2.11224	0.840263	4.91821	0.164115	0.868633	0.332693	0.620047	0.722554	0.999916	0.999749	0.823326	0.999839
1460	Control_g191_2	control	GL349715	316801	alcohol dehydrogenase (LOC100166006)	NA	NA	NA	NA	NA	NA	NA	NA	NA	NA	NA	NA	#VALUE!	#VALUE!	#VALUE!	#VALUE!	#VALUE!	#VALUE!	NA	NA	NA	NA	NA	NA	NA	NA
1461	Control_g191_2	control	GL349715	316834	alcohol dehydrogenase (LOC100166006)	1.83179	0.976273	-0.295858	-0.427672	1.26575	-0.390679	0.149731	0.289297	0.837831	0.792412	0.364368	0.87897	3.35544	0.953108	0.0875321	0.182903	1.60213	0.772588	0.436044	0.278888	0.996449	0.722554	0.999916	0.999749	0.754079	0.999839
1462	Control_g191_7	control	GL349715	317062	alcohol dehydrogenase (LOC100166006)	2.33395	0.590016	-0.263372	-0.461263	-1.14891	-0.683731	0.0205142	0.441423	0.886894	0.720112	0.322351	0.835224	5.44735	0.348118	0.0693651	0.212764	1.31999	0.697599	0.102547	0.326265	0.998422	0.722554	0.999916	0.999749	0.784134	0.999839
1463	Control_g191_5	control	GL349715	317220	alcohol dehydrogenase (LOC100166006)	-0.194999	-0.907644	3.70592	-1.60141	0.11404	-0.519006	0.730918	0.291492	0.000158111	0.027073	0.930264	0.765652	0.0380248	0.823818	13.7339	2.56451	0.0130052	0.586223	0.868633	0.279511	0.00266885	0.177056	0.999916	0.999749	0.0234941	0.106234
1464	Control_g191_5	control	GL349715	317298	alcohol dehydrogenase (LOC100166006)	-0.271196	-0.807211	-1.15962	-0.769538	-1.75567	0.316948	0.734574	0.665858	0.378838	0.451515	0.535176	0.892212	0.0735474	0.651589	1.34472	0.592188	3.08239	0.796042	0.868633	0.377513	0.8606	0.722554	0.999916	0.999749	0.964644	0.999839
1465	Control_g191_6	control	GL349715	317434	alcohol dehydrogenase (LOC100166006)	NA	NA	NA	NA	NA	NA	NA	NA	NA	NA	NA	NA	#VALUE!	#VALUE!	#VALUE!	#VALUE!	#VALUE!	#VALUE!	NA	NA	NA	NA	NA	NA	NA	NA
1466	Control_g191_9	control	GL349715	320639	alcohol dehydrogenase (LOC100166006)	NA	NA	NA	NA	NA	NA	NA	NA	NA	NA	NA	NA	#VALUE!	#VALUE!	#VALUE!	#VALUE!	#VALUE!	#VALUE!	NA	NA	NA	NA	NA	NA	NA	NA
1467	Control_g191_9	control	GL349715	320650	alcohol dehydrogenase (LOC100166006)	NA	NA	NA	NA	NA	NA	NA	NA	NA	NA	NA	NA	#VALUE!	#VALUE!	#VALUE!	#VALUE!	#VALUE!	#VALUE!	NA	NA	NA	NA	NA	NA	NA	NA
1468	Control_g191_9	control	GL349715	320659	alcohol dehydrogenase (LOC100166006)	NA	NA	NA	NA	NA	NA	NA	NA	NA	NA	NA	NA	#VALUE!	#VALUE!	#VALUE!	#VALUE!	#VALUE!	#VALUE!	NA	NA	NA	NA	NA	NA	NA	NA
1469	Control_g191_4	control	GL349715	321452	alcohol dehydrogenase (LOC100166006)	NA	NA	NA	NA	NA	NA	NA	NA	NA	NA	NA	NA	#VALUE!	#VALUE!	#VALUE!	#VALUE!	#VALUE!	#VALUE!	NA	NA	NA	NA	NA	NA	NA	NA
1470	Control_g191_3	control	GL349715	321675	alcohol dehydrogenase (LOC100166006)	NA	NA	NA	NA	NA	NA	NA	NA	NA	NA	NA	NA	#VALUE!	#VALUE!	#VALUE!	#VALUE!	#VALUE!	#VALUE!	NA	NA	NA	NA	NA	NA	NA	NA
1471	Control_g191_8	control	GL349715	322452	alcohol dehydrogenase (LOC100166006)	NA	NA	NA	NA	NA	NA	NA	NA	NA	NA	NA	NA	#VALUE!	#VALUE!	#VALUE!	#VALUE!	#VALUE!	#VALUE!	NA	NA	NA	NA	NA	NA	NA	NA
1472	Control_g191_8	control	GL349715	322472	alcohol dehydrogenase (LOC100166006)	NA	NA	NA	NA	NA	NA	NA	NA	NA	NA	NA	NA	#VALUE!	#VALUE!	#VALUE!	#VALUE!	#VALUE!	#VALUE!	NA	NA	NA	NA	NA	NA	NA	NA
1473	Control_g191_8	control	GL349715	322476	alcohol dehydrogenase (LOC100166006)	1.86929	0.11404	3.17127	-1.34816	-0.263883	-0.626668	0.0590975	0.873749	0.00484388	0.286778	0.808149	0.753824	3.49424	0.0130052	10.057	1.81753	0.0696341	0.568251	0.227397	0.439011	0.0513706	0.722554	0.999916	0.999749	0.142078	0.453525
1474	Control_g191_8	control	GL349715	322491	alcohol dehydrogenase (LOC100166006)	NA	NA	NA	NA	NA	NA	NA	NA	NA	NA	NA	NA	#VALUE!	#VALUE!	#VALUE!	#VALUE!	#VALUE!	#VALUE!	NA	NA	NA	NA	NA	NA	NA	NA
1475	Control_g191_8	control	GL349715	322633	alcohol dehydrogenase (LOC100166006)	1.27944	-1.14423	-2.28676	-1.58406	-1.91317	0.146951	0.0921275	0.320965	0.0818913	0.102714	0.273257	0.949784	1.63698	1.30926	5.22926	2.50925	3.66022	0.902089	0.314495	0.293751	0.434611	0.43919	0.999916	0.999749	0.436345	0.92734
1476	Control_g191_1	control	GL349715	322754	alcohol dehydrogenase (LOC100166006)	NA	NA	NA	NA	NA	NA	NA	NA	NA	NA	NA	NA	#VALUE!	#VALUE!	#VALUE!	#VALUE!	#VALUE!	#VALUE!	NA	NA	NA	NA	NA	NA	NA	NA
1477	Or_g16_6	chemosensory	GL349715	940939	Or23	-1.68807	3.22204	0.0687983	-0.0733905	0.234118	-0.107322	0.116543	0.00660607	0.938289	0.957427	0.896314	0.945728	2.84957	10.3815	0.00473321	0.00538617	0.0548114	0.894401	0.366101	0.0229085	0.998422	0.733629	0.999916	0.999749	0.748636	0.999839
1478	Or_g16_3	chemosensory	GL349715	943585	Or23	-0.968959	-2.50591	-0.838421	1.51212	-2.99302	-1.32877	0.429045	0.00270813	0.202	0.334139	0.0180305	0.254674	0.938882	6.27958	0.70295	2.2865	8.95819	0.064859	0.789322	0.0108225	0.698763	0.722554	0.284952	0.999749	0.0530923	0.211582
1479	Or_g16_4	chemosensory	GL349715	943711	Or23	NA	NA	NA	NA	NA	NA	NA	NA	NA	NA	NA	NA	#VALUE!	#VALUE!	#VALUE!	#VALUE!	#VALUE!	#VALUE!	NA	NA	NA	NA	NA	NA	NA	NA
1480	Or_g16_5	chemosensory	GL349715	944013	Or23	NA	NA	NA	NA	NA	NA	NA	NA	NA	NA	NA	NA	#VALUE!	#VALUE!	#VALUE!	#VALUE!	#VALUE!	#VALUE!	NA	NA	NA	NA	NA	NA	NA	NA
1481	Or_g16_1	chemosensory	GL349715	944152	Or23	NA	NA	NA	NA	NA	NA	NA	NA	NA	NA	NA	NA	#VALUE!	#VALUE!	#VALUE!	#VALUE!	#VALUE!	#VALUE!	NA	NA	NA	NA	NA	NA	NA	NA
1482	Or_g16_1	chemosensory	GL349715	944295	Or23	1.31737	-0.521387	0.616463	2.75423	0.0794284	-2.29679	0.044515	0.733683	0.568218	0.00101191	0.972706	0.231009	1.73547	0.271845	0.380027	7.58577	0.00630888	0.0533649	0.185436	0.396437	0.924833	0.0123959	0.999916	0.999749	0.173778	0.521657
1483	Or_g16_1	chemosensory	GL349715	944322	Or23	NA	NA	NA	NA	NA	NA	NA	NA	NA	NA	NA	NA	#VALUE!	#VALUE!	#VALUE!	#VALUE!	#VALUE!	#VALUE!	NA	NA	NA	NA	NA	NA	NA	NA
1484	Or_g16_1	chemosensory	GL349715	944518	Or23	-0.493154	0.00612296	-1.46058	-0.232758	-1.47546	-1.43303	0.703579	0.994478	0.0356364	0.888228	0.27043	0.245537	0.243201	3.74907e-05	2.1333	0.0541761	2.17699	0.0602885	0.868633	0.469777	0.2429	0.730185	0.999916	0.999749	0.848768	0.999839
1485	Or_g16_1	chemosensory	GL349715	944534	Or23	NA	NA	NA	NA	NA	NA	NA	NA	NA	NA	NA	NA	#VALUE!	#VALUE!	#VALUE!	#VALUE!	#VALUE!	#VALUE!	NA	NA	NA	NA	NA	NA	NA	NA
1486	Or_g16_1	chemosensory	GL349715	944565	Or23	0.488562	-0.367633	0.759928	2.80406	-0.467896	-1.17595	0.505121	0.50985	0.572786	0.00276154	0.579694	0.623003	0.238692	0.135154	0.57749	7.86277	0.218927	0.388132	0.832365	0.342506	0.924833	0.0286415	0.999916	0.999749	0.115276	0.389163
1487	Or_g16_1	chemosensory	GL349715	944768	Or23	NA	NA	NA	NA	NA	NA	NA	NA	NA	NA	NA	NA	#VALUE!	#VALUE!	#VALUE!	#VALUE!	#VALUE!	#VALUE!	NA	NA	NA	NA	NA	NA	NA	NA
1488	PMT_442_1;PMT_443_1	pmt	GL349715	945957	Or23_PMT4	1.04737	-0.570031	2.06386	-1.51901	2.00629	0.644612	0.117498	0.715481	0.061185	0.0756446	0.39696	0.741831	1.09698	0.324935	4.25953	2.30738	4.0252	0.550314	0.367095	0.391758	0.354785	0.361547	0.999916	0.999749	0.367354	0.842953
1489	PMT_442_1;PMT_443_1	pmt	GL349715	945977	Or23_PMT4	1.96964	-0.348754	-1.08785	0.431074	-0.162769	-2.21456	0.0808878	0.779303	0.243101	0.764957	0.931197	0.180702	3.87948	0.121629	1.18341	0.185825	0.0264937	0.032653	0.289898	0.409577	0.756079	0.722554	0.999916	0.999749	0.592727	0.999839
1490	PMT_442_1;PMT_443_1	pmt	GL349715	945991	Or23_PMT4	-1.34144	2.58661	0.0380134	-0.130538	0.193214	0.0510247	0.431343	0.0260886	0.966854	0.952208	0.912615	0.97492	1.79946	6.69056	0.00144502	0.0170402	0.0373315	0.950469	0.789322	0.0647479	0.998422	0.733629	0.999916	0.999749	0.964228	0.999839
1491	PMT_441_1	pmt	GL349715	946123	Or23_PMT3	1.21728	-0.76486	0.336933	2.83289	0.0380984	-2.47818	0.278102	0.346881	0.791669	0.0482411	0.975331	0.273771	1.48177	0.585011	0.113524	8.02527	0.00145149	0.0749508	0.643245	0.302666	0.98317	0.267012	0.999916	0.999749	0.13931	0.447347
1492	PMT_441_1	pmt	GL349715	946135	Or23_PMT3	NA	NA	NA	NA	NA	NA	NA	NA	NA	NA	NA	NA	#VALUE!	#VALUE!	#VALUE!	#VALUE!	#VALUE!	#VALUE!	NA	NA	NA	NA	NA	NA	NA	NA
1493	PMT_441_1	pmt	GL349715	946155	Or23_PMT3	-0.4241	-0.716642	1.95756	-1.25283	-0.153839	1.85288	0.628544	0.590138	0.19684	0.263402	0.939133	0.491355	0.179861	0.513576	3.83205	1.56957	0.0236666	0.24143	0.868633	0.358348	0.690547	0.703571	0.999916	0.999749	0.788847	0.999839
1494	Or_g17_3	chemosensory	GL349715	952276	Or24C	NA	NA	NA	NA	NA	NA	NA	NA	NA	NA	NA	NA	#VALUE!	#VALUE!	#VALUE!	#VALUE!	#VALUE!	#VALUE!	NA	NA	NA	NA	NA	NA	NA	NA
1495	Or_g17_3	chemosensory	GL349715	952293	Or24C	NA	NA	NA	NA	NA	NA	NA	NA	NA	NA	NA	NA	#VALUE!	#VALUE!	#VALUE!	#VALUE!	#VALUE!	#VALUE!	NA	NA	NA	NA	NA	NA	NA	NA
1496	Or_g17_4	chemosensory	GL349715	952369	Or24C	NA	NA	NA	NA	NA	NA	NA	NA	NA	NA	NA	NA	#VALUE!	#VALUE!	#VALUE!	#VALUE!	#VALUE!	#VALUE!	NA	NA	NA	NA	NA	NA	NA	NA
1497	Or_g17_4	chemosensory	GL349715	952411	Or24C	-0.208436	-0.775065	0.812058	4.42376	-0.109703	-0.667828	0.811309	0.220498	0.413217	7.35259e-05	0.90886	0.70462	0.0434455	0.600726	0.659438	19.5696	0.0120348	0.49649	0.868633	0.248918	0.873909	0.00130467	0.999916	0.999749	0.000732093	0.00552756
1498	Or_g17_1	chemosensory	GL349715	953265	Or24C	1.59299	2.14406	0.128327	0.83638	1.44698	-0.783569	0.0898969	0.00270016	0.940763	0.48595	0.181306	0.798214	2.53762	4.59698	0.0164678	0.699531	2.09374	0.637145	0.309824	0.0108212	0.998422	0.722554	0.999916	0.999749	0.507159	0.999839
1499	Or_g17_1	chemosensory	GL349715	953485	Or24C	-1.34144	2.58661	0.0380134	-0.130538	0.193214	0.0510247	0.140337	0.0610162	0.980743	0.910579	0.926378	0.98543	1.79946	6.69056	0.00144502	0.0170402	0.0373315	0.971073	0.416363	0.118626	0.998422	0.730185	0.999916	0.999749	0.964228	0.999839
1500	Or_g17_1	chemosensory	GL349715	953492	Or24C	NA	NA	NA	NA	NA	NA	NA	NA	NA	NA	NA	NA	#VALUE!	#VALUE!	#VALUE!	#VALUE!	#VALUE!	#VALUE!	NA	NA	NA	NA	NA	NA	NA	NA
1501	Or_g17_1	chemosensory	GL349715	953499	Or24C	NA	NA	NA	NA	NA	NA	NA	NA	NA	NA	NA	NA	#VALUE!	#VALUE!	#VALUE!	#VALUE!	#VALUE!	#VALUE!	NA	NA	NA	NA	NA	NA	NA	NA
1502	Or_g17_1	chemosensory	GL349715	953671	Or24C	-0.684666	-0.497746	2.08938	3.66238	0.0596989	-0.786121	0.611365	0.588104	0.00384165	0.0334334	0.965772	0.540053	0.468768	0.247751	4.36549	13.413	0.00356396	0.291657	0.868633	0.357825	0.0427085	0.20426	0.999916	0.999749	0.0389911	0.163044
1503	Or_g17_1	chemosensory	GL349715	953813	Or24C	NA	NA	NA	NA	NA	NA	NA	NA	NA	NA	NA	NA	#VALUE!	#VALUE!	#VALUE!	#VALUE!	#VALUE!	#VALUE!	NA	NA	NA	NA	NA	NA	NA	NA
1504	Or_g17_1	chemosensory	GL349715	953841	Or24C	-0.377328	-1.17705	2.23514	3.92567	0.0394591	-0.844544	0.644037	0.0581509	0.136454	0.000168488	0.966577	0.751265	0.142376	1.38546	4.99584	15.4109	0.00155702	0.564398	0.868633	0.115407	0.588252	0.00269272	0.999916	0.999749	0.0080513	0.0434719
1505	Control_g22_3	control	GL349718	161936	syntaxin (LOC100161808)	2.11906	1.9903	1.162	2.70473	0.109193	-0.320605	0.000790443	0.0374841	0.285978	0.000788206	0.940012	0.868161	4.4904	3.96131	1.35025	7.31559	0.0119231	0.753703	0.00634635	0.0853586	0.795308	0.0100899	0.999916	0.999749	0.0407629	0.168271
1506	Control_g22_3	control	GL349718	162050	syntaxin (LOC100161808)	NA	NA	NA	NA	NA	NA	NA	NA	NA	NA	NA	NA	#VALUE!	#VALUE!	#VALUE!	#VALUE!	#VALUE!	#VALUE!	NA	NA	NA	NA	NA	NA	NA	NA
1507	Control_g22_3	control	GL349718	162132	syntaxin (LOC100161808)	-0.484735	2.59035	0.604132	-0.422825	-0.108172	-0.187176	0.666522	0.0365055	0.514254	0.768339	0.954099	0.909292	0.234968	6.70993	0.364976	0.178781	0.0117013	0.826812	0.868633	0.0837582	0.90797	0.722554	0.999916	0.999749	0.939793	0.999839
1508	Control_g22_2	control	GL349718	162803	syntaxin (LOC100161808)	-0.402925	0.026788	-0.351985	1.78051	2.14805	-0.841908	0.765631	0.976802	0.626267	0.302001	0.123907	0.511316	0.162349	0.000717595	0.123894	3.1702	4.61414	0.261444	0.868633	0.467293	0.932603	0.722554	0.961531	0.999749	0.261205	0.686889
1509	Control_g22_4	control	GL349718	164681	syntaxin (LOC100161808)	NA	NA	NA	NA	NA	NA	NA	NA	NA	NA	NA	NA	#VALUE!	#VALUE!	#VALUE!	#VALUE!	#VALUE!	#VALUE!	NA	NA	NA	NA	NA	NA	NA	NA
1510	Control_g22_4	control	GL349718	164799	syntaxin (LOC100161808)	NA	NA	NA	NA	NA	NA	NA	NA	NA	NA	NA	NA	#VALUE!	#VALUE!	#VALUE!	#VALUE!	#VALUE!	#VALUE!	NA	NA	NA	NA	NA	NA	NA	NA
1511	Control_g22_4	control	GL349718	164876	syntaxin (LOC100161808)	NA	NA	NA	NA	NA	NA	NA	NA	NA	NA	NA	NA	#VALUE!	#VALUE!	#VALUE!	#VALUE!	#VALUE!	#VALUE!	NA	NA	NA	NA	NA	NA	NA	NA
1512	Control_g22_4	control	GL349718	164954	syntaxin (LOC100161808)	NA	NA	NA	NA	NA	NA	NA	NA	NA	NA	NA	NA	#VALUE!	#VALUE!	#VALUE!	#VALUE!	#VALUE!	#VALUE!	NA	NA	NA	NA	NA	NA	NA	NA
1513	Control_g22_4	control	GL349718	165156	syntaxin (LOC100161808)	NA	NA	NA	NA	NA	NA	NA	NA	NA	NA	NA	NA	#VALUE!	#VALUE!	#VALUE!	#VALUE!	#VALUE!	#VALUE!	NA	NA	NA	NA	NA	NA	NA	NA
1514	Control_g22_4	control	GL349718	165189	syntaxin (LOC100161808)	NA	NA	NA	NA	NA	NA	NA	NA	NA	NA	NA	NA	#VALUE!	#VALUE!	#VALUE!	#VALUE!	#VALUE!	#VALUE!	NA	NA	NA	NA	NA	NA	NA	NA
1515	Control_g22_4	control	GL349718	165235	syntaxin (LOC100161808)	1.75712	1.93409	0.974997	2.89191	0.200867	-0.214134	0.0692745	0.00578088	0.375135	0.0193026	0.849888	0.912628	3.08747	3.74071	0.950619	8.36314	0.0403476	0.832889	0.255279	0.0202783	0.859633	0.135151	0.999916	0.999749	0.0701344	0.26508
1516	Control_g22_4	control	GL349718	165265	syntaxin (LOC100161808)	NA	NA	NA	NA	NA	NA	NA	NA	NA	NA	NA	NA	#VALUE!	#VALUE!	#VALUE!	#VALUE!	#VALUE!	#VALUE!	NA	NA	NA	NA	NA	NA	NA	NA
1517	PMT_484_1	pmt	GL349721	428370	Or39_PMT4	NA	NA	NA	NA	NA	NA	NA	NA	NA	NA	NA	NA	#VALUE!	#VALUE!	#VALUE!	#VALUE!	#VALUE!	#VALUE!	NA	NA	NA	NA	NA	NA	NA	NA
1518	Or_g33_1	chemosensory	GL349721	429357	Or39	NA	NA	NA	NA	NA	NA	NA	NA	NA	NA	NA	NA	#VALUE!	#VALUE!	#VALUE!	#VALUE!	#VALUE!	#VALUE!	NA	NA	NA	NA	NA	NA	NA	NA
1519	Or_g33_1	chemosensory	GL349721	429375	Or39	NA	NA	NA	NA	NA	NA	NA	NA	NA	NA	NA	NA	#VALUE!	#VALUE!	#VALUE!	#VALUE!	#VALUE!	#VALUE!	NA	NA	NA	NA	NA	NA	NA	NA
1520	Or_g33_1	chemosensory	GL349721	429402	Or39	NA	NA	NA	NA	NA	NA	NA	NA	NA	NA	NA	NA	#VALUE!	#VALUE!	#VALUE!	#VALUE!	#VALUE!	#VALUE!	NA	NA	NA	NA	NA	NA	NA	NA
1521	Or_g33_1	chemosensory	GL349721	429529	Or39	NA	NA	NA	NA	NA	NA	NA	NA	NA	NA	NA	NA	#VALUE!	#VALUE!	#VALUE!	#VALUE!	#VALUE!	#VALUE!	NA	NA	NA	NA	NA	NA	NA	NA
1522	Or_g33_1	chemosensory	GL349721	429806	Or39	NA	NA	NA	NA	NA	NA	NA	NA	NA	NA	NA	NA	#VALUE!	#VALUE!	#VALUE!	#VALUE!	#VALUE!	#VALUE!	NA	NA	NA	NA	NA	NA	NA	NA
1523	Or_g33_1	chemosensory	GL349721	429812	Or39	NA	NA	NA	NA	NA	NA	NA	NA	NA	NA	NA	NA	#VALUE!	#VALUE!	#VALUE!	#VALUE!	#VALUE!	#VALUE!	NA	NA	NA	NA	NA	NA	NA	NA
1524	Or_g33_1	chemosensory	GL349721	429842	Or39	-2.47045	4.69223	0.068118	-0.158347	0.332681	-0.0313802	9.36708e-47	1.83663e-31	0.810081	0.471386	0.584878	0.950215	6.1031	22.017	0.00464006	0.0250737	0.110677	0.902908	5.60919e-45	8.71762e-30	0.988931	0.722554	0.999916	0.999749	2.74604e-23	9.41833e-22
1525	Or_g33_1	chemosensory	GL349721	429897	Or39	NA	NA	NA	NA	NA	NA	NA	NA	NA	NA	NA	NA	#VALUE!	#VALUE!	#VALUE!	#VALUE!	#VALUE!	#VALUE!	NA	NA	NA	NA	NA	NA	NA	NA
1526	Or_g33_6	chemosensory	GL349721	430200	Or39	NA	NA	NA	NA	NA	NA	NA	NA	NA	NA	NA	NA	#VALUE!	#VALUE!	#VALUE!	#VALUE!	#VALUE!	#VALUE!	NA	NA	NA	NA	NA	NA	NA	NA
1527	Or_g33_3	chemosensory	GL349721	430832	Or39	NA	NA	NA	NA	NA	NA	NA	NA	NA	NA	NA	NA	#VALUE!	#VALUE!	#VALUE!	#VALUE!	#VALUE!	#VALUE!	NA	NA	NA	NA	NA	NA	NA	NA
1528	Or_g33_2	chemosensory	GL349721	431003	Or39	-0.328089	-1.02253	-1.48575	-0.957734	-1.96258	-1.43311	0.753104	0.197575	0.438377	0.472423	0.10252	0.673687	0.107642	1.04558	2.20747	0.917254	3.85172	0.453854	0.868633	0.237041	0.884449	0.722554	0.872768	0.999749	0.868373	0.999839
1529	Or_g33_2	chemosensory	GL349721	431030	Or39	NA	NA	NA	NA	NA	NA	NA	NA	NA	NA	NA	NA	#VALUE!	#VALUE!	#VALUE!	#VALUE!	#VALUE!	#VALUE!	NA	NA	NA	NA	NA	NA	NA	NA
1530	Or_g33_5	chemosensory	GL349721	431304	Or39	NA	NA	NA	NA	NA	NA	NA	NA	NA	NA	NA	NA	#VALUE!	#VALUE!	#VALUE!	#VALUE!	#VALUE!	#VALUE!	NA	NA	NA	NA	NA	NA	NA	NA
1531	PMT_496_1	pmt	GL349721	865113	Or42_PMT1	-0.0670975	-1.3604	-1.57335	0.773449	-2.77464	-2.35845	0.951047	0.258386	0.0811688	0.568677	0.128275	0.14091	0.00450207	1.8507	2.47542	0.598224	7.69862	0.0198555	0.88022	0.266799	0.432542	0.722554	0.96852	0.999749	0.345881	0.815092
1532	Or_g37_1	chemosensory	GL349721	866181	Or42	NA	NA	NA	NA	NA	NA	NA	NA	NA	NA	NA	NA	#VALUE!	#VALUE!	#VALUE!	#VALUE!	#VALUE!	#VALUE!	NA	NA	NA	NA	NA	NA	NA	NA
1533	Or_g37_1	chemosensory	GL349721	866211	Or42	0.541032	-0.930946	-1.31457	0.834849	-2.62267	-2.1728	0.63051	0.246218	0.30668	0.552547	0.0346247	0.341296	0.292716	0.86666	1.72808	0.696973	6.8784	0.116483	0.868633	0.260794	0.806473	0.722554	0.448313	0.999749	0.44039	0.932863
1534	Or_g37_1	chemosensory	GL349721	866254	Or42	NA	NA	NA	NA	NA	NA	NA	NA	NA	NA	NA	NA	#VALUE!	#VALUE!	#VALUE!	#VALUE!	#VALUE!	#VALUE!	NA	NA	NA	NA	NA	NA	NA	NA
1535	Or_g37_1	chemosensory	GL349721	866259	Or42	NA	NA	NA	NA	NA	NA	NA	NA	NA	NA	NA	NA	#VALUE!	#VALUE!	#VALUE!	#VALUE!	#VALUE!	#VALUE!	NA	NA	NA	NA	NA	NA	NA	NA
1536	Or_g37_1	chemosensory	GL349721	866280	Or42	NA	NA	NA	NA	NA	NA	NA	NA	NA	NA	NA	NA	#VALUE!	#VALUE!	#VALUE!	#VALUE!	#VALUE!	#VALUE!	NA	NA	NA	NA	NA	NA	NA	NA
1537	Or_g37_1	chemosensory	GL349721	866281	Or42	NA	NA	NA	NA	NA	NA	NA	NA	NA	NA	NA	NA	#VALUE!	#VALUE!	#VALUE!	#VALUE!	#VALUE!	#VALUE!	NA	NA	NA	NA	NA	NA	NA	NA
1538	Or_g37_1	chemosensory	GL349721	866364	Or42	NA	NA	NA	NA	NA	NA	NA	NA	NA	NA	NA	NA	#VALUE!	#VALUE!	#VALUE!	#VALUE!	#VALUE!	#VALUE!	NA	NA	NA	NA	NA	NA	NA	NA
1539	Or_g37_1	chemosensory	GL349721	866367	Or42	NA	NA	NA	NA	NA	NA	NA	NA	NA	NA	NA	NA	#VALUE!	#VALUE!	#VALUE!	#VALUE!	#VALUE!	#VALUE!	NA	NA	NA	NA	NA	NA	NA	NA
1540	Or_g37_1	chemosensory	GL349721	866376	Or42	NA	NA	NA	NA	NA	NA	NA	NA	NA	NA	NA	NA	#VALUE!	#VALUE!	#VALUE!	#VALUE!	#VALUE!	#VALUE!	NA	NA	NA	NA	NA	NA	NA	NA
1541	Or_g37_1	chemosensory	GL349721	866413	Or42	NA	NA	NA	NA	NA	NA	NA	NA	NA	NA	NA	NA	#VALUE!	#VALUE!	#VALUE!	#VALUE!	#VALUE!	#VALUE!	NA	NA	NA	NA	NA	NA	NA	NA
1542	Or_g37_1	chemosensory	GL349721	866440	Or42	NA	NA	NA	NA	NA	NA	NA	NA	NA	NA	NA	NA	#VALUE!	#VALUE!	#VALUE!	#VALUE!	#VALUE!	#VALUE!	NA	NA	NA	NA	NA	NA	NA	NA
1543	Or_g37_1	chemosensory	GL349721	866482	Or42	NA	NA	NA	NA	NA	NA	NA	NA	NA	NA	NA	NA	#VALUE!	#VALUE!	#VALUE!	#VALUE!	#VALUE!	#VALUE!	NA	NA	NA	NA	NA	NA	NA	NA
1544	Or_g37_1	chemosensory	GL349721	866497	Or42	NA	NA	NA	NA	NA	NA	NA	NA	NA	NA	NA	NA	#VALUE!	#VALUE!	#VALUE!	#VALUE!	#VALUE!	#VALUE!	NA	NA	NA	NA	NA	NA	NA	NA
1545	Or_g37_1	chemosensory	GL349721	866523	Or42	NA	NA	NA	NA	NA	NA	NA	NA	NA	NA	NA	NA	#VALUE!	#VALUE!	#VALUE!	#VALUE!	#VALUE!	#VALUE!	NA	NA	NA	NA	NA	NA	NA	NA
1546	Or_g37_1	chemosensory	GL349721	866529	Or42	NA	NA	NA	NA	NA	NA	NA	NA	NA	NA	NA	NA	#VALUE!	#VALUE!	#VALUE!	#VALUE!	#VALUE!	#VALUE!	NA	NA	NA	NA	NA	NA	NA	NA
1547	Or_g37_1	chemosensory	GL349721	866586	Or42	NA	NA	NA	NA	NA	NA	NA	NA	NA	NA	NA	NA	#VALUE!	#VALUE!	#VALUE!	#VALUE!	#VALUE!	#VALUE!	NA	NA	NA	NA	NA	NA	NA	NA
1548	Or_g37_1	chemosensory	GL349721	866611	Or42	NA	NA	NA	NA	NA	NA	NA	NA	NA	NA	NA	NA	#VALUE!	#VALUE!	#VALUE!	#VALUE!	#VALUE!	#VALUE!	NA	NA	NA	NA	NA	NA	NA	NA
1549	Or_g37_1	chemosensory	GL349721	866623	Or42	NA	NA	NA	NA	NA	NA	NA	NA	NA	NA	NA	NA	#VALUE!	#VALUE!	#VALUE!	#VALUE!	#VALUE!	#VALUE!	NA	NA	NA	NA	NA	NA	NA	NA
1550	Or_g37_1	chemosensory	GL349721	866635	Or42	NA	NA	NA	NA	NA	NA	NA	NA	NA	NA	NA	NA	#VALUE!	#VALUE!	#VALUE!	#VALUE!	#VALUE!	#VALUE!	NA	NA	NA	NA	NA	NA	NA	NA
1551	Or_g37_1	chemosensory	GL349721	866652	Or42	NA	NA	NA	NA	NA	NA	NA	NA	NA	NA	NA	NA	#VALUE!	#VALUE!	#VALUE!	#VALUE!	#VALUE!	#VALUE!	NA	NA	NA	NA	NA	NA	NA	NA
1552	Or_g37_1	chemosensory	GL349721	866726	Or42	NA	NA	NA	NA	NA	NA	NA	NA	NA	NA	NA	NA	#VALUE!	#VALUE!	#VALUE!	#VALUE!	#VALUE!	#VALUE!	NA	NA	NA	NA	NA	NA	NA	NA
1553	Or_g37_1	chemosensory	GL349721	866744	Or42	NA	NA	NA	NA	NA	NA	NA	NA	NA	NA	NA	NA	#VALUE!	#VALUE!	#VALUE!	#VALUE!	#VALUE!	#VALUE!	NA	NA	NA	NA	NA	NA	NA	NA
1554	Or_g37_1	chemosensory	GL349721	866793	Or42	NA	NA	NA	NA	NA	NA	NA	NA	NA	NA	NA	NA	#VALUE!	#VALUE!	#VALUE!	#VALUE!	#VALUE!	#VALUE!	NA	NA	NA	NA	NA	NA	NA	NA
1555	Or_g37_1	chemosensory	GL349721	866797	Or42	NA	NA	NA	NA	NA	NA	NA	NA	NA	NA	NA	NA	#VALUE!	#VALUE!	#VALUE!	#VALUE!	#VALUE!	#VALUE!	NA	NA	NA	NA	NA	NA	NA	NA
1556	Or_g37_1	chemosensory	GL349721	866805	Or42	NA	NA	NA	NA	NA	NA	NA	NA	NA	NA	NA	NA	#VALUE!	#VALUE!	#VALUE!	#VALUE!	#VALUE!	#VALUE!	NA	NA	NA	NA	NA	NA	NA	NA
1557	Or_g37_1	chemosensory	GL349721	866880	Or42	NA	NA	NA	NA	NA	NA	NA	NA	NA	NA	NA	NA	#VALUE!	#VALUE!	#VALUE!	#VALUE!	#VALUE!	#VALUE!	NA	NA	NA	NA	NA	NA	NA	NA
1558	Or_g37_1	chemosensory	GL349721	866889	Or42	NA	NA	NA	NA	NA	NA	NA	NA	NA	NA	NA	NA	#VALUE!	#VALUE!	#VALUE!	#VALUE!	#VALUE!	#VALUE!	NA	NA	NA	NA	NA	NA	NA	NA
1559	Or_g37_5	chemosensory	GL349721	868082	Or42	NA	NA	NA	NA	NA	NA	NA	NA	NA	NA	NA	NA	#VALUE!	#VALUE!	#VALUE!	#VALUE!	#VALUE!	#VALUE!	NA	NA	NA	NA	NA	NA	NA	NA
1560	Or_g37_3	chemosensory	GL349721	868730	Or42	0.00586784	-1.19296	-1.37648	0.972446	-2.54979	-2.80831	0.992489	0.415451	0.182918	0.212089	0.250797	0.125924	3.44316e-05	1.42315	1.89469	0.945651	6.50143	0.0158569	0.888467	0.321623	0.676992	0.645282	0.999916	0.999749	0.25664	0.679874
1561	Or_g37_3	chemosensory	GL349721	868771	Or42	NA	NA	NA	NA	NA	NA	NA	NA	NA	NA	NA	NA	#VALUE!	#VALUE!	#VALUE!	#VALUE!	#VALUE!	#VALUE!	NA	NA	NA	NA	NA	NA	NA	NA
1562	Or_g37_2	chemosensory	GL349721	870080	Or42	0.794625	-0.451484	-0.661195	1.38422	-2.19959	-2.09116	0.597494	0.660029	0.41272	0.47169	0.157083	0.14446	0.631428	0.203837	0.437179	1.91605	4.8382	0.0208686	0.868633	0.375192	0.873909	0.722554	0.999916	0.999749	0.541374	0.999839
1563	Or_g37_2	chemosensory	GL349721	870149	Or42	NA	NA	NA	NA	NA	NA	NA	NA	NA	NA	NA	NA	#VALUE!	#VALUE!	#VALUE!	#VALUE!	#VALUE!	#VALUE!	NA	NA	NA	NA	NA	NA	NA	NA
1564	Or_g37_2	chemosensory	GL349721	870159	Or42	NA	NA	NA	NA	NA	NA	NA	NA	NA	NA	NA	NA	#VALUE!	#VALUE!	#VALUE!	#VALUE!	#VALUE!	#VALUE!	NA	NA	NA	NA	NA	NA	NA	NA
1565	Or_g37_2	chemosensory	GL349721	870167	Or42	-0.234033	-0.976358	-1.30096	-0.849986	-1.22459	-1.51807	0.815871	0.522101	0.454361	0.508085	0.596049	0.622862	0.0547716	0.953274	1.6925	0.722477	1.49963	0.387957	0.868633	0.344095	0.888173	0.722554	0.999916	0.999749	0.972593	0.999839
1566	Or_g37_6	chemosensory	GL349721	870952	Or42	NA	NA	NA	NA	NA	NA	NA	NA	NA	NA	NA	NA	#VALUE!	#VALUE!	#VALUE!	#VALUE!	#VALUE!	#VALUE!	NA	NA	NA	NA	NA	NA	NA	NA
1567	Or_g37_6	chemosensory	GL349721	871006	Or42	NA	NA	NA	NA	NA	NA	NA	NA	NA	NA	NA	NA	#VALUE!	#VALUE!	#VALUE!	#VALUE!	#VALUE!	#VALUE!	NA	NA	NA	NA	NA	NA	NA	NA
1568	Or_g37_6	chemosensory	GL349721	871015	Or42	NA	NA	NA	NA	NA	NA	NA	NA	NA	NA	NA	NA	#VALUE!	#VALUE!	#VALUE!	#VALUE!	#VALUE!	#VALUE!	NA	NA	NA	NA	NA	NA	NA	NA
1569	Control_g171_13	control	GL349722	879014	BRCA1 associated RING domain 1 (LOC100166770)	NA	NA	NA	NA	NA	NA	NA	NA	NA	NA	NA	NA	#VALUE!	#VALUE!	#VALUE!	#VALUE!	#VALUE!	#VALUE!	NA	NA	NA	NA	NA	NA	NA	NA
1570	Control_g171_13	control	GL349722	879027	BRCA1 associated RING domain 1 (LOC100166770)	NA	NA	NA	NA	NA	NA	NA	NA	NA	NA	NA	NA	#VALUE!	#VALUE!	#VALUE!	#VALUE!	#VALUE!	#VALUE!	NA	NA	NA	NA	NA	NA	NA	NA
1571	Control_g171_13	control	GL349722	879214	BRCA1 associated RING domain 1 (LOC100166770)	-0.252657	-0.966918	-1.34195	-0.826855	-1.74504	0.730248	0.770886	0.462778	0.371361	0.455801	0.381587	0.784067	0.0638357	0.934931	1.80083	0.68369	3.04518	0.614762	0.868633	0.331561	0.859633	0.722554	0.999916	0.999749	0.909386	0.999839
1572	Control_g171_13	control	GL349722	879223	BRCA1 associated RING domain 1 (LOC100166770)	NA	NA	NA	NA	NA	NA	NA	NA	NA	NA	NA	NA	#VALUE!	#VALUE!	#VALUE!	#VALUE!	#VALUE!	#VALUE!	NA	NA	NA	NA	NA	NA	NA	NA
1573	Control_g171_13	control	GL349722	879271	BRCA1 associated RING domain 1 (LOC100166770)	-0.286164	-0.62973	0.23803	3.47827	-0.210647	-0.61944	0.746272	0.518611	0.74454	0.00208976	0.886636	0.632909	0.0818896	0.39656	0.0566584	12.0984	0.0443721	0.400574	0.868633	0.344095	0.965954	0.0229231	0.999916	0.999749	0.039353	0.163708
1574	Control_g171_13	control	GL349722	879316	BRCA1 associated RING domain 1 (LOC100166770)	NA	NA	NA	NA	NA	NA	NA	NA	NA	NA	NA	NA	#VALUE!	#VALUE!	#VALUE!	#VALUE!	#VALUE!	#VALUE!	NA	NA	NA	NA	NA	NA	NA	NA
1575	Control_g171_13	control	GL349722	879372	BRCA1 associated RING domain 1 (LOC100166770)	NA	NA	NA	NA	NA	NA	NA	NA	NA	NA	NA	NA	#VALUE!	#VALUE!	#VALUE!	#VALUE!	#VALUE!	#VALUE!	NA	NA	NA	NA	NA	NA	NA	NA
1576	Control_g171_13	control	GL349722	879379	BRCA1 associated RING domain 1 (LOC100166770)	NA	NA	NA	NA	NA	NA	NA	NA	NA	NA	NA	NA	#VALUE!	#VALUE!	#VALUE!	#VALUE!	#VALUE!	#VALUE!	NA	NA	NA	NA	NA	NA	NA	NA
1577	Control_g171_9	control	GL349722	879993	BRCA1 associated RING domain 1 (LOC100166770)	-1.92941	-1.03878	-0.874478	0.294668	-2.31048	-1.50268	0.0154296	0.390225	0.525784	0.772251	0.207033	0.539112	3.72264	1.07906	0.764712	0.086829	5.33833	0.290642	0.0804895	0.314147	0.909182	0.722554	0.999916	0.999749	0.543801	0.999839
1578	Control_g171_9	control	GL349722	880008	BRCA1 associated RING domain 1 (LOC100166770)	-1.18462	2.12042	0.026873	0.229696	0.122119	0.755676	0.150205	0.270488	0.984207	0.82721	0.966587	0.753663	1.40333	4.49617	0.000722159	0.0527603	0.0149131	0.568008	0.436541	0.271288	0.998422	0.725119	0.999916	0.999749	0.985409	0.999839
1579	Control_g171_11	control	GL349722	882237	BRCA1 associated RING domain 1 (LOC100166770)	-1.92941	-1.03878	-0.874478	0.294668	-2.31048	-1.50268	0.0887772	0.406107	0.350366	0.838849	0.222467	0.365995	3.72264	1.07906	0.764712	0.086829	5.33833	0.133953	0.307811	0.317646	0.841438	0.725831	0.999916	0.999749	0.543801	0.999839
1580	Control_g171_8	control	GL349722	882379	BRCA1 associated RING domain 1 (LOC100166770)	NA	NA	NA	NA	NA	NA	NA	NA	NA	NA	NA	NA	#VALUE!	#VALUE!	#VALUE!	#VALUE!	#VALUE!	#VALUE!	NA	NA	NA	NA	NA	NA	NA	NA
1581	Control_g171_8	control	GL349722	882475	BRCA1 associated RING domain 1 (LOC100166770)	-2.71171	0.0450718	-0.921421	0.440683	-2.40658	-1.19619	0.00625789	0.950005	0.413737	0.728075	0.0270254	0.55002	7.35336	0.00203147	0.849017	0.194202	5.79163	0.302522	0.0377883	0.459832	0.873909	0.722554	0.378826	0.999749	0.170257	0.513099
1582	Control_g171_4	control	GL349722	890142	BRCA1 associated RING domain 1 (LOC100166770)	-1.11651	1.99175	0.0295093	0.265499	0.109278	0.759333	0.354431	0.0299168	0.989374	0.863177	0.937288	0.846951	1.24658	3.96706	0.000870798	0.0704895	0.0119417	0.717326	0.728116	0.0716726	0.998597	0.727256	0.999916	0.999749	0.991336	0.999839
1583	Control_g171_14	control	GL349722	894113	BRCA1 associated RING domain 1 (LOC100166770)	-0.455906	0.0228761	-1.23803	-0.890976	-1.17187	1.32299	0.581051	0.984123	0.43367	0.45555	0.579542	0.631453	0.20785	0.000523315	1.53272	0.793839	1.37327	0.398733	0.868633	0.467702	0.88227	0.722554	0.999916	0.999749	0.946641	0.999839
1584	Control_g171_14	control	GL349722	894280	BRCA1 associated RING domain 1 (LOC100166770)	NA	NA	NA	NA	NA	NA	NA	NA	NA	NA	NA	NA	#VALUE!	#VALUE!	#VALUE!	#VALUE!	#VALUE!	#VALUE!	NA	NA	NA	NA	NA	NA	NA	NA
1585	Control_g171_14	control	GL349722	894334	BRCA1 associated RING domain 1 (LOC100166770)	NA	NA	NA	NA	NA	NA	NA	NA	NA	NA	NA	NA	#VALUE!	#VALUE!	#VALUE!	#VALUE!	#VALUE!	#VALUE!	NA	NA	NA	NA	NA	NA	NA	NA
1586	Control_g171_14	control	GL349722	894413	BRCA1 associated RING domain 1 (LOC100166770)	NA	NA	NA	NA	NA	NA	NA	NA	NA	NA	NA	NA	#VALUE!	#VALUE!	#VALUE!	#VALUE!	#VALUE!	#VALUE!	NA	NA	NA	NA	NA	NA	NA	NA
1587	Control_g171_14	control	GL349722	894433	BRCA1 associated RING domain 1 (LOC100166770)	NA	NA	NA	NA	NA	NA	NA	NA	NA	NA	NA	NA	#VALUE!	#VALUE!	#VALUE!	#VALUE!	#VALUE!	#VALUE!	NA	NA	NA	NA	NA	NA	NA	NA
1588	Control_g136_7	control	GL349723	333986	Ester hydrolase C11orf54 (LOC100165490)	-0.296794	-0.658389	-1.21175	-0.735436	-1.27519	-1.03112	0.755172	0.363296	0.488534	0.545392	0.244987	0.739884	0.0880865	0.433476	1.46834	0.540866	1.62612	0.547428	0.868633	0.30669	0.896944	0.722554	0.999916	0.999749	0.959341	0.999839
1589	Control_g136_3	control	GL349723	335921	Ester hydrolase C11orf54 (LOC100165490)	NA	NA	NA	NA	NA	NA	NA	NA	NA	NA	NA	NA	#VALUE!	#VALUE!	#VALUE!	#VALUE!	#VALUE!	#VALUE!	NA	NA	NA	NA	NA	NA	NA	NA
1590	Control_g136_3	control	GL349723	335924	Ester hydrolase C11orf54 (LOC100165490)	NA	NA	NA	NA	NA	NA	NA	NA	NA	NA	NA	NA	#VALUE!	#VALUE!	#VALUE!	#VALUE!	#VALUE!	#VALUE!	NA	NA	NA	NA	NA	NA	NA	NA
1591	Control_g136_3	control	GL349723	335987	Ester hydrolase C11orf54 (LOC100165490)	0.549196	-0.420273	-0.840717	-0.430223	3.41874	-0.581852	0.62591	0.735201	0.366264	0.765088	0.0692897	0.724663	0.301616	0.17663	0.706805	0.185092	11.6878	0.525137	0.868633	0.396693	0.85692	0.722554	0.681067	0.999749	0.114488	0.387312
1592	Control_g136_1	control	GL349723	336122	Ester hydrolase C11orf54 (LOC100165490)	-0.322051	-0.819627	-0.770473	0.606258	-1.11378	-1.07926	0.842187	0.457501	0.374492	0.769309	0.50501	0.483446	0.103717	0.671788	0.593629	0.367549	1.24052	0.23372	0.868633	0.330619	0.859633	0.722554	0.999916	0.999749	0.973103	0.999839
1593	Control_g136_1	control	GL349723	336178	Ester hydrolase C11orf54 (LOC100165490)	NA	NA	NA	NA	NA	NA	NA	NA	NA	NA	NA	NA	#VALUE!	#VALUE!	#VALUE!	#VALUE!	#VALUE!	#VALUE!	NA	NA	NA	NA	NA	NA	NA	NA
1594	Control_g136_4	control	GL349723	338224	Ester hydrolase C11orf54 (LOC100165490)	-1.60099	3.06225	0.0648014	-0.099158	0.249766	-0.0724551	0.0522757	1.06587e-06	0.965923	0.925053	0.792755	0.978523	2.56315	9.37736	0.00419922	0.00983231	0.062383	0.957508	0.207538	1.05126e-05	0.998422	0.73036	0.999916	0.999749	0.704477	0.999839
1595	Control_g136_4	control	GL349723	338295	Ester hydrolase C11orf54 (LOC100165490)	NA	NA	NA	NA	NA	NA	NA	NA	NA	NA	NA	NA	#VALUE!	#VALUE!	#VALUE!	#VALUE!	#VALUE!	#VALUE!	NA	NA	NA	NA	NA	NA	NA	NA
1596	Control_g136_4	control	GL349723	338307	Ester hydrolase C11orf54 (LOC100165490)	NA	NA	NA	NA	NA	NA	NA	NA	NA	NA	NA	NA	#VALUE!	#VALUE!	#VALUE!	#VALUE!	#VALUE!	#VALUE!	NA	NA	NA	NA	NA	NA	NA	NA
1597	Control_g136_5	control	GL349723	339707	Ester hydrolase C11orf54 (LOC100165490)	NA	NA	NA	NA	NA	NA	NA	NA	NA	NA	NA	NA	#VALUE!	#VALUE!	#VALUE!	#VALUE!	#VALUE!	#VALUE!	NA	NA	NA	NA	NA	NA	NA	NA
1598	Control_g136_2	control	GL349723	341257	Ester hydrolase C11orf54 (LOC100165490)	-1.58177	2.93179	0.12416	0.214814	0.207926	-0.140403	0.230112	0.00110803	0.860551	0.898531	0.878595	0.910922	2.50198	8.59542	0.0154157	0.046145	0.0432331	0.82978	0.57216	0.00525929	0.998422	0.730185	0.999916	0.999749	0.755392	0.999839
1599	Control_g136_6	control	GL349723	343617	Ester hydrolase C11orf54 (LOC100165490)	-0.462964	3.17977	0.168892	-0.118207	0.10392	-0.101369	0.694779	0.000199547	0.899791	0.937527	0.936044	0.96603	0.214336	10.111	0.0285244	0.0139729	0.0107994	0.933215	0.868633	0.00115244	0.998422	0.731914	0.999916	0.999749	0.877805	0.999839
1600	Control_g136_6	control	GL349723	343713	Ester hydrolase C11orf54 (LOC100165490)	-0.833744	3.20325	0.151458	-0.118547	0.106386	-0.141679	0.35003	2.37134e-06	0.926415	0.917189	0.917609	0.961172	0.695128	10.2608	0.0229396	0.0140535	0.0113181	0.923852	0.725381	2.15677e-05	0.998422	0.73036	0.999916	0.999749	0.818948	0.999839
1601	Control_g68_3	control	GL349723	559558	pasha-2	-0.302662	-0.947529	0.789352	-1.12909	0.216345	-1.18751	0.755838	0.521271	0.639307	0.36404	0.922979	0.691229	0.091604	0.897811	0.623077	1.27485	0.046805	0.477798	0.868633	0.344095	0.937631	0.722554	0.999916	0.999749	0.974607	0.999839
1602	Control_g68_3	control	GL349723	559575	pasha-2	NA	NA	NA	NA	NA	NA	NA	NA	NA	NA	NA	NA	#VALUE!	#VALUE!	#VALUE!	#VALUE!	#VALUE!	#VALUE!	NA	NA	NA	NA	NA	NA	NA	NA
1603	Control_g68_3	control	GL349723	559681	pasha-2	NA	NA	NA	NA	NA	NA	NA	NA	NA	NA	NA	NA	#VALUE!	#VALUE!	#VALUE!	#VALUE!	#VALUE!	#VALUE!	NA	NA	NA	NA	NA	NA	NA	NA
1604	Control_g68_3	control	GL349723	559684	pasha-2	NA	NA	NA	NA	NA	NA	NA	NA	NA	NA	NA	NA	#VALUE!	#VALUE!	#VALUE!	#VALUE!	#VALUE!	#VALUE!	NA	NA	NA	NA	NA	NA	NA	NA
1605	Control_g68_3	control	GL349723	559750	pasha-2	0.871417	-0.882557	-0.158006	-0.765626	-1.79471	-3.08232	0.488619	0.332976	0.912018	0.63399	0.19368	0.224709	0.759367	0.778907	0.0249661	0.586183	3.22098	0.0504942	0.824702	0.296621	0.998422	0.722554	0.999916	0.999749	0.663118	0.999839
1606	Control_g68_3	control	GL349723	559975	pasha-2	NA	NA	NA	NA	NA	NA	NA	NA	NA	NA	NA	NA	#VALUE!	#VALUE!	#VALUE!	#VALUE!	#VALUE!	#VALUE!	NA	NA	NA	NA	NA	NA	NA	NA
1607	Control_g68_3	control	GL349723	560091	pasha-2	NA	NA	NA	NA	NA	NA	NA	NA	NA	NA	NA	NA	#VALUE!	#VALUE!	#VALUE!	#VALUE!	#VALUE!	#VALUE!	NA	NA	NA	NA	NA	NA	NA	NA
1608	Control_g68_3	control	GL349723	560137	pasha-2	NA	NA	NA	NA	NA	NA	NA	NA	NA	NA	NA	NA	#VALUE!	#VALUE!	#VALUE!	#VALUE!	#VALUE!	#VALUE!	NA	NA	NA	NA	NA	NA	NA	NA
1609	Control_g68_3	control	GL349723	560197	pasha-2	NA	NA	NA	NA	NA	NA	NA	NA	NA	NA	NA	NA	#VALUE!	#VALUE!	#VALUE!	#VALUE!	#VALUE!	#VALUE!	NA	NA	NA	NA	NA	NA	NA	NA
1610	Control_g68_1	control	GL349723	561066	pasha-2	-2.17323	3.95705	0.330895	-0.0241517	0.313887	-0.0769623	0.0291033	5.68459e-09	0.53564	0.98485	0.760279	0.935325	4.72292	15.6582	0.109492	0.000583304	0.098525	0.874834	0.13449	7.37972e-08	0.910443	0.742016	0.999916	0.999749	0.0715071	0.269007
1611	Control_g68_1	control	GL349723	561191	pasha-2	NA	NA	NA	NA	NA	NA	NA	NA	NA	NA	NA	NA	#VALUE!	#VALUE!	#VALUE!	#VALUE!	#VALUE!	#VALUE!	NA	NA	NA	NA	NA	NA	NA	NA
1612	Control_g68_1	control	GL349723	561222	pasha-2	NA	NA	NA	NA	NA	NA	NA	NA	NA	NA	NA	NA	#VALUE!	#VALUE!	#VALUE!	#VALUE!	#VALUE!	#VALUE!	NA	NA	NA	NA	NA	NA	NA	NA
1613	Control_g68_1	control	GL349723	561227	pasha-2	NA	NA	NA	NA	NA	NA	NA	NA	NA	NA	NA	NA	#VALUE!	#VALUE!	#VALUE!	#VALUE!	#VALUE!	#VALUE!	NA	NA	NA	NA	NA	NA	NA	NA
1614	P450_g42_2	detoxification	GL349723	824978	P450_XM_001948633	-0.800237	-2.50429	-0.0375032	1.91122	-1.85271	-1.47699	0.188664	0.0783937	0.970201	0.0140196	0.389952	0.40679	0.64038	6.27148	0.00140649	3.65274	3.43252	0.165478	0.510145	0.140913	0.998422	0.105727	0.999916	0.999749	0.191442	0.560079
1615	P450_g42_2	detoxification	GL349723	824984	P450_XM_001948633	-0.142019	-0.729568	-1.06123	-0.641636	-0.949655	0.273492	0.914937	0.618792	0.333842	0.705692	0.668958	0.888436	0.0201693	0.53227	1.12621	0.411696	0.901844	0.789319	0.871094	0.364152	0.827293	0.722554	0.999916	0.999749	0.992959	0.999839
1616	P450_g42_9	detoxification	GL349723	828262	P450_XM_001948633	NA	NA	NA	NA	NA	NA	NA	NA	NA	NA	NA	NA	#VALUE!	#VALUE!	#VALUE!	#VALUE!	#VALUE!	#VALUE!	NA	NA	NA	NA	NA	NA	NA	NA
1617	P450_g42_9	detoxification	GL349723	828343	P450_XM_001948633	NA	NA	NA	NA	NA	NA	NA	NA	NA	NA	NA	NA	#VALUE!	#VALUE!	#VALUE!	#VALUE!	#VALUE!	#VALUE!	NA	NA	NA	NA	NA	NA	NA	NA
1618	P450_g42_9	detoxification	GL349723	828351	P450_XM_001948633	NA	NA	NA	NA	NA	NA	NA	NA	NA	NA	NA	NA	#VALUE!	#VALUE!	#VALUE!	#VALUE!	#VALUE!	#VALUE!	NA	NA	NA	NA	NA	NA	NA	NA
1619	P450_g42_10	detoxification	GL349723	831520	P450_XM_001948633	NA	NA	NA	NA	NA	NA	NA	NA	NA	NA	NA	NA	#VALUE!	#VALUE!	#VALUE!	#VALUE!	#VALUE!	#VALUE!	NA	NA	NA	NA	NA	NA	NA	NA
1620	P450_g42_3	detoxification	GL349723	834150	P450_XM_001948633	NA	NA	NA	NA	NA	NA	NA	NA	NA	NA	NA	NA	#VALUE!	#VALUE!	#VALUE!	#VALUE!	#VALUE!	#VALUE!	NA	NA	NA	NA	NA	NA	NA	NA
1621	P450_g42_3	detoxification	GL349723	834279	P450_XM_001948633	NA	NA	NA	NA	NA	NA	NA	NA	NA	NA	NA	NA	#VALUE!	#VALUE!	#VALUE!	#VALUE!	#VALUE!	#VALUE!	NA	NA	NA	NA	NA	NA	NA	NA
1622	P450_g42_7	detoxification	GL349723	836535	P450_XM_001948633	-1.17408	2.23378	-0.184879	-0.136066	1.32111	-0.240837	0.490436	0.0543768	0.839543	0.95013	0.452526	0.881897	1.37846	4.98976	0.0341804	0.0185139	1.74534	0.777743	0.824702	0.109977	0.996449	0.733629	0.999916	0.999749	0.918051	0.999839
1623	P450_g42_7	detoxification	GL349723	836602	P450_XM_001948633	NA	NA	NA	NA	NA	NA	NA	NA	NA	NA	NA	NA	#VALUE!	#VALUE!	#VALUE!	#VALUE!	#VALUE!	#VALUE!	NA	NA	NA	NA	NA	NA	NA	NA
1624	P450_g42_1	detoxification	GL349723	837370	P450_XM_001948633	NA	NA	NA	NA	NA	NA	NA	NA	NA	NA	NA	NA	#VALUE!	#VALUE!	#VALUE!	#VALUE!	#VALUE!	#VALUE!	NA	NA	NA	NA	NA	NA	NA	NA
1625	P450_g42_1	detoxification	GL349723	837378	P450_XM_001948633	-0.19687	-0.786121	-0.564928	-0.676758	-1.07798	0.191428	0.817352	0.543102	0.701631	0.520995	0.581986	0.941676	0.0387579	0.617986	0.319144	0.458001	1.16204	0.886754	0.868633	0.348948	0.955092	0.722554	0.999916	0.999749	0.993458	0.999839
1626	P450_g42_1	detoxification	GL349723	837555	P450_XM_001948633	NA	NA	NA	NA	NA	NA	NA	NA	NA	NA	NA	NA	#VALUE!	#VALUE!	#VALUE!	#VALUE!	#VALUE!	#VALUE!	NA	NA	NA	NA	NA	NA	NA	NA
1627	P450_g42_1	detoxification	GL349723	837579	P450_XM_001948633	-0.369504	-0.69113	-1.32307	-0.803639	-1.62854	-2.52538	0.740554	0.574434	0.151148	0.573076	0.382348	0.12272	0.136533	0.47766	1.75052	0.645836	2.65214	0.0150602	0.868633	0.354899	0.620558	0.722554	0.999916	0.999749	0.729055	0.999839
1628	P450_g42_1	detoxification	GL349723	837691	P450_XM_001948633	NA	NA	NA	NA	NA	NA	NA	NA	NA	NA	NA	NA	#VALUE!	#VALUE!	#VALUE!	#VALUE!	#VALUE!	#VALUE!	NA	NA	NA	NA	NA	NA	NA	NA
1629	Control_g24_4	control	GL349724	335460	Syndecan binding protein (syntenin) (LOC100169637)	NA	NA	NA	NA	NA	NA	NA	NA	NA	NA	NA	NA	#VALUE!	#VALUE!	#VALUE!	#VALUE!	#VALUE!	#VALUE!	NA	NA	NA	NA	NA	NA	NA	NA
1630	Control_g24_4	control	GL349724	335556	Syndecan binding protein (syntenin) (LOC100169637)	-0.605833	-0.97032	2.17978	0.642486	0.0338464	-0.758312	0.569756	0.231499	0.265883	0.637141	0.977994	0.827389	0.367034	0.94152	4.75142	0.412788	0.00114558	0.684573	0.867707	0.254758	0.783568	0.722554	0.999916	0.999749	0.86616	0.999839
1631	Control_g24_4	control	GL349724	335575	Syndecan binding protein (syntenin) (LOC100169637)	NA	NA	NA	NA	NA	NA	NA	NA	NA	NA	NA	NA	#VALUE!	#VALUE!	#VALUE!	#VALUE!	#VALUE!	#VALUE!	NA	NA	NA	NA	NA	NA	NA	NA
1632	Control_g24_4	control	GL349724	335592	Syndecan binding protein (syntenin) (LOC100169637)	-0.210307	-1.39442	-0.41398	1.43116	3.02219	-0.026788	0.755637	0.377254	0.70998	0.0974372	0.206427	0.989191	0.044229	1.94441	0.17138	2.04821	9.13365	0.9785	0.868633	0.311348	0.956169	0.424439	0.999916	0.999749	0.124884	0.413373
1633	Control_g24_4	control	GL349724	335593	Syndecan binding protein (syntenin) (LOC100169637)	0.235479	2.37928	0.5071	-0.307594	-0.0669274	-0.215664	0.806594	0.0249033	0.523285	0.802381	0.966776	0.878439	0.0554504	5.66098	0.257151	0.094614	0.00447928	0.771656	0.868633	0.0627288	0.908564	0.722802	0.999916	0.999749	0.891371	0.999839
1634	Control_g24_4	control	GL349724	335599	Syndecan binding protein (syntenin) (LOC100169637)	-0.120078	-0.814609	1.16039	1.78	2.34025	0.401564	0.931021	0.389067	0.118736	0.31516	0.102309	0.761029	0.0144188	0.663588	1.3465	3.16839	5.47676	0.579165	0.875389	0.313868	0.551659	0.722554	0.872768	0.999749	0.258127	0.683253
1635	Control_g24_4	control	GL349724	335606	Syndecan binding protein (syntenin) (LOC100169637)	NA	NA	NA	NA	NA	NA	NA	NA	NA	NA	NA	NA	#VALUE!	#VALUE!	#VALUE!	#VALUE!	#VALUE!	#VALUE!	NA	NA	NA	NA	NA	NA	NA	NA
1636	Control_g24_4	control	GL349724	335609	Syndecan binding protein (syntenin) (LOC100169637)	NA	NA	NA	NA	NA	NA	NA	NA	NA	NA	NA	NA	#VALUE!	#VALUE!	#VALUE!	#VALUE!	#VALUE!	#VALUE!	NA	NA	NA	NA	NA	NA	NA	NA
1637	Control_g24_4	control	GL349724	335616	Syndecan binding protein (syntenin) (LOC100169637)	0.824899	-0.694956	0.885789	0.972701	2.27077	-0.454375	0.306672	0.570448	0.525854	0.345561	0.220933	0.854548	0.680459	0.482964	0.784622	0.946147	5.15639	0.730251	0.678317	0.354417	0.909182	0.722554	0.999916	0.999749	0.482265	0.97921
1638	Control_g24_4	control	GL349724	335622	Syndecan binding protein (syntenin) (LOC100169637)	-0.0564673	-0.87856	-0.0903137	-0.968704	0.335572	-0.958499	0.941624	0.625997	0.943352	0.325731	0.902185	0.670925	0.00318856	0.771868	0.00815657	0.938387	0.112609	0.450141	0.877896	0.365869	0.998422	0.722554	0.999916	0.999749	0.981713	0.999839
1639	Control_g24_4	control	GL349724	335688	Syndecan binding protein (syntenin) (LOC100169637)	NA	NA	NA	NA	NA	NA	NA	NA	NA	NA	NA	NA	#VALUE!	#VALUE!	#VALUE!	#VALUE!	#VALUE!	#VALUE!	NA	NA	NA	NA	NA	NA	NA	NA
1640	Control_g24_2	control	GL349724	335964	Syndecan binding protein (syntenin) (LOC100169637)	-2.16566	0.130283	0.592057	0.857215	2.70354	0.964282	0.108997	0.887583	0.414004	0.619587	0.0527529	0.453565	4.69008	0.0169737	0.350531	0.734817	7.30915	0.205722	0.351227	0.443614	0.873909	0.722554	0.593213	0.999749	0.177458	0.529745
1641	Control_g24_2	control	GL349724	335974	Syndecan binding protein (syntenin) (LOC100169637)	NA	NA	NA	NA	NA	NA	NA	NA	NA	NA	NA	NA	#VALUE!	#VALUE!	#VALUE!	#VALUE!	#VALUE!	#VALUE!	NA	NA	NA	NA	NA	NA	NA	NA
1642	Control_g24_2	control	GL349724	336156	Syndecan binding protein (syntenin) (LOC100169637)	-0.318649	0.581682	-0.146186	0.316183	-1.18054	-0.56731	0.768509	0.480135	0.941464	0.819239	0.344101	0.872436	0.101537	0.338353	0.0213703	0.0999717	1.39368	0.761145	0.868633	0.336381	0.998422	0.724713	0.999916	0.999749	0.997418	0.999839
1643	Control_g24_2	control	GL349724	336157	Syndecan binding protein (syntenin) (LOC100169637)	NA	NA	NA	NA	NA	NA	NA	NA	NA	NA	NA	NA	#VALUE!	#VALUE!	#VALUE!	#VALUE!	#VALUE!	#VALUE!	NA	NA	NA	NA	NA	NA	NA	NA
1644	Control_g24_1	control	GL349724	336323	Syndecan binding protein (syntenin) (LOC100169637)	NA	NA	NA	NA	NA	NA	NA	NA	NA	NA	NA	NA	#VALUE!	#VALUE!	#VALUE!	#VALUE!	#VALUE!	#VALUE!	NA	NA	NA	NA	NA	NA	NA	NA
1645	Control_g24_1	control	GL349724	336352	Syndecan binding protein (syntenin) (LOC100169637)	NA	NA	NA	NA	NA	NA	NA	NA	NA	NA	NA	NA	#VALUE!	#VALUE!	#VALUE!	#VALUE!	#VALUE!	#VALUE!	NA	NA	NA	NA	NA	NA	NA	NA
1646	Control_g24_1	control	GL349724	336400	Syndecan binding protein (syntenin) (LOC100169637)	NA	NA	NA	NA	NA	NA	NA	NA	NA	NA	NA	NA	#VALUE!	#VALUE!	#VALUE!	#VALUE!	#VALUE!	#VALUE!	NA	NA	NA	NA	NA	NA	NA	NA
1647	Control_g24_1	control	GL349724	336421	Syndecan binding protein (syntenin) (LOC100169637)	NA	NA	NA	NA	NA	NA	NA	NA	NA	NA	NA	NA	#VALUE!	#VALUE!	#VALUE!	#VALUE!	#VALUE!	#VALUE!	NA	NA	NA	NA	NA	NA	NA	NA
1648	Control_g24_3	control	GL349724	336640	Syndecan binding protein (syntenin) (LOC100169637)	NA	NA	NA	NA	NA	NA	NA	NA	NA	NA	NA	NA	#VALUE!	#VALUE!	#VALUE!	#VALUE!	#VALUE!	#VALUE!	NA	NA	NA	NA	NA	NA	NA	NA
1649	Control_g24_3	control	GL349724	336703	Syndecan binding protein (syntenin) (LOC100169637)	-0.512628	0.0450718	-0.433285	0.673271	-0.749808	-0.688663	0.556407	0.972808	0.773871	0.54552	0.708199	0.796976	0.262788	0.00203147	0.187736	0.453294	0.562212	0.635171	0.862621	0.466642	0.976119	0.722554	0.999916	0.999749	0.995202	0.999839
1650	Control_g24_3	control	GL349724	336820	Syndecan binding protein (syntenin) (LOC100169637)	NA	NA	NA	NA	NA	NA	NA	NA	NA	NA	NA	NA	#VALUE!	#VALUE!	#VALUE!	#VALUE!	#VALUE!	#VALUE!	NA	NA	NA	NA	NA	NA	NA	NA
1651	Control_g24_5	control	GL349724	337623	Syndecan binding protein (syntenin) (LOC100169637)	0.0136066	0.713495	0.897099	0.719959	-0.0972021	0.287694	0.991077	0.596035	0.373441	0.644315	0.961983	0.872254	0.000185139	0.509076	0.804787	0.51834	0.00944824	0.760826	0.888467	0.359537	0.859633	0.722554	0.999916	0.999749	0.996271	0.999839
1652	Control_g24_5	control	GL349724	337635	Syndecan binding protein (syntenin) (LOC100169637)	-2.02423	0.972956	0.439323	-0.901606	-1.39459	0.775831	0.191942	0.357757	0.597475	0.649271	0.384146	0.599414	4.09753	0.946643	0.193004	0.812894	1.94488	0.359297	0.515276	0.306331	0.929214	0.722554	0.999916	0.999749	0.809674	0.999839
1653	Control_g24_5	control	GL349724	337760	Syndecan binding protein (syntenin) (LOC100169637)	NA	NA	NA	NA	NA	NA	NA	NA	NA	NA	NA	NA	#VALUE!	#VALUE!	#VALUE!	#VALUE!	#VALUE!	#VALUE!	NA	NA	NA	NA	NA	NA	NA	NA
1654	Control_g24_5	control	GL349724	337826	Syndecan binding protein (syntenin) (LOC100169637)	-2.08572	0.754485	0.361085	-1.06021	-1.69155	0.920486	0.0294355	0.30052	0.837491	0.386381	0.125408	0.768356	4.35023	0.569248	0.130382	1.12404	2.86135	0.590371	0.13523	0.283162	0.996449	0.722554	0.963476	0.999749	0.673009	0.999839
1655	Control_g24_5	control	GL349724	337841	Syndecan binding protein (syntenin) (LOC100169637)	NA	NA	NA	NA	NA	NA	NA	NA	NA	NA	NA	NA	#VALUE!	#VALUE!	#VALUE!	#VALUE!	#VALUE!	#VALUE!	NA	NA	NA	NA	NA	NA	NA	NA
1656	Control_g24_5	control	GL349724	337889	Syndecan binding protein (syntenin) (LOC100169637)	0.182583	1.67591	0.482609	-1.20597	-2.19287	0.763159	0.79311	0.301975	0.6637	0.173336	0.373865	0.707692	0.0333367	2.80866	0.232911	1.45436	4.80869	0.500828	0.868633	0.283653	0.941817	0.584627	0.999916	0.999749	0.643532	0.999839
1657	Control_g24_5	control	GL349724	337920	Syndecan binding protein (syntenin) (LOC100169637)	-2.08198	0.736201	0.139212	-1.05196	-1.76392	1.00578	0.0644494	0.552505	0.877101	0.46281	0.34873	0.542295	4.33463	0.541992	0.0193801	1.10662	3.11143	0.294084	0.24184	0.351422	0.998422	0.722554	0.999916	0.999749	0.645829	0.999839
1658	Control_g24_5	control	GL349724	337925	Syndecan binding protein (syntenin) (LOC100169637)	4.09363	1.62054	0.59852	-0.220001	-0.669954	-0.476741	1.19942e-07	0.00207858	0.135951	0.823053	0.402009	0.517193	16.7578	2.62616	0.358226	0.0484007	0.448839	0.267489	1.67284e-06	0.00864967	0.588252	0.724713	0.999916	0.999749	2.66637e-06	3.1721e-05
1659	Control_g24_5	control	GL349724	337979	Syndecan binding protein (syntenin) (LOC100169637)	-0.0239816	-0.793264	-1.19993	-0.603367	1.97848	-0.893357	0.982989	0.32857	0.330673	0.672935	0.108858	0.693346	0.000575118	0.629268	1.43983	0.364052	3.91439	0.480729	0.886143	0.295801	0.824616	0.722554	0.895304	0.999749	0.451824	0.947743
1660	Control_g24_5	control	GL349724	338007	Syndecan binding protein (syntenin) (LOC100169637)	-0.323922	-1.21107	1.34135	0.656178	0.0486435	0.146696	0.779312	0.167284	0.513368	0.655462	0.970811	0.968975	0.104925	1.46669	1.79923	0.430569	0.00236619	0.938913	0.868633	0.216027	0.90797	0.722554	0.999916	0.999749	0.971485	0.999839
1661	Control_g24_5	control	GL349724	338046	Syndecan binding protein (syntenin) (LOC100169637)	NA	NA	NA	NA	NA	NA	NA	NA	NA	NA	NA	NA	#VALUE!	#VALUE!	#VALUE!	#VALUE!	#VALUE!	#VALUE!	NA	NA	NA	NA	NA	NA	NA	NA
1662	Control_g24_5	control	GL349724	338049	Syndecan binding protein (syntenin) (LOC100169637)	-0.0262777	-0.793944	-1.19985	-0.602602	1.96658	-0.87703	0.967889	0.602217	0.248699	0.468663	0.394116	0.646442	0.000690519	0.630348	1.43963	0.363129	3.86742	0.417887	0.885092	0.361114	0.763623	0.722554	0.999916	0.999749	0.456921	0.95347
1663	Control_g24_5	control	GL349724	338052	Syndecan binding protein (syntenin) (LOC100169637)	0.162769	1.6117	0.862062	-1.31712	-2.0267	1.09627	0.886195	0.196896	0.340653	0.362366	0.282283	0.509901	0.0264937	2.59758	0.743151	1.7348	4.10752	0.259999	0.869369	0.23678	0.834871	0.722554	0.999916	0.999749	0.578669	0.999839
1664	Control_g91_2	control	GL349724	367562	MRAS2 (LOC100162054)	NA	NA	NA	NA	NA	NA	NA	NA	NA	NA	NA	NA	#VALUE!	#VALUE!	#VALUE!	#VALUE!	#VALUE!	#VALUE!	NA	NA	NA	NA	NA	NA	NA	NA
1665	Control_g91_2	control	GL349724	367625	MRAS2 (LOC100162054)	-0.234714	0.781443	0.444	1.52062	0.522153	0.90858	0.855009	0.409205	0.770885	0.375402	0.722799	0.73728	0.0550905	0.610654	0.197136	2.31229	0.272644	0.543582	0.868633	0.318738	0.974516	0.722554	0.999916	0.999749	0.951224	0.999839
1666	Control_g91_2	control	GL349724	367676	MRAS2 (LOC100162054)	NA	NA	NA	NA	NA	NA	NA	NA	NA	NA	NA	NA	#VALUE!	#VALUE!	#VALUE!	#VALUE!	#VALUE!	#VALUE!	NA	NA	NA	NA	NA	NA	NA	NA
1667	Control_g91_2	control	GL349724	367754	MRAS2 (LOC100162054)	NA	NA	NA	NA	NA	NA	NA	NA	NA	NA	NA	NA	#VALUE!	#VALUE!	#VALUE!	#VALUE!	#VALUE!	#VALUE!	NA	NA	NA	NA	NA	NA	NA	NA
1668	Control_g91_2	control	GL349724	367760	MRAS2 (LOC100162054)	0.761544	1.66426	-0.0510247	1.03095	-0.783484	-0.0563823	0.320924	0.35337	0.967806	0.293062	0.772982	0.979969	0.579949	2.76975	0.00260352	1.06287	0.613848	0.96034	0.695133	0.304442	0.998422	0.722554	0.999916	0.999749	0.952973	0.999839
1669	Control_g91_3	control	GL349724	441526	MRAS2 (LOC100162054)	0.11353	-0.779657	-0.981545	-0.393571	2.57777	3.73654	0.891564	0.395995	0.153611	0.711533	0.0639122	0.00221397	0.0128891	0.607866	0.963431	0.154898	6.64489	4.90168e-06	0.869553	0.315154	0.62516	0.722554	0.652514	0.375676	0.00219852	0.0142616
1670	Control_g91_3	control	GL349724	441697	MRAS2 (LOC100162054)	0.23667	-0.642146	-1.13317	-0.682966	2.32018	-1.18309	0.864848	0.498308	0.12864	0.700719	0.106203	0.371496	0.0560125	0.412351	1.28408	0.466442	5.38323	0.138009	0.868633	0.340093	0.571262	0.722554	0.880204	0.999749	0.283946	0.72331
1671	Control_g91_3	control	GL349724	441717	MRAS2 (LOC100162054)	NA	NA	NA	NA	NA	NA	NA	NA	NA	NA	NA	NA	#VALUE!	#VALUE!	#VALUE!	#VALUE!	#VALUE!	#VALUE!	NA	NA	NA	NA	NA	NA	NA	NA
1672	Control_g91_3	control	GL349724	441775	MRAS2 (LOC100162054)	-0.515435	-1.21218	3.03614	-1.65048	-0.232503	-0.222638	0.609381	0.114262	0.101544	0.200428	0.841491	0.946072	0.265673	1.46937	9.21814	2.72408	0.0540574	0.895051	0.868633	0.177094	0.500578	0.6233	0.999916	0.999749	0.516174	0.999839
1673	Control_g75_1	control	GL349724	693446	nudix hydrolase 3 (LOC100165665)	NA	NA	NA	NA	NA	NA	NA	NA	NA	NA	NA	NA	#VALUE!	#VALUE!	#VALUE!	#VALUE!	#VALUE!	#VALUE!	NA	NA	NA	NA	NA	NA	NA	NA
1674	Control_g75_1	control	GL349724	693747	nudix hydrolase 3 (LOC100165665)	NA	NA	NA	NA	NA	NA	NA	NA	NA	NA	NA	NA	#VALUE!	#VALUE!	#VALUE!	#VALUE!	#VALUE!	#VALUE!	NA	NA	NA	NA	NA	NA	NA	NA
1675	Control_g75_1	control	GL349724	693860	nudix hydrolase 3 (LOC100165665)	NA	NA	NA	NA	NA	NA	NA	NA	NA	NA	NA	NA	#VALUE!	#VALUE!	#VALUE!	#VALUE!	#VALUE!	#VALUE!	NA	NA	NA	NA	NA	NA	NA	NA
1676	Control_g75_1	control	GL349724	694026	nudix hydrolase 3 (LOC100165665)	-0.523598	-1.11991	4.03878	-1.77268	0.252657	-0.65167	0.601344	0.101277	5.73275e-14	0.16628	0.807171	0.494639	0.274155	1.25419	16.3117	3.14241	0.0638357	0.244668	0.868633	0.166057	2.88787e-12	0.570801	0.999916	0.999749	0.00241966	0.0154475
1677	Control_g75_1	control	GL349724	694031	nudix hydrolase 3 (LOC100165665)	NA	NA	NA	NA	NA	NA	NA	NA	NA	NA	NA	NA	#VALUE!	#VALUE!	#VALUE!	#VALUE!	#VALUE!	#VALUE!	NA	NA	NA	NA	NA	NA	NA	NA
1678	Control_g75_1	control	GL349724	694034	nudix hydrolase 3 (LOC100165665)	0.127562	-0.717067	-0.932391	-0.415766	3.36142	1.27936	0.871803	0.233171	0.521086	0.680666	0.000224335	0.619905	0.016272	0.514185	0.869354	0.172862	11.2992	0.384282	0.868633	0.255344	0.908016	0.722554	0.00977373	0.999749	0.023946	0.107975
1679	Control_g75_1	control	GL349724	694048	nudix hydrolase 3 (LOC100165665)	-2.51552	4.78374	0.0762819	-0.163449	0.338124	-0.0341015	7.7727e-207	1.48219693752374e-323	0.590494	0.118674	0.072746	0.892148	6.32783	22.8841	0.00581893	0.0267156	0.114328	0.795929	2.79266e-204	2.25145714809856e-320	0.929152	0.480516	0.710706	0.999749	9.58551e-161	1.54518e-157
1680	Control_g75_1	control	GL349724	694049	nudix hydrolase 3 (LOC100165665)	NA	NA	NA	NA	NA	NA	NA	NA	NA	NA	NA	NA	#VALUE!	#VALUE!	#VALUE!	#VALUE!	#VALUE!	#VALUE!	NA	NA	NA	NA	NA	NA	NA	NA
1681	Control_g75_1	control	GL349724	694076	nudix hydrolase 3 (LOC100165665)	-2.51552	4.78374	0.0762819	-0.163449	0.338124	-0.0341015	3.92616e-103	1.44248e-302	0.428314	0.272916	0.082738	0.841813	6.32783	22.8841	0.00581893	0.0267156	0.114328	0.70865	3.89141e-101	1.09548e-299	0.877228	0.715883	0.762135	0.999749	9.58551e-161	1.54518e-157
1682	Control_g75_1	control	GL349724	694077	nudix hydrolase 3 (LOC100165665)	3.25104	0.683136	0.679989	0.602091	-0.325112	3.13666	0.0168188	0.461371	0.351176	0.729009	0.816968	0.0154119	10.5693	0.466674	0.462385	0.362514	0.105698	0.000237527	0.0864807	0.331157	0.841438	0.722554	0.999916	0.814825	0.0965983	0.340736
1683	Or_g27_1	chemosensory	GL349725	639123	Or33C	NA	NA	NA	NA	NA	NA	NA	NA	NA	NA	NA	NA	#VALUE!	#VALUE!	#VALUE!	#VALUE!	#VALUE!	#VALUE!	NA	NA	NA	NA	NA	NA	NA	NA
1684	Or_g27_1	chemosensory	GL349725	639201	Or33C	NA	NA	NA	NA	NA	NA	NA	NA	NA	NA	NA	NA	#VALUE!	#VALUE!	#VALUE!	#VALUE!	#VALUE!	#VALUE!	NA	NA	NA	NA	NA	NA	NA	NA
1685	Or_g27_1	chemosensory	GL349725	639277	Or33C	NA	NA	NA	NA	NA	NA	NA	NA	NA	NA	NA	NA	#VALUE!	#VALUE!	#VALUE!	#VALUE!	#VALUE!	#VALUE!	NA	NA	NA	NA	NA	NA	NA	NA
1686	Or_g27_1	chemosensory	GL349725	639295	Or33C	NA	NA	NA	NA	NA	NA	NA	NA	NA	NA	NA	NA	#VALUE!	#VALUE!	#VALUE!	#VALUE!	#VALUE!	#VALUE!	NA	NA	NA	NA	NA	NA	NA	NA
1687	Or_g27_1	chemosensory	GL349725	639352	Or33C	NA	NA	NA	NA	NA	NA	NA	NA	NA	NA	NA	NA	#VALUE!	#VALUE!	#VALUE!	#VALUE!	#VALUE!	#VALUE!	NA	NA	NA	NA	NA	NA	NA	NA
1688	Or_g27_1	chemosensory	GL349725	639358	Or33C	NA	NA	NA	NA	NA	NA	NA	NA	NA	NA	NA	NA	#VALUE!	#VALUE!	#VALUE!	#VALUE!	#VALUE!	#VALUE!	NA	NA	NA	NA	NA	NA	NA	NA
1689	Or_g27_1	chemosensory	GL349725	639390	Or33C	NA	NA	NA	NA	NA	NA	NA	NA	NA	NA	NA	NA	#VALUE!	#VALUE!	#VALUE!	#VALUE!	#VALUE!	#VALUE!	NA	NA	NA	NA	NA	NA	NA	NA
[truncated: 5,543 more rows]

## Sheet: tab 2
Number of outlier and non-outlier SNPs per gene (q<=0.05), and poisson probabilities of having this proportion of outliers
[truncated: 684 more rows]
