# Supplementary material for: Targeted re‐sequencing confirms the importance of chemosensory genes in aphid host race differentiation
Source: Mol Ecol. 2016 Sep 15;26(1):43–58. doi: 10.1111/mec.13818 (PMC6849616; doi:10.1111/mec.13818)
Supplement: Supplementary file 5 — Table S4 (a) GoldenGate SNP genotypes for 179 retained SNPs and 373 retained aphids. 0 = AA, 1 = AB, 2 = BB, 9 = missing data. (b) SNPs retained from capture sequencing dataset: input for PCAdapt analysis, 7232 SNPs in 116 aphids. [file MEC-26-43-s005.xlsx]

## Sheet: tab 1
GoldenGate SNP genotypes for 179 retained SNPs and 373 retained aphids. 0=AA, 1=AB, 2=BB, 9=missing data
	ApisSNMP_g1.10_553587	ApisSNMP_g1.6_552548	ApisSNMP_g2.10_718927	ApisSNMP_g3.1_1150885	ApisSNMP_g3.1_1151049	ApisSNMP_g4.3_94418	ApisSNMP_g4.4_94677	ApisSNMP_g4.6_97369	ApisSNMP_g4.7_97712	ApisSNMP_g4.8_98974	CCE11.1_79773	Control_g102.2_358076	Control_g109.5_45751	Control_g124.5_54537	Control_g125.12_196517	Control_g134.4_179755	Control_g136.3_339707	Control_g138.1_30934	Control_g139.3_526492	Control_g152.5_454880	Control_g152.5_455180	Control_g153.1_190997	Control_g159.4_367297	Control_g175.1_37895	Control_g175.6_36732	Control_g179.2_171604	Control_g186.3_1121495	Control_g187.2_77728	Control_g187.2_78723	Control_g197.1_187254	Control_g197.8_191725	Control_g202.1_151384	Control_g202.10_164172	Control_g23.4_235655	Control_g24.4_336640	Control_g26.1_173146	Control_g26.4_171138	Control_g30.6_489793	Control_g32.11_22300	Control_g33.10_940275	Control_g37.5_756839	Control_g45.10_23885	Control_g47.1_320469	Control_g58.8_226823	Control_g59.2_381046	Control_g61.6_158114	Control_g67.1_305535	Control_g79.4_438944	Control_g84.3_29958
CS.EU.1.1	2	2	0	0	2	2	2	2	2	2	1	0	1	2	0	0	0	2	2	2	0	2	0	0	2	2	2	2	2	2	0	2	0	1	2	1	2	2	2	2	2	2	2	0	2	2	2	2	0
CS.EU.1.2	2	1	1	0	2	2	2	2	2	2	0	2	1	2	0	0	0	2	2	2	9	2	1	0	2	2	2	2	2	2	0	1	0	2	2	1	2	2	2	2	2	2	2	0	2	2	2	2	0
CS.EU.1.3	2	2	0	0	2	2	2	2	2	2	1	1	1	2	0	0	0	1	2	1	0	2	0	0	2	2	2	2	2	2	0	1	0	2	2	0	2	2	2	2	2	2	2	0	2	2	2	2	0
CS.EU.1.4_REP6	2	1	0	0	2	2	2	2	2	2	2	2	1	1	0	0	0	1	2	2	2	2	1	0	2	2	2	2	2	2	0	2	0	2	2	0	2	2	2	2	2	2	2	0	2	1	2	2	0
CS.EU.1.5	2	1	1	0	2	2	2	2	2	2	0	2	1	2	0	0	0	2	2	2	9	2	1	0	2	2	2	2	2	2	0	1	0	2	2	1	2	2	2	2	2	2	2	0	2	2	2	2	0
CS.EU.1.7	2	2	0	0	2	2	2	2	2	2	2	2	1	2	0	0	0	2	1	2	9	2	0	0	2	2	2	2	2	1	0	2	0	2	2	0	2	2	2	2	2	2	2	0	2	2	2	2	0
CS.EU.1.8	2	2	1	0	2	2	2	2	2	2	1	2	1	2	0	0	0	2	1	2	1	2	0	0	2	2	2	2	2	2	0	2	0	2	2	0	2	2	2	2	2	2	2	0	9	2	2	2	0
CS.UK.1.1_REP	2	2	0	0	2	2	2	2	2	2	2	2	1	2	0	0	0	1	2	2	1	2	0	0	2	2	2	1	2	2	0	0	0	2	2	0	2	2	2	2	2	2	2	0	2	2	2	2	0
CS.UK.1.10	2	2	0	0	2	2	2	2	2	2	2	2	1	2	0	0	0	0	2	2	0	2	0	0	2	2	2	0	2	2	0	1	0	2	2	0	2	2	2	2	2	2	2	0	2	2	2	2	0
CS.UK.1.11_REP	2	2	0	0	2	2	2	2	2	2	2	2	1	2	0	0	0	1	2	2	1	2	0	0	2	2	2	1	2	2	0	0	0	2	2	0	2	2	2	2	2	2	2	0	2	2	2	2	0
CS.UK.1.12_REP6	2	2	0	0	2	2	2	2	2	2	2	2	1	2	0	0	0	2	2	1	0	2	0	0	2	2	2	2	2	2	0	1	0	2	2	0	2	2	2	2	2	2	2	0	2	2	2	2	0
CS.UK.1.13_REP	2	2	0	0	2	2	2	2	2	2	2	2	1	2	0	0	0	2	2	2	1	2	0	0	2	2	2	2	2	2	0	2	0	2	2	0	2	2	2	2	2	2	2	0	2	2	2	2	0
CS.UK.1.14_REP6	2	2	0	0	2	2	2	2	2	2	2	2	1	2	0	0	0	2	2	1	0	2	0	0	2	2	2	2	2	2	0	1	0	2	2	0	2	2	2	2	2	2	2	0	2	2	2	2	0
CS.UK.1.15_REP	2	2	0	0	2	2	2	2	2	2	2	2	1	2	0	0	0	1	2	1	0	2	0	0	2	2	2	1	2	2	0	0	0	2	2	0	2	2	2	2	2	2	2	0	2	2	2	2	0
CS.UK.1.16_REP6	2	2	0	0	2	2	2	2	2	2	2	2	1	2	0	0	0	2	2	2	0	2	0	0	2	2	2	2	2	2	0	1	0	2	2	0	2	2	2	2	2	2	2	0	2	2	2	2	0
CS.UK.1.17_REP	2	2	0	0	2	2	2	2	2	2	2	2	1	2	0	0	0	1	2	0	0	2	9	0	2	2	2	2	2	2	0	2	0	2	2	0	2	2	2	2	2	2	2	0	2	2	2	2	0
CS.UK.1.18	2	2	9	0	2	2	2	2	2	2	2	9	1	2	0	0	0	2	2	2	1	2	0	0	2	2	2	2	2	2	0	2	0	2	2	1	2	2	2	2	2	2	2	0	2	2	2	2	0
CS.UK.1.19	2	2	0	0	2	2	2	2	2	2	2	1	1	2	0	0	0	1	2	2	0	2	0	0	2	2	2	1	2	2	0	1	0	2	2	0	2	2	2	2	2	2	2	0	2	2	2	2	0
CS.UK.1.2	2	2	0	0	2	2	2	2	2	2	2	1	1	2	0	0	0	9	2	2	0	2	0	0	1	2	2	2	2	2	0	2	0	2	2	0	2	2	2	2	2	2	2	0	2	2	2	2	0
CS.UK.1.3	2	2	0	0	2	2	2	2	2	2	2	9	1	2	0	0	0	9	2	2	0	2	0	0	9	2	2	2	2	2	0	2	0	2	2	0	2	2	2	2	2	2	2	0	2	2	2	2	0
CS.UK.1.4	2	2	0	0	2	2	2	2	2	2	2	2	1	2	0	0	0	2	2	1	0	2	0	0	2	2	2	2	2	2	0	1	0	2	2	0	2	2	2	2	2	2	2	0	2	2	2	2	0
CS.UK.1.5	2	2	0	0	2	2	2	2	2	2	2	2	1	2	0	0	0	0	2	2	1	2	0	0	2	2	2	1	2	2	0	2	0	2	2	0	2	2	2	2	2	2	2	0	2	2	2	2	0
CS.UK.1.6	2	2	0	0	2	2	2	2	2	2	2	2	1	2	0	0	0	1	2	2	0	2	0	0	2	2	2	2	2	2	0	2	0	2	2	0	9	2	2	2	2	2	2	0	2	2	2	2	0
CS.UK.1.7	2	2	0	0	2	2	2	2	2	2	2	2	1	2	0	0	0	2	2	1	0	2	0	0	2	2	2	2	2	2	0	1	0	2	2	0	2	2	2	2	2	2	2	0	2	2	2	2	0
CS.UK.1.8	2	2	0	0	2	2	2	2	2	2	2	2	1	2	0	0	0	2	2	2	0	2	0	0	2	2	2	2	2	2	0	2	0	2	2	0	2	2	2	2	2	2	2	0	2	2	2	2	0
CS.UK.1.9	2	2	1	0	2	2	2	2	2	2	2	1	1	2	0	0	0	2	2	2	2	2	0	0	2	2	2	2	2	2	0	1	0	2	2	0	2	2	2	2	2	2	2	0	2	2	2	2	0
CS_UK2_REP	2	1	1	0	2	2	2	2	2	2	2	1	1	2	0	0	0	1	2	2	0	2	0	0	2	2	2	2	2	2	0	2	0	2	2	0	2	2	2	2	2	2	2	9	2	2	2	2	0
CS.UK.2.1	2	2	2	0	2	2	2	2	2	2	2	1	1	2	0	0	0	1	2	1	0	2	0	0	2	2	2	2	2	2	0	2	0	2	2	0	2	2	2	2	2	2	2	1	2	2	2	2	0
CS.UK.2.10	2	2	0	0	2	2	2	2	2	2	2	0	1	2	0	0	0	1	2	1	0	2	0	0	2	2	2	2	2	2	0	2	0	2	2	0	2	2	2	2	2	2	2	0	2	2	2	2	0
CS.UK.2.11	2	2	0	0	2	2	2	2	2	2	2	1	1	2	0	0	0	1	2	2	1	2	0	0	2	2	2	2	2	2	0	2	0	2	2	1	2	2	2	2	2	2	2	9	2	2	2	2	0
CS.UK.2.12	2	2	1	0	2	2	2	2	2	2	2	2	1	2	0	0	0	9	2	2	0	2	0	0	2	2	2	2	2	2	0	2	0	1	2	0	2	2	2	2	2	2	2	1	2	2	2	2	0
CS.UK.2.13	2	1	0	0	2	2	2	2	2	2	2	1	1	2	0	0	0	1	2	2	9	2	0	0	1	2	2	1	2	2	0	2	0	2	2	0	2	2	2	2	2	2	2	1	2	2	2	2	0
CS.UK.2.14_REP6	2	0	0	0	2	2	2	2	2	2	2	0	1	2	0	0	0	2	2	2	9	2	0	0	2	2	2	2	2	2	0	2	0	2	2	1	2	2	2	2	2	2	2	2	2	2	2	2	0
CS.UK.2.16_REP6	2	2	0	0	2	2	2	2	2	2	2	0	1	2	0	0	0	1	2	2	0	2	0	0	2	2	2	2	2	2	0	2	0	2	2	1	2	2	2	2	2	2	2	0	2	2	2	2	0
CS.UK.2.17_REP6	2	2	1	0	2	2	2	2	2	2	2	2	1	2	0	0	0	0	2	2	1	2	0	0	2	2	2	2	2	2	0	2	0	2	2	0	2	2	2	2	2	2	2	1	2	2	2	2	0
CS.UK.2.18	2	2	1	0	2	2	2	2	2	2	2	0	1	2	0	0	0	2	2	2	0	2	0	0	2	2	2	2	2	2	0	2	0	1	2	1	2	2	2	2	2	2	2	0	2	2	2	2	0
CS.UK.2.19_REP6	2	2	1	0	2	2	2	2	2	2	2	2	1	2	0	0	0	0	2	2	0	2	0	0	2	2	2	2	2	2	0	2	0	2	2	0	2	2	2	2	2	2	2	0	2	2	2	2	0
CS.UK.2.2	2	2	0	0	2	2	2	2	2	2	2	0	1	2	0	0	0	0	2	2	0	2	0	0	2	2	2	2	2	2	0	2	0	2	2	0	2	2	2	2	2	2	2	1	2	2	2	2	0
CS.UK.2.20_REP6	2	0	0	0	2	2	2	2	2	2	2	1	1	2	0	0	0	2	2	1	0	2	0	0	2	2	2	2	2	2	0	2	0	2	2	0	2	2	2	2	2	2	9	2	2	2	2	2	0
CS.UK.2.21_REP6	2	2	0	0	2	2	2	2	2	2	2	2	1	2	0	0	0	0	2	2	0	2	0	0	2	2	2	2	2	2	0	2	0	2	2	0	2	2	2	2	2	2	2	0	2	2	2	2	0
CS.UK.2.22	2	1	0	0	2	2	2	2	2	2	2	2	1	2	0	0	0	0	2	2	0	2	0	0	2	2	2	2	2	2	0	2	0	2	2	0	2	2	2	2	2	2	2	2	2	2	2	2	0
CS.UK.2.23	2	2	0	0	2	2	2	2	2	2	2	1	1	2	0	0	0	1	2	2	0	2	1	0	2	2	2	2	2	2	0	2	0	2	2	0	2	2	2	2	2	2	2	0	2	2	2	2	0
CS.UK.2.24	2	2	0	0	2	2	2	2	2	2	2	9	1	2	0	0	0	2	2	2	0	2	0	0	2	2	2	2	2	2	0	2	0	1	9	1	2	2	2	2	2	2	2	0	2	2	2	2	0
CS.UK.2.25	2	0	0	0	2	2	2	2	2	2	0	9	1	2	0	0	0	2	2	2	9	2	0	0	2	2	2	2	1	2	0	2	0	1	2	1	2	2	2	2	2	2	2	0	2	2	2	2	0
CS.UK.2.26_REP6	2	2	1	0	2	2	2	2	2	2	2	0	1	2	0	0	0	2	2	2	0	2	0	0	2	2	2	2	0	2	0	2	0	1	2	1	2	2	2	2	2	2	2	0	2	2	2	2	0
CS.UK.2.27_REP6	2	2	0	0	2	2	2	2	2	2	1	1	1	2	0	0	0	2	2	1	0	2	1	0	2	2	2	2	2	2	0	2	0	0	2	0	2	2	2	2	2	2	2	0	2	2	2	2	0
CS.UK.2.28_REP6	2	1	1	0	2	2	2	2	2	2	2	0	1	2	0	0	0	1	2	2	0	2	0	0	2	2	2	2	2	2	9	2	0	2	2	0	2	2	2	2	2	2	2	0	2	2	2	2	0
CS.UK.2.29_REP6	2	2	1	0	2	2	2	2	2	2	2	1	1	2	0	0	0	1	2	2	0	2	0	0	2	2	2	2	1	2	0	2	0	2	2	1	2	2	2	2	2	2	2	1	2	2	2	2	0
CS.UK.2.3	2	2	0	0	2	2	2	2	2	2	2	2	1	2	0	0	0	1	2	2	0	2	0	0	2	2	2	2	2	2	0	2	0	2	2	1	2	2	2	2	2	2	2	1	2	2	2	2	0
CS.UK.2.31_REP6	2	1	0	0	2	2	2	2	2	2	2	1	1	2	0	0	0	1	2	2	9	2	0	0	2	2	2	2	2	2	0	2	0	2	2	0	2	2	2	2	2	2	2	2	2	2	2	2	0
CS.UK.2.32_REP6	2	1	0	0	2	2	2	2	2	2	2	1	1	2	0	0	0	1	2	2	0	2	0	0	2	2	2	1	2	2	0	2	0	2	2	0	2	2	2	2	2	2	2	0	2	2	2	2	0
CS.UK.2.33_REP6	2	1	0	0	2	2	2	2	2	2	2	1	1	2	0	0	0	1	2	2	9	2	0	0	2	2	2	2	2	2	0	2	0	2	2	2	2	2	2	2	2	2	2	1	2	2	2	2	0
CS.UK.2.34	2	1	0	0	2	2	2	2	2	2	1	9	1	2	0	0	0	2	2	2	0	2	0	0	2	2	2	2	1	2	0	2	0	1	2	0	2	2	2	2	2	2	2	0	2	2	2	2	0
CS.UK.2.35	2	2	0	0	2	2	2	2	2	2	2	0	1	2	0	0	0	2	2	2	0	2	0	0	2	2	2	2	1	2	0	2	0	2	2	2	2	2	2	2	2	2	2	1	2	2	2	2	0
CS.UK.2.36	2	2	0	0	2	2	2	2	2	2	0	0	1	2	0	0	0	1	2	1	0	2	0	0	2	2	2	2	2	2	0	2	0	2	9	1	2	2	2	2	2	2	2	0	2	2	2	2	0
CS.UK.2.37	2	2	1	0	2	2	2	2	2	2	2	0	1	2	0	0	0	2	2	2	0	2	0	0	2	2	2	2	2	2	0	2	0	2	2	0	2	2	2	2	2	2	2	0	2	2	2	2	0
CS.UK.2.38_REP6	2	2	0	0	2	2	2	2	2	2	2	0	1	2	0	0	0	2	2	2	0	2	0	0	2	2	2	2	1	2	0	2	0	2	2	0	2	2	2	2	2	2	2	9	2	2	2	2	0
CS.UK.2.4	2	2	0	0	2	2	2	2	2	2	2	1	1	2	0	0	0	0	2	1	0	2	0	0	2	2	2	2	2	2	0	2	0	2	2	0	2	2	2	2	2	2	2	0	2	2	2	2	0
CS.UK.2.40_REP6	2	2	0	0	2	2	2	2	2	2	2	1	1	2	0	0	0	2	2	2	0	2	0	0	2	2	2	2	2	2	0	2	0	1	2	0	2	2	2	2	2	2	2	0	2	2	2	2	0
CS.UK.2.41_REP	2	2	0	0	2	2	2	2	2	2	2	2	1	2	0	0	0	0	2	2	0	2	0	0	2	2	2	2	2	2	0	2	0	2	2	0	2	2	2	2	2	2	2	0	2	2	2	2	0
CS.UK.2.42_REP6	2	2	1	0	2	2	2	2	2	2	2	0	1	2	0	0	0	1	2	1	0	2	0	0	2	2	2	2	1	2	0	2	0	2	2	0	2	2	2	2	2	2	2	0	2	2	2	2	0
CS.UK.2.43_REP6	2	0	1	9	2	2	2	2	2	2	2	0	1	2	0	0	0	2	2	2	9	2	0	0	9	2	2	2	2	2	0	2	0	2	2	1	2	2	2	2	2	2	2	1	2	2	2	2	0
CS.UK.2.44_REP6	2	2	1	0	2	2	2	2	2	2	2	0	1	2	0	0	0	1	2	1	0	2	0	0	2	2	2	2	2	2	0	2	0	2	2	0	2	2	2	2	2	2	2	1	2	2	2	2	0
CS.UK.2.45_REP6	2	1	0	0	2	2	2	2	2	2	2	0	1	2	0	0	0	1	2	2	0	2	0	0	2	2	2	2	2	2	0	2	0	2	2	0	2	2	2	2	2	2	2	0	2	2	2	2	0
CS.UK.2.46	2	2	0	0	2	2	2	2	2	2	2	1	1	2	9	0	0	2	2	2	0	2	0	0	2	2	2	2	2	2	0	2	0	2	9	1	2	2	2	2	2	2	2	1	2	2	2	2	0
CS.UK.2.47_REP6	2	2	0	0	2	2	2	2	2	2	2	0	1	2	0	0	0	2	2	2	0	2	0	0	2	2	2	2	2	2	0	2	0	2	2	0	2	2	2	2	2	2	2	1	2	2	2	2	0
CS.UK.2.48	2	2	0	0	2	2	2	2	2	2	2	2	1	2	0	0	0	1	2	2	0	2	0	0	2	2	2	2	2	2	0	2	0	1	9	0	2	2	2	2	2	2	2	0	2	2	2	2	0
CS.UK.2.49	2	2	0	0	2	2	2	2	2	2	2	0	1	2	0	0	0	2	2	2	9	2	0	0	2	2	2	2	1	9	0	2	0	2	2	1	2	2	2	2	2	2	2	1	2	2	2	2	0
CS.UK.2.5	2	1	1	0	2	2	2	2	2	2	2	2	1	2	0	0	0	0	2	2	0	2	0	0	2	2	2	2	2	2	0	2	0	2	2	0	2	2	2	2	2	2	2	0	2	2	2	2	0
CS.UK.2.50_REP6	2	2	0	0	2	2	2	2	2	2	2	0	1	2	0	0	0	2	2	2	1	2	0	0	2	2	2	2	2	2	0	2	0	2	2	0	2	2	2	2	2	2	2	0	2	2	2	2	0
CS.UK.2.51_REP6	2	0	0	0	2	2	2	2	2	2	2	2	1	2	0	0	0	1	2	2	0	2	0	0	2	2	2	2	1	2	0	2	0	1	2	0	2	2	2	2	2	2	2	1	2	2	2	2	0
CS.UK.2.52_REP6	2	1	1	0	2	2	2	2	2	2	2	0	1	2	0	0	0	1	2	2	0	2	0	0	2	2	2	2	2	2	0	2	0	2	2	0	2	2	2	2	2	2	2	0	2	2	2	2	0
CS.UK.2.53_REP6	2	2	0	0	2	2	2	2	2	2	2	0	1	2	0	0	0	1	2	1	0	2	0	0	2	2	2	2	1	2	0	2	0	2	2	1	2	2	2	2	2	2	2	1	2	2	2	2	0
CS.UK.2.54_REP6	2	2	0	0	2	2	2	2	2	2	2	2	1	2	0	0	0	0	2	2	0	2	0	0	2	2	2	2	2	2	0	2	0	2	2	0	2	2	2	2	2	2	2	0	2	2	2	2	0
CS.UK.2.55_REP6	2	2	0	0	2	2	2	2	2	2	1	0	1	2	0	0	0	0	2	2	0	2	0	0	2	2	2	2	2	2	0	2	0	2	2	0	2	2	2	2	2	2	2	0	2	2	2	2	0
CS.UK.2.56_REP6	2	2	0	0	2	2	2	2	2	2	1	1	1	2	0	0	0	2	2	2	0	2	0	0	2	2	2	2	2	2	0	2	0	2	2	0	2	2	2	2	2	2	2	0	2	2	2	2	0
CS.UK.2.6	2	2	0	0	2	2	2	2	2	2	2	1	1	2	0	0	0	1	2	2	0	2	0	0	2	2	2	2	2	2	0	2	0	1	2	1	2	2	2	2	2	2	2	1	2	2	2	2	0
CS.UK.2.7	2	1	0	0	2	2	2	2	2	2	2	2	1	2	0	0	0	0	2	2	0	2	0	0	2	2	2	2	2	2	0	2	0	2	2	0	2	2	2	2	2	2	2	0	2	2	2	2	0
CS.UK.2.8	2	2	0	0	2	2	2	2	2	2	2	1	1	2	0	0	0	2	2	2	0	2	0	0	2	2	2	1	2	2	0	2	0	2	2	0	2	2	2	2	2	2	2	1	2	2	2	2	0
CS.UK.2.9	2	2	1	0	2	2	2	2	2	2	2	1	1	2	0	0	0	1	2	2	0	2	1	0	2	2	2	2	2	2	0	2	0	2	2	0	2	2	2	2	2	2	2	0	2	2	2	2	0
LAP.EU.1.1	2	0	2	2	2	2	2	0	0	2	2	2	1	2	0	2	0	1	2	2	1	2	2	0	2	2	2	2	0	2	0	0	0	2	1	2	2	0	2	0	2	2	1	0	2	2	2	2	0
LAP.EU.1.10	2	0	2	1	2	2	2	0	0	2	2	2	1	2	0	1	0	0	2	2	0	2	1	0	2	2	2	2	1	2	0	0	0	2	1	2	2	1	2	0	2	2	2	0	1	2	2	2	0
LAP.EU.1.11	2	0	2	1	2	2	2	0	0	2	2	2	1	2	0	1	0	1	2	2	0	2	1	0	2	2	2	1	1	2	0	0	0	2	0	2	2	1	2	0	2	2	2	0	2	2	2	2	0
LAP.EU.1.12	2	0	2	1	2	2	2	0	0	2	2	2	1	2	0	1	0	0	2	2	1	2	1	0	2	2	2	2	1	2	0	0	0	2	0	2	2	2	2	1	2	2	2	0	2	2	2	2	0
LAP.EU.1.13	2	0	2	2	2	2	2	0	0	2	2	2	1	2	0	0	0	0	2	2	1	2	0	0	2	2	2	2	1	2	0	0	0	2	1	1	2	2	2	1	2	2	2	0	1	2	2	2	0
LAP.EU.1.14	2	2	0	0	2	2	0	2	2	2	2	2	1	2	0	0	0	0	2	2	1	2	1	0	2	2	2	2	1	2	0	1	0	1	2	2	2	2	2	2	2	2	2	0	2	2	2	2	1
LAP.EU.1.2	2	0	2	2	2	2	2	0	0	2	2	2	1	2	0	1	0	0	2	2	0	2	1	0	2	2	2	2	1	2	0	0	0	2	1	2	2	1	2	2	2	2	1	0	1	2	2	2	0
LAP.EU.1.3	2	0	2	2	2	2	2	1	0	2	2	2	1	2	0	1	0	0	2	2	1	2	0	0	2	2	2	2	2	2	0	0	0	2	2	2	1	2	2	0	2	2	2	0	0	2	2	2	0
LAP.EU.1.4	2	0	2	0	2	2	2	0	0	2	2	2	1	2	0	1	0	1	2	2	1	2	1	0	2	2	2	2	1	2	0	0	0	2	1	2	2	2	2	0	2	2	1	0	1	2	2	2	0
LAP.EU.1.5_REP_CK01E6038-VBP_R008_C007	2	0	2	1	2	2	2	0	0	2	2	2	1	2	0	0	0	0	2	2	0	2	0	0	2	2	2	2	1	2	0	0	0	2	1	2	2	2	2	0	2	2	2	0	1	2	2	2	0
LAP.EU.1.6	2	0	2	2	2	2	2	0	0	2	2	2	1	2	0	1	0	0	2	2	0	2	0	0	2	2	2	2	0	2	0	0	0	2	1	2	1	2	2	0	2	2	1	0	2	2	2	2	1
LAP.EU.1.7	2	0	2	2	2	2	2	0	0	2	2	2	1	2	0	2	0	0	2	2	0	2	0	0	2	2	2	2	0	2	0	0	0	2	0	1	2	2	2	2	2	2	1	0	2	2	2	2	0
LAP.EU.1.8_REP6	2	0	2	2	2	2	2	0	0	2	2	2	1	2	0	1	0	0	2	2	1	2	0	0	2	2	2	2	1	2	0	0	0	2	1	1	2	2	2	0	2	2	1	0	1	2	2	2	0
LAP.EU.1.9	2	0	2	0	2	2	2	1	0	2	2	2	1	2	0	0	0	0	2	2	1	2	0	0	2	2	2	2	1	2	0	0	0	2	1	1	2	2	2	1	2	2	1	0	1	2	2	2	0
LAP.UK.1.1_REP	2	0	2	2	2	2	2	0	0	2	2	2	1	2	0	2	0	1	2	2	1	2	0	1	2	1	2	2	1	2	0	0	0	2	0	2	2	2	2	0	2	2	1	0	2	2	2	2	0
LAP.UK.1.10	2	0	2	2	2	2	2	0	0	2	2	2	1	2	0	1	0	2	2	2	2	2	0	0	2	2	2	0	2	2	0	0	0	2	0	0	2	2	2	1	2	2	0	0	2	2	2	2	0
LAP.UK.1.11	2	0	2	2	2	2	2	0	0	2	2	2	1	2	0	1	0	0	2	2	2	2	0	1	2	2	2	2	2	2	0	0	0	2	0	2	2	2	2	0	2	2	0	0	0	2	2	2	0
LAP.UK.1.12_REP	2	0	2	2	2	2	2	0	0	2	2	2	1	2	0	1	0	0	2	2	2	2	0	0	2	1	2	2	2	2	0	0	0	2	0	2	1	2	2	2	2	2	0	0	0	2	2	2	0
LAP.UK.1.13	2	0	2	1	2	2	2	0	0	2	2	2	1	2	0	1	0	2	2	2	2	2	0	0	2	2	2	0	2	2	0	0	0	2	0	2	1	2	2	2	2	2	1	0	2	2	2	2	0
LAP.UK.1.14_REP6	2	1	0	0	2	2	2	2	2	2	2	2	0	2	0	0	0	2	2	2	2	2	0	0	2	2	2	2	2	2	0	2	0	1	2	1	2	2	2	2	2	2	2	1	2	2	2	2	0
LAP.UK.1.2	2	0	2	2	2	2	2	0	0	2	2	2	1	2	0	1	0	0	2	2	2	2	0	0	2	1	2	1	2	2	0	0	0	2	0	2	1	2	2	0	2	2	0	0	2	2	2	2	0
LAP.UK.1.3	1	2	2	0	0	2	1	2	2	2	1	2	1	2	0	0	0	1	2	2	2	2	0	0	2	2	2	2	0	2	0	1	0	2	2	0	2	2	2	2	2	2	2	0	2	2	2	2	0
LAP.UK.1.4	2	0	2	2	2	2	2	0	0	2	2	2	1	2	0	1	0	2	2	2	2	2	0	2	2	1	2	2	2	2	0	0	0	2	0	2	1	2	2	0	2	2	0	0	2	2	2	2	0
LAP.UK.1.5	2	0	2	2	2	2	2	0	0	2	2	2	1	2	0	0	0	1	1	2	1	2	0	2	2	2	2	2	0	2	0	0	0	2	1	2	2	1	2	1	2	2	0	0	2	2	2	2	0
LAP.UK.1.6	2	0	2	1	2	2	2	0	0	2	2	2	1	2	0	1	0	1	2	2	1	2	0	0	2	1	2	2	1	2	0	0	0	2	0	2	2	2	2	1	2	2	0	0	1	2	2	2	0
LAP.UK.1.7	2	0	2	2	2	2	2	0	0	2	2	2	1	2	0	1	0	2	2	2	2	2	0	0	2	2	2	1	2	2	0	0	0	2	1	1	2	2	2	2	2	2	1	0	1	2	2	2	0
LAP.UK.1.8	2	0	2	2	2	2	2	0	0	2	2	2	1	2	0	2	0	2	2	2	2	2	0	1	2	2	2	0	2	2	0	0	0	2	1	2	1	2	2	0	2	2	0	0	1	2	2	2	0
LAP.UK.1.9_REP6	2	0	2	9	2	2	2	0	0	2	2	2	1	2	0	0	0	1	2	2	2	2	0	1	2	1	2	1	9	2	0	0	0	2	0	9	0	2	2	0	2	2	0	0	2	2	2	2	0
LAP.UK.2.1	2	0	2	2	2	2	2	0	0	2	2	2	1	2	0	2	0	1	2	2	1	2	0	1	2	2	2	2	1	2	0	0	0	2	1	2	2	2	2	0	2	2	0	0	1	2	2	2	0
LAP.UK.2.2	2	0	2	2	2	2	2	0	0	2	2	2	1	2	0	2	0	1	2	2	1	2	0	0	2	2	2	2	1	2	0	0	0	2	0	2	2	2	2	0	2	2	0	0	2	2	2	2	0
LAP.UK.2.3	2	0	9	2	2	2	2	0	0	2	2	2	1	2	0	1	0	0	2	2	0	2	0	0	2	0	2	2	2	2	0	0	0	2	1	0	2	2	2	0	2	2	0	0	0	2	2	2	0
LAP.UK.2.4	2	0	2	2	2	2	2	0	0	2	2	2	1	2	0	1	0	2	2	2	2	2	0	1	2	0	2	2	2	2	0	0	0	2	0	2	0	2	2	1	2	2	0	0	0	2	2	2	0
LAP.UK.2.5	2	0	2	2	2	9	2	0	0	2	2	2	1	2	0	1	0	2	2	2	2	2	0	9	2	2	2	2	2	2	0	0	0	2	2	2	2	2	2	1	2	2	0	0	1	2	2	2	0
LAP.UK.2.6	2	0	2	2	2	2	2	0	0	2	2	2	1	2	0	1	0	1	2	2	1	2	0	1	2	1	2	2	1	2	0	0	0	2	0	2	1	2	2	1	2	2	0	0	1	2	2	2	0
LAP.UK.2.7	2	0	2	2	2	2	2	0	0	2	2	2	1	2	0	1	0	1	2	2	1	2	0	2	2	1	2	2	1	2	0	0	0	2	0	2	1	2	2	2	2	2	0	0	1	2	2	2	0
LAP.UK.2.8	2	0	2	2	2	2	2	0	0	2	2	2	1	2	0	2	0	9	9	2	2	2	0	0	2	2	2	2	1	2	0	0	0	2	2	2	2	2	2	0	2	2	0	0	1	2	2	2	0
LOC.EU.1.1	2	0	2	0	2	2	2	2	2	2	1	2	1	2	0	0	1	2	0	2	2	1	2	0	1	2	2	2	2	2	0	1	0	0	2	1	2	2	2	2	2	2	2	1	2	2	2	2	0
LOC.EU.1.10	2	1	2	0	2	2	2	2	1	2	2	2	1	2	0	0	0	1	1	2	2	1	1	0	2	2	2	2	1	2	0	2	0	1	2	2	2	2	2	2	2	2	2	1	2	2	2	2	0
LOC.EU.1.11	2	2	1	0	2	2	1	2	2	2	2	1	1	2	0	0	0	2	1	2	2	2	2	0	2	2	2	2	2	2	0	1	0	0	2	2	2	2	2	2	2	2	2	1	2	2	2	2	0
LOC.EU.1.12	2	2	2	0	2	2	1	2	2	2	0	2	1	2	0	0	1	2	1	2	2	0	2	0	2	2	2	2	2	2	0	2	0	0	2	1	2	2	2	2	2	2	2	0	2	2	2	2	0
LOC.EU.1.2	2	1	2	0	2	2	1	2	1	2	1	2	1	2	0	0	0	1	2	2	1	0	2	0	2	2	2	2	2	2	0	2	0	0	2	1	2	2	2	2	2	2	2	1	2	2	2	2	0
LOC.EU.1.3	2	2	2	0	2	2	2	2	2	2	2	2	1	2	0	0	1	2	1	2	1	0	2	0	0	2	2	2	2	2	0	2	0	0	2	2	2	2	2	2	2	2	2	1	2	2	2	2	0
LOC.EU.1.4_REP6	2	0	2	0	2	2	1	2	2	2	2	1	1	2	0	0	0	1	2	2	2	1	2	0	1	2	2	2	2	2	0	2	0	0	2	1	2	2	2	2	2	2	2	1	2	2	2	2	0
LOC.EU.1.5_REP	2	2	2	0	2	2	1	2	2	2	1	2	1	2	0	0	0	1	2	2	2	1	2	0	2	2	2	2	2	2	0	2	0	0	2	0	2	2	2	2	2	2	2	1	2	2	2	2	0
LOC.EU.1.7	2	1	2	0	2	2	2	2	2	2	2	2	1	2	0	0	1	2	1	2	2	2	1	0	1	2	2	2	2	2	0	0	0	2	2	1	2	2	2	2	2	2	2	0	2	2	2	2	0
LOC.EU.1.8	2	2	2	0	2	2	2	2	2	2	2	2	1	2	0	0	0	1	2	2	2	9	1	0	0	2	2	2	1	2	0	2	0	0	2	1	2	2	2	2	2	2	2	0	2	2	2	2	0
LOC.EU.1.9	2	2	2	0	2	2	1	2	2	2	1	2	1	2	0	0	1	1	1	2	2	1	2	0	2	2	2	2	1	2	0	1	0	0	2	9	2	2	2	2	2	2	2	0	2	2	2	2	0
LOC.UK.1.1	1	2	2	0	0	2	1	2	2	2	1	2	1	2	0	0	0	1	2	2	2	2	0	0	2	2	2	2	0	2	0	1	0	2	2	0	2	2	2	2	2	2	2	0	2	2	2	2	0
LOC.UK.1.10	0	2	2	0	0	2	2	2	2	2	2	2	0	2	1	0	0	1	2	2	2	2	0	0	2	2	2	2	1	2	0	2	0	0	2	2	2	2	2	2	2	2	2	0	2	2	2	2	0
LOC.UK.1.11	0	2	2	0	0	2	2	2	2	2	1	2	1	2	0	0	0	1	2	2	2	2	0	0	2	2	2	2	0	2	0	2	0	2	2	1	2	2	2	2	2	2	2	9	2	2	2	2	0
LOC.UK.1.12	1	2	1	0	0	2	2	2	2	2	2	2	0	2	0	0	0	1	2	2	2	2	0	0	2	2	2	2	0	2	0	1	1	0	2	0	2	2	2	2	2	2	2	0	2	2	2	2	0
LOC.UK.1.13_REP6	0	2	1	0	0	2	2	2	2	2	2	2	1	2	0	0	0	1	2	2	2	2	1	0	2	2	2	2	0	2	0	1	0	2	2	1	2	2	2	2	2	2	2	0	2	2	2	2	0
LOC.UK.1.14	0	2	2	0	0	2	2	2	2	2	2	2	0	2	1	0	0	1	2	2	2	2	0	0	2	2	2	2	1	2	0	2	0	0	2	2	2	2	2	2	2	2	2	0	2	2	2	2	0
LOC.UK.1.15	0	2	1	0	0	2	2	2	2	2	1	2	0	9	0	0	0	1	2	2	2	1	1	0	2	2	2	2	0	2	0	1	1	2	2	0	2	2	2	2	2	2	2	0	2	2	2	2	0
LOC.UK.1.16_REP	2	2	0	0	2	1	1	2	2	2	1	2	0	2	0	0	0	1	1	2	2	2	1	0	1	2	2	2	1	2	0	2	0	1	2	0	2	2	2	2	2	2	2	0	2	2	2	2	0
LOC.UK.1.17_REP6	2	2	2	0	1	2	2	2	1	2	0	2	1	2	0	0	0	1	1	2	2	2	0	0	2	2	2	2	1	2	0	1	0	1	2	1	2	2	2	2	2	2	9	1	2	2	2	2	0
LOC.UK.1.2	2	2	1	0	1	2	2	2	2	2	2	2	1	2	0	0	0	1	2	2	1	2	1	0	1	2	2	2	0	2	0	1	0	2	2	1	2	2	2	2	2	2	2	1	2	2	2	2	0
LOC.UK.1.3	0	2	2	0	0	2	2	2	2	2	2	2	0	2	0	0	0	1	2	2	1	2	0	0	1	2	2	2	0	2	0	2	1	2	2	0	2	2	2	2	2	2	2	0	2	2	2	2	0
LOC.UK.1.4	1	1	1	0	0	2	2	2	2	2	1	2	0	2	0	0	0	0	2	2	2	2	1	0	2	2	2	2	0	2	0	2	1	2	2	2	2	2	2	2	2	2	2	0	2	2	2	2	0
LOC.UK.1.5	1	2	2	0	0	2	2	2	2	2	2	2	0	2	1	0	0	1	2	2	1	2	1	0	2	2	2	2	0	2	0	2	0	1	2	2	2	2	2	2	2	9	2	0	2	2	2	2	0
LOC.UK.1.6	2	2	1	0	0	2	2	2	2	2	2	2	0	2	1	0	0	2	2	2	2	2	1	0	2	2	2	2	0	2	0	1	0	2	2	1	2	2	2	2	2	2	2	1	2	2	2	2	0
LOC.UK.1.7	2	2	2	0	0	2	2	2	2	2	2	2	0	2	0	0	0	2	2	2	2	2	0	0	2	2	2	2	0	2	0	2	0	1	2	0	2	2	2	2	2	2	2	0	2	2	2	2	0
LOC.UK.1.8	0	2	2	0	0	2	1	2	2	2	0	2	0	2	0	0	0	0	2	2	2	2	0	0	2	2	2	2	1	2	0	2	0	1	2	2	2	2	2	2	2	2	2	0	2	2	2	2	0
LOC.UK.1.9	1	2	2	0	0	2	2	2	2	2	1	2	1	2	0	0	0	2	2	2	1	2	0	0	2	2	2	2	0	2	0	2	2	1	2	2	2	2	2	2	2	2	2	0	2	2	2	2	0
LOC.UK.2.2	2	2	2	0	0	2	2	2	2	2	2	2	1	2	0	0	0	1	2	2	2	2	0	0	2	2	2	2	1	2	0	2	0	1	2	1	2	2	2	2	2	2	2	0	2	2	2	2	0
LOC.UK.2.3	2	2	2	0	0	2	2	2	2	2	2	2	1	2	0	0	0	2	2	2	2	2	2	0	2	2	2	2	0	2	0	1	0	1	2	2	2	2	2	2	2	2	2	1	2	2	2	2	0
LOC.UK.2.4	1	2	2	0	0	2	2	2	2	2	2	2	1	2	0	0	0	0	2	2	2	2	0	0	2	2	2	2	0	2	0	2	0	2	2	1	2	2	2	2	2	2	2	0	2	2	2	2	0
LOC.UK.2.5	1	2	1	0	0	2	1	2	2	2	1	2	1	2	0	0	0	0	2	2	1	2	1	9	2	2	2	2	0	2	0	2	0	1	2	2	2	2	2	2	2	2	2	1	2	2	2	2	0
LOC.UK.2.7	1	2	1	0	0	2	2	2	2	2	1	2	1	2	0	0	0	1	2	2	1	2	0	0	2	2	2	2	9	2	0	1	0	0	2	1	2	2	2	2	2	2	2	0	2	2	2	2	0
LOP.UK.1.1	1	1	2	0	2	2	2	2	2	2	0	2	1	2	0	0	0	0	2	2	2	2	2	0	2	2	2	2	2	2	0	2	0	0	2	0	2	2	2	2	2	2	2	1	2	2	2	2	0
LOP.UK.1.11	2	0	0	0	2	1	1	2	2	1	2	2	1	2	0	0	0	2	2	2	2	2	0	0	2	2	2	2	2	2	0	1	0	0	2	0	2	2	2	2	2	2	2	0	2	2	2	2	0
LOP.UK.1.12	2	2	1	0	2	2	2	2	2	2	1	2	2	2	0	0	0	0	2	2	2	2	2	0	2	2	2	2	1	2	0	2	0	1	2	0	2	2	2	2	2	2	2	0	2	2	2	2	0
LOP.UK.1.13	2	2	2	0	2	2	2	2	2	2	1	2	1	2	0	0	0	0	2	2	2	2	2	0	2	2	2	2	2	2	0	2	0	2	2	0	2	2	2	2	2	2	2	0	2	2	2	2	0
LOP.UK.1.14	2	2	1	0	2	1	1	2	2	1	1	2	1	2	0	0	0	0	2	2	2	2	1	0	2	2	2	2	2	2	0	2	0	1	2	0	2	2	2	2	2	2	2	1	2	2	2	2	0
LOP.UK.1.15	2	1	0	0	2	1	1	2	2	1	2	2	1	2	0	0	0	0	2	2	2	2	2	0	2	2	2	2	2	2	0	1	0	1	2	0	2	2	2	2	2	2	2	0	2	2	2	2	0
LOP.UK.1.16	2	1	0	0	2	2	2	2	2	2	1	2	1	2	1	0	0	0	2	2	2	2	2	0	2	2	2	2	2	2	0	2	0	0	2	0	2	2	2	2	2	2	2	0	2	2	2	2	0
LOP.UK.1.17	2	2	2	0	2	1	1	2	2	1	2	2	1	1	0	0	0	0	2	2	2	2	1	0	2	2	2	2	2	2	0	2	0	1	2	0	2	2	2	2	2	2	2	1	2	2	2	2	0
LOP.UK.1.18	2	2	2	0	2	2	2	2	2	2	0	2	1	1	0	0	0	0	2	2	2	2	1	0	2	2	2	2	2	2	0	2	0	1	2	0	2	2	2	2	2	2	2	0	2	2	2	2	0
LOP.UK.1.19	2	1	0	0	2	1	1	2	2	1	1	2	1	2	0	0	0	0	2	2	2	2	2	0	2	2	2	2	2	2	0	2	0	1	2	0	2	2	2	2	2	2	2	0	2	2	2	2	0
LOP.UK.1.2	2	9	2	0	2	2	2	2	2	2	2	2	1	2	2	0	0	0	2	2	2	2	2	0	2	2	2	2	2	2	0	2	0	2	2	0	2	2	2	2	2	2	2	0	2	2	2	2	0
LOP.UK.1.20	2	1	0	0	2	2	2	2	2	2	1	2	1	2	1	0	0	0	2	2	2	2	2	0	2	2	2	2	2	2	0	2	0	0	2	0	2	2	2	2	2	2	2	0	2	2	2	2	0
LOP.UK.1.21	2	2	2	0	2	2	2	2	2	2	1	2	1	1	0	0	0	0	2	2	2	2	2	0	2	2	2	2	2	2	0	2	0	2	2	0	2	2	2	2	2	2	2	0	2	2	2	2	0
LOP.UK.1.22	2	0	2	0	2	2	2	2	2	2	2	2	2	2	1	0	0	1	2	2	2	2	1	0	2	2	2	2	2	2	0	1	0	0	2	0	2	2	1	2	2	2	2	0	2	2	2	2	0
LOP.UK.1.23	2	1	0	0	2	1	1	2	2	1	2	2	1	2	0	0	0	0	2	2	2	2	2	0	2	2	2	2	2	2	0	2	0	0	2	0	2	2	2	2	2	2	2	0	2	2	2	2	0
LOP.UK.1.24_REP	2	1	0	0	2	1	1	2	2	1	2	2	1	2	0	0	0	0	2	2	2	2	2	0	2	2	2	2	2	2	0	2	0	0	2	0	2	2	2	2	2	2	2	0	2	2	2	2	0
LOP.UK.1.3	2	0	0	0	2	2	2	2	2	2	1	2	2	2	0	0	0	0	2	2	2	2	2	0	2	2	2	2	2	2	0	2	0	2	2	0	2	2	1	2	2	2	2	0	2	2	2	2	0
LOP.UK.1.4	1	1	1	0	2	1	1	2	2	1	1	2	1	2	0	0	0	0	2	2	2	2	2	0	2	2	2	2	2	2	0	2	0	0	2	0	2	2	2	2	2	2	2	1	2	2	2	2	0
LOP.UK.1.5	1	1	0	0	2	2	2	2	2	2	2	2	1	2	0	0	0	1	2	2	2	2	1	0	2	2	2	2	2	2	0	2	0	0	2	0	2	2	2	2	2	2	2	0	2	2	2	2	0
LOP.UK.1.6	2	1	0	0	2	2	2	2	2	2	2	2	2	2	0	0	0	1	2	2	2	2	1	0	2	2	2	2	2	2	0	1	0	2	2	0	2	2	2	2	2	2	2	1	2	2	2	2	0
LOP.UK.1.7_REP	1	0	2	0	2	2	2	2	2	2	1	2	2	2	0	0	0	0	2	2	2	2	2	0	2	2	2	2	2	2	0	2	0	1	2	0	2	2	1	2	2	2	2	1	2	2	2	2	0
LOP.UK.1.8	2	2	0	0	2	2	2	2	2	2	1	2	1	2	0	0	0	1	2	2	2	2	2	0	2	2	2	2	2	2	0	0	0	2	2	0	2	2	1	2	2	2	2	1	2	2	2	2	0
LOP.UK.2.1_REP	2	2	0	0	2	2	2	2	2	2	2	0	1	2	0	0	0	2	2	2	0	2	0	0	2	2	2	2	1	2	0	2	0	2	2	1	2	2	2	2	2	2	2	1	2	2	2	2	0
LOP.UK.2.10	2	2	1	0	2	2	2	2	2	2	2	2	1	2	0	0	0	0	2	2	2	2	0	0	2	2	2	2	2	2	0	0	0	0	2	0	2	2	2	2	2	2	2	0	2	2	2	2	0
LOP.UK.2.11	2	2	2	0	2	2	2	2	2	2	2	2	1	2	0	0	0	0	2	2	2	2	1	0	2	2	2	2	2	2	0	2	0	1	2	0	2	2	2	2	2	2	2	0	2	2	2	2	0
LOP.UK.2.12	1	1	1	0	2	2	2	2	2	2	2	2	2	2	0	0	0	0	2	2	2	2	2	0	2	2	2	2	1	2	0	1	0	0	2	0	2	2	1	2	2	2	2	0	2	2	2	2	0
LOP.UK.2.13	1	1	1	0	2	2	1	2	2	1	2	2	1	2	0	0	0	0	2	2	2	2	1	0	2	2	2	2	2	2	0	2	0	1	2	0	2	2	2	2	2	2	2	0	2	2	2	2	0
LOP.UK.2.14	2	2	0	0	2	2	1	2	2	1	2	2	2	2	1	0	0	0	2	2	2	2	1	0	2	2	2	2	1	2	0	1	0	1	2	0	2	2	1	2	2	2	2	0	2	2	2	2	0
LOP.UK.2.15_REP6	2	1	2	0	2	2	1	2	2	1	2	2	2	2	0	0	0	0	2	2	2	2	1	0	2	2	2	2	1	2	0	2	0	0	2	0	2	2	1	2	2	2	2	1	2	2	2	2	0
LOP.UK.2.16_REP	2	2	0	0	2	2	2	2	2	2	2	2	2	2	1	0	0	0	2	2	2	2	0	0	2	2	2	2	2	2	0	1	0	1	2	0	2	2	1	2	2	2	2	1	2	2	2	2	0
LOP.UK.2.17_REP6	1	1	0	0	2	2	2	2	2	2	2	2	2	2	0	0	1	0	2	2	2	2	2	0	2	2	2	2	2	2	0	0	0	0	2	0	2	2	1	2	2	2	2	0	2	2	2	2	0
LOP.UK.2.18_REP6	1	1	0	0	2	2	2	2	2	2	2	2	2	2	0	0	1	0	2	2	2	2	2	0	2	2	2	2	2	2	0	0	0	0	2	0	2	2	9	2	2	2	2	0	2	2	2	2	0
LOP.UK.2.19_REP6	1	1	1	0	2	2	1	2	2	1	2	2	2	2	1	0	0	0	2	2	2	2	1	0	9	2	2	2	2	2	0	1	0	2	2	0	2	2	0	2	2	2	2	0	2	2	2	2	0
LOP.UK.2.2	2	2	2	0	2	2	1	2	2	1	2	2	1	2	0	0	0	0	2	2	2	2	0	0	2	2	2	2	2	2	0	2	0	0	2	0	2	2	2	2	2	2	2	0	2	2	2	2	0
LOP.UK.2.21_REP6	1	1	0	0	2	2	2	2	2	2	2	2	1	2	0	0	1	0	2	2	2	2	2	0	2	2	2	2	2	2	0	0	0	0	2	0	2	2	2	2	2	2	2	0	2	2	2	2	0
LOP.UK.2.3	2	2	1	0	2	2	2	2	2	2	2	2	1	2	0	0	0	0	2	2	2	2	0	0	2	2	2	2	2	2	0	1	0	0	2	0	2	2	2	2	2	2	2	0	2	2	2	2	0
LOP.UK.2.4	2	2	1	0	2	2	1	2	2	1	2	2	2	2	0	0	0	0	2	2	2	2	1	0	2	2	2	2	1	2	0	1	0	0	2	0	2	2	1	2	2	2	2	1	2	2	2	2	0
LOP.UK.2.5	2	1	2	0	2	2	1	2	2	1	2	2	2	2	0	0	0	0	2	2	2	2	1	0	2	2	2	2	1	2	0	2	0	0	2	0	2	2	1	2	2	2	2	1	2	2	2	2	0
LOP.UK.2.6	2	1	1	0	2	2	2	2	2	2	2	2	1	2	0	0	0	0	2	2	2	2	0	0	2	2	2	2	2	2	0	2	0	2	2	0	2	2	2	2	2	2	2	0	2	2	2	2	0
LOP.UK.2.7_REP	2	2	1	0	2	2	1	2	2	1	2	2	2	2	0	0	0	0	2	2	2	2	2	0	2	2	2	2	0	2	0	0	0	0	2	0	2	2	1	2	2	2	2	1	2	2	2	2	0
LOP.UK.2.8	1	1	1	0	2	2	2	2	2	2	1	2	2	2	0	0	0	0	2	2	2	2	2	0	2	2	2	2	2	2	0	1	0	0	2	0	2	2	1	2	2	2	2	0	2	2	2	2	0
LOP.UK.2.9	2	2	2	0	2	2	1	2	2	1	2	2	1	2	0	0	0	0	2	2	2	2	0	0	2	2	2	2	2	2	0	2	0	1	2	0	2	2	2	2	2	2	2	0	2	2	2	2	0
MS.EU.1.1_REP6	2	2	2	0	2	2	1	2	2	2	0	2	1	2	0	0	0	1	1	2	0	2	2	0	2	2	2	2	1	1	1	2	0	0	2	1	2	2	2	2	2	2	2	2	2	2	2	2	0
MS.EU.1.11	2	1	2	0	2	2	2	2	2	2	2	2	1	2	0	0	0	0	2	2	2	2	0	0	2	2	2	1	2	1	1	0	0	9	2	0	2	2	2	2	2	2	2	1	2	2	2	1	0
MS.EU.1.12	2	2	2	0	2	2	2	2	2	2	2	2	1	1	0	0	0	0	2	2	1	2	1	0	2	2	2	2	1	2	0	1	0	0	2	0	2	2	2	2	2	2	2	2	2	2	2	2	0
MS.EU.1.2_REP6	2	2	2	0	2	2	2	2	2	2	2	2	1	2	0	0	0	0	2	2	2	2	0	0	2	2	2	2	0	2	0	1	0	0	2	0	2	2	2	2	2	2	2	2	2	1	1	2	1
MS.EU.1.3	2	1	2	0	2	2	2	2	2	2	2	2	1	2	0	0	1	0	1	2	2	2	0	0	2	2	2	2	2	2	0	0	0	1	2	0	2	2	2	2	2	2	2	2	2	2	2	1	0
MS.EU.1.4	2	2	0	0	2	2	1	2	2	2	2	2	1	2	0	0	0	0	1	2	1	2	0	0	2	2	2	2	1	1	1	1	0	0	2	1	2	2	2	2	2	2	2	2	2	2	2	2	0
MS.EU.1.5	2	2	9	0	2	2	1	2	2	2	1	2	0	2	0	0	1	0	2	2	2	2	0	0	2	2	2	2	1	1	1	1	1	0	2	1	2	2	2	2	2	2	2	2	2	2	2	2	0
MS.EU.1.6	2	2	2	0	2	2	1	2	2	2	2	2	1	2	0	0	0	0	2	2	2	2	1	0	2	2	2	2	2	2	0	1	0	2	2	0	2	2	2	2	2	2	2	2	2	1	2	2	0
MS.EU.1.7	2	2	9	0	2	2	2	2	2	2	2	2	0	1	0	0	0	0	1	2	2	2	0	0	2	2	2	2	1	1	1	0	0	0	2	1	2	2	2	2	2	2	2	2	2	2	2	2	0
MS.EU.1.8	2	9	2	0	2	2	1	2	2	2	2	2	1	1	0	0	0	2	1	2	2	2	0	0	1	2	2	2	2	2	0	0	0	2	2	0	2	2	2	2	1	2	2	2	2	2	2	2	0
MS.EU.2.1	2	1	1	0	2	2	2	2	2	2	2	2	1	2	0	0	0	1	2	2	2	2	0	0	1	2	2	2	2	2	0	1	0	1	2	0	2	2	2	2	2	2	2	1	2	2	2	2	0
MS.EU.2.10	2	2	1	0	2	2	1	2	2	2	2	2	1	2	0	0	0	1	2	2	1	2	0	0	2	2	2	2	2	2	0	0	0	0	2	1	2	2	2	2	1	2	2	1	2	9	2	1	0
MS.EU.2.11	2	1	2	0	2	2	2	2	2	2	2	2	1	2	0	0	1	2	2	2	2	2	0	0	2	2	2	2	2	1	1	2	0	1	2	0	2	2	2	2	2	2	2	0	2	2	2	2	0
MS.EU.2.12	2	1	1	0	2	2	2	2	2	2	2	2	1	2	0	0	1	1	2	2	2	2	1	0	2	2	2	2	2	1	1	2	0	2	2	0	2	2	2	2	2	2	2	0	2	2	2	2	0
MS.EU.2.2	2	1	1	0	2	2	2	2	2	2	2	2	1	2	0	0	0	0	2	2	1	2	1	0	2	2	2	2	1	2	0	1	0	0	2	0	2	2	2	2	2	2	2	2	2	2	1	2	1
MS.EU.2.3	2	2	9	0	2	2	1	2	2	2	2	2	1	1	0	0	0	9	1	2	9	2	2	0	2	2	2	2	9	2	0	0	0	9	2	0	2	9	2	2	2	2	2	1	2	2	2	2	0
MS.EU.2.4	2	2	2	0	2	2	1	2	2	2	2	2	1	1	0	0	0	2	2	2	2	2	0	0	2	2	2	2	2	1	1	1	0	0	2	0	2	2	2	2	2	2	2	1	2	2	2	2	0
MS.EU.2.5	2	1	2	0	2	2	0	2	2	2	2	2	1	2	0	0	1	0	1	2	1	2	2	0	2	2	2	2	1	1	1	0	0	0	2	0	2	2	2	2	2	2	2	1	2	2	2	2	0
MS.EU.2.6	2	2	2	0	2	2	0	2	2	2	2	2	1	1	0	0	1	1	2	2	1	2	1	0	9	2	2	2	2	2	0	2	0	0	2	2	2	2	2	2	2	2	2	0	2	9	2	2	0
MS.EU.2.7	2	2	1	0	2	1	1	2	2	2	2	2	0	2	0	0	0	0	2	2	2	2	0	0	2	2	2	2	2	0	2	1	1	1	2	1	2	2	2	2	2	2	2	0	2	0	2	2	0
MS.EU.2.9	2	0	9	0	2	2	1	2	2	2	2	2	1	2	0	0	0	0	2	2	9	2	1	0	2	2	2	2	0	2	0	2	0	0	2	0	2	2	2	2	2	2	2	0	2	2	2	2	0
MS.EU.3.1	2	1	1	0	2	2	1	2	2	2	2	2	1	2	0	0	0	0	1	2	1	2	0	0	2	2	2	2	2	2	0	2	0	1	2	0	2	2	2	2	1	2	2	1	2	2	2	2	0
MS.EU.3.10	2	2	1	0	2	2	0	2	2	2	2	2	1	2	0	0	0	0	2	2	2	2	0	0	2	2	2	2	2	1	1	1	0	0	2	1	2	2	2	2	1	2	2	1	2	2	2	2	0
MS.EU.3.11	2	1	2	0	2	2	1	2	2	2	2	2	1	2	0	0	0	0	2	2	2	2	0	0	2	2	2	2	2	0	2	1	0	1	2	0	2	2	2	2	1	2	2	0	2	1	2	2	1
MS.EU.3.12	2	1	1	0	2	2	1	2	2	2	2	2	1	2	0	0	0	0	1	2	2	2	1	0	2	2	2	2	0	2	0	1	0	2	2	0	2	2	2	2	1	2	2	1	2	2	2	2	0
MS.EU.3.2	2	2	2	0	2	2	1	2	2	2	2	2	1	2	0	0	0	1	2	2	2	2	0	0	2	2	2	2	1	1	1	1	0	1	2	0	2	2	2	2	1	2	2	1	2	2	2	2	1
MS.EU.3.3	2	2	2	0	2	2	1	2	2	2	2	2	1	2	0	0	0	1	2	2	2	2	0	0	2	2	2	2	2	1	1	0	0	0	2	0	2	2	2	2	1	2	2	0	2	2	2	2	0
MS.EU.3.4	2	2	1	0	2	2	1	2	2	2	2	2	1	2	0	0	0	1	2	2	2	2	1	0	2	2	2	2	1	2	0	0	0	1	2	0	2	2	2	2	1	2	2	2	2	1	2	2	0
MS.EU.3.5	2	2	1	0	2	2	1	2	2	2	0	2	1	2	0	0	0	2	2	2	2	2	0	0	2	2	2	2	1	2	0	2	0	2	2	0	2	2	2	2	1	2	2	1	2	2	2	1	0
MS.EU.3.6	2	1	2	0	2	2	2	2	2	2	2	2	0	2	0	0	0	1	1	2	2	2	0	0	2	2	2	2	1	2	0	1	0	1	2	0	2	2	2	2	2	2	2	0	2	2	2	2	0
MS.EU.3.7	2	1	2	0	2	2	0	2	2	2	2	2	1	2	0	0	0	1	2	2	2	2	0	0	2	2	2	2	1	1	1	1	0	1	2	1	2	2	2	2	1	2	2	9	2	2	2	2	1
MS.EU.3.8	2	2	1	0	2	2	1	2	2	2	1	2	1	2	0	0	0	0	1	2	2	2	0	0	2	2	2	2	2	2	0	1	0	1	2	0	2	2	2	2	2	2	2	2	2	2	2	2	0
MS.EU.3.9	2	2	2	0	2	2	2	2	2	2	1	2	0	2	0	0	0	0	2	2	0	2	1	0	2	2	2	2	2	1	0	1	0	1	2	0	2	2	2	2	2	2	2	1	2	2	2	1	0
MS.UK.1.1_REP6	2	2	1	0	2	2	1	2	2	2	2	2	1	2	0	0	0	0	2	2	1	2	0	0	2	2	2	2	2	2	0	1	0	0	2	0	2	2	2	2	2	2	2	0	2	9	2	2	0
MS.UK.1.2	2	2	1	0	2	2	1	2	2	2	2	2	1	1	0	0	0	0	1	2	2	2	0	0	2	2	2	2	2	2	0	1	0	1	2	0	2	2	2	2	2	2	2	0	2	2	2	2	0
MS.UK.1.3	2	2	0	0	2	2	1	2	2	2	2	2	1	2	0	0	0	0	2	2	1	2	1	0	2	2	2	1	2	2	0	0	0	0	2	0	2	2	2	2	2	2	2	0	2	2	2	2	0
MS.UK.1.4_REP	2	2	2	0	2	2	2	2	2	2	2	2	1	2	0	0	0	0	2	2	2	2	0	0	1	2	2	2	1	2	0	0	0	1	2	1	2	2	2	2	2	2	2	1	2	2	2	1	0
MS.UK.1.5_REP6	2	2	2	0	2	2	0	2	2	2	2	2	0	2	0	0	0	0	2	2	2	2	0	0	2	2	2	2	2	1	0	1	0	0	2	0	2	2	2	2	2	2	2	0	2	1	2	2	0
MS.UK.1.6_REP6	2	2	2	0	2	2	2	2	2	2	2	2	1	2	0	0	0	1	0	2	2	2	0	0	2	2	2	2	0	2	0	0	0	0	2	0	2	2	2	2	2	2	2	1	2	2	2	2	1
MS.UK.2.1	2	2	2	0	0	2	2	2	2	2	2	2	1	2	0	0	0	0	1	2	2	2	1	0	2	2	2	2	0	2	0	2	0	1	2	9	2	2	2	2	2	2	2	0	2	2	2	2	0
MS.UK.2.2	2	2	1	0	2	2	1	2	2	2	2	2	1	2	0	0	0	0	1	2	2	2	0	0	2	2	2	1	2	2	0	0	0	2	2	0	2	2	2	2	2	2	2	1	2	1	2	2	0
MS.UK.3.1	2	1	1	0	2	2	1	2	2	2	2	1	1	2	0	0	0	0	2	2	1	2	0	0	2	2	2	1	2	2	0	1	0	0	2	1	2	2	2	2	2	2	2	0	2	2	2	2	0
MS.UK.4.1	2	2	0	0	2	2	2	2	2	2	2	2	1	2	0	0	0	0	1	2	1	2	0	0	2	2	2	2	2	2	0	0	0	1	2	0	2	2	2	2	2	2	2	0	2	2	2	2	0
MS.UK.4.2	2	2	2	0	2	2	0	2	2	2	2	2	0	2	0	0	0	0	2	2	2	2	0	0	2	2	2	2	2	1	0	1	0	0	2	0	2	2	2	2	2	2	2	0	2	1	2	2	0
MS.UK.4.3_REP6	2	2	1	0	2	2	1	2	2	2	2	2	0	2	0	0	0	0	2	2	2	2	1	0	2	2	2	2	2	1	1	0	0	0	2	0	2	2	2	2	2	2	2	0	2	2	2	2	1
OS.EU.1.1	1	1	2	0	2	9	0	2	2	0	1	2	1	2	0	0	0	0	2	2	2	2	0	0	2	2	2	2	0	2	0	2	0	2	2	2	2	2	2	2	2	9	2	1	2	2	2	2	2
OS.EU.1.10	0	0	1	0	2	0	0	2	2	0	2	2	1	2	0	0	0	0	2	2	0	2	0	0	2	2	2	2	0	2	0	2	0	0	2	2	2	2	2	2	2	1	2	0	2	2	2	2	1
OS.EU.1.11	1	1	9	0	2	0	0	2	2	0	2	2	1	2	0	0	0	1	2	2	9	2	0	0	2	2	2	2	0	9	0	2	0	2	2	1	2	2	2	2	2	1	2	0	2	2	2	2	1
OS.EU.1.12	1	1	2	0	2	0	0	2	2	0	2	2	1	2	0	0	0	1	2	2	2	2	0	0	2	2	2	2	0	2	0	2	0	2	2	2	2	2	2	2	2	2	2	9	2	2	2	2	1
OS.EU.1.13	1	1	1	0	2	0	0	2	2	9	2	2	1	2	0	0	0	9	2	2	9	2	0	0	2	2	2	2	0	2	0	2	0	1	2	0	2	2	2	2	2	2	2	1	2	2	2	2	1
OS.EU.1.14	0	0	1	0	2	0	0	2	2	0	2	2	1	2	0	0	0	0	2	2	2	2	0	0	2	2	2	2	0	2	0	2	0	2	2	2	2	2	2	2	2	1	2	0	2	2	2	2	0
OS.EU.1.15	1	1	1	0	2	0	0	2	2	0	2	2	1	2	0	0	0	0	2	2	0	2	0	0	2	2	2	2	0	2	0	2	0	0	2	2	2	2	2	2	2	2	2	0	2	2	2	2	1
OS.EU.1.16	1	1	0	0	2	0	0	2	2	0	2	2	1	2	0	0	0	1	2	2	2	2	0	0	2	2	2	2	1	2	0	2	0	0	2	2	2	2	2	2	2	2	2	1	2	2	2	2	2
OS.EU.1.17_REP	0	0	1	0	2	0	0	2	2	0	2	2	1	2	0	0	0	0	2	2	1	2	0	0	2	2	2	2	0	2	0	2	0	0	2	2	2	2	2	2	2	2	2	1	2	2	2	2	1
OS.EU.1.19	2	9	2	0	2	0	0	2	2	0	2	2	1	2	0	0	0	0	2	2	1	2	0	0	2	2	2	2	0	2	0	2	0	0	2	2	2	2	2	2	2	2	2	1	2	2	2	2	0
OS.EU.1.20	0	0	2	0	2	0	0	2	2	0	0	2	1	2	0	0	0	1	2	2	1	2	0	0	2	2	2	2	0	2	0	2	0	1	2	2	2	2	2	2	2	2	2	0	2	2	2	2	1
OS.EU.1.21	2	2	1	0	2	0	0	2	2	0	2	2	1	2	0	0	0	0	2	2	1	2	0	0	2	2	2	2	0	2	0	2	0	0	2	2	2	2	2	2	2	2	2	0	2	2	2	2	1
OS.EU.1.22	2	2	2	0	2	0	0	2	2	0	2	2	1	2	0	0	0	0	2	2	2	2	0	0	2	2	2	2	0	2	0	2	0	0	2	2	2	2	2	2	2	2	2	0	2	2	2	2	1
OS.EU.1.24	0	0	2	0	2	0	0	2	2	0	2	1	1	2	0	0	0	1	2	2	1	2	0	0	2	2	2	2	0	2	0	2	0	2	2	2	2	2	2	2	2	2	2	0	2	2	2	2	1
OS.EU.1.25	2	2	2	0	2	0	0	2	2	0	2	2	1	2	0	0	0	0	2	2	1	2	0	0	2	2	2	2	0	2	0	2	0	0	2	2	2	2	2	2	2	2	2	1	2	2	2	2	1
OS.EU.1.26	2	2	2	0	2	2	2	2	2	2	2	2	1	2	0	0	1	1	1	2	2	1	1	0	2	2	2	2	2	2	0	1	1	0	2	1	2	2	2	2	2	2	2	1	2	2	2	2	0
OS.EU.1.27	1	1	1	0	2	0	0	2	2	0	2	2	1	2	0	0	0	1	2	2	1	2	0	0	2	2	2	2	0	2	0	2	0	1	2	1	2	2	2	2	2	2	2	0	2	2	2	2	1
OS.EU.1.28	0	0	2	0	2	0	0	2	2	0	1	2	1	2	0	0	0	1	2	2	1	2	0	0	2	2	2	2	0	2	0	2	0	1	2	2	2	2	2	2	2	0	2	0	2	2	2	2	2
OS.EU.1.29	1	1	2	0	2	0	0	2	2	0	1	2	1	2	0	0	0	0	2	2	1	2	0	0	2	2	2	2	1	2	0	2	0	1	2	2	2	2	2	2	2	1	2	0	2	2	2	2	2
OS.EU.1.3	1	1	2	0	2	0	0	2	2	0	2	2	1	2	0	0	0	1	2	2	1	2	0	0	2	2	2	2	0	2	0	2	0	1	2	1	2	2	2	2	2	2	2	1	2	2	2	2	1
OS.EU.1.30	2	2	2	0	2	2	2	2	2	2	2	2	1	2	0	0	0	0	2	2	2	2	1	0	2	2	2	2	1	2	0	2	0	2	2	0	2	2	2	2	2	2	2	0	2	2	2	2	0
OS.EU.1.4_REP	1	1	2	0	2	0	0	2	2	0	2	2	1	2	0	0	0	1	2	2	1	2	0	0	2	2	2	2	0	2	0	2	0	1	2	1	2	2	2	2	2	2	2	1	2	2	2	2	1
OS.EU.1.5	0	0	2	0	2	0	0	2	2	0	2	2	1	2	0	0	0	0	2	2	1	2	0	0	2	2	2	2	0	2	0	2	0	0	2	2	2	2	2	2	2	9	2	1	2	2	2	2	1
OS.EU.1.6	0	0	2	0	2	0	0	2	2	0	2	2	1	2	0	0	0	0	2	2	1	2	0	0	2	2	2	2	0	2	0	2	0	1	2	1	2	2	2	2	2	9	2	0	2	2	2	2	2
OS.EU.1.7_REP6	1	1	2	0	2	0	0	2	2	0	2	2	1	2	0	0	0	1	2	2	1	2	0	0	2	2	2	2	0	2	0	2	0	1	2	1	2	2	2	2	2	2	2	1	2	2	2	2	2
OS.EU.1.8	9	0	2	0	2	0	0	2	2	0	2	2	1	2	0	0	0	1	2	2	0	2	0	0	2	2	2	2	0	2	0	2	0	1	2	9	2	2	2	2	2	2	2	1	2	2	2	2	1
OS.EU.1.9	1	1	2	0	2	0	0	2	2	0	1	2	1	2	0	0	9	1	2	2	1	2	0	0	2	2	2	2	0	2	0	2	0	1	2	1	2	2	2	2	2	9	2	0	2	2	2	2	1
OS.UK.1.1	0	0	2	0	2	0	0	2	2	0	2	2	1	2	0	0	0	0	2	2	1	2	0	0	2	2	2	2	1	2	0	0	0	1	2	2	2	2	2	2	2	0	2	0	2	2	2	2	1
OS.UK.1.2	0	0	2	0	2	0	0	2	2	0	2	2	1	2	0	0	0	0	2	2	0	2	0	0	2	2	2	2	1	2	0	0	0	1	2	2	2	2	2	2	2	1	2	0	2	2	2	2	1
OS.UK.1.3_REP	0	0	1	0	2	0	0	2	2	0	2	2	1	2	0	0	0	0	2	2	1	2	0	0	2	2	2	2	1	2	0	1	0	1	2	2	2	2	2	2	2	0	2	0	2	2	2	2	1
OS.UK.1.4-REP	0	0	1	0	2	0	0	2	2	0	2	2	1	2	0	0	0	0	2	2	1	2	0	0	2	2	2	2	1	2	0	1	0	1	2	2	2	2	2	2	2	0	2	0	2	2	2	2	1
OS.UK.1.5_REP6	2	1	0	0	2	2	2	2	2	2	2	2	1	2	0	0	0	2	2	2	2	2	0	0	2	2	2	2	0	2	0	1	0	2	2	0	2	2	2	2	2	2	2	0	2	2	2	2	0
PS.EU.1.1_REP	2	2	0	0	2	2	1	2	2	2	2	2	1	2	0	0	0	0	2	2	1	2	1	0	1	2	2	2	2	2	0	2	0	0	2	0	2	2	2	2	2	2	2	0	2	2	2	2	0
PS.EU.1.10	2	2	1	0	2	2	0	2	2	2	1	2	1	2	0	0	0	0	2	2	0	2	0	0	2	2	2	1	2	2	0	2	0	1	2	1	2	2	2	2	2	2	2	0	2	2	2	2	0
PS.EU.1.11	2	2	0	0	2	2	0	2	2	2	2	2	1	2	0	0	0	0	2	2	1	2	1	0	2	2	2	2	1	2	0	1	0	1	2	2	2	2	2	2	2	2	2	0	2	2	2	2	1
PS.EU.1.2	2	2	0	0	2	2	0	2	2	2	2	2	1	2	0	0	0	0	2	2	1	2	1	0	2	2	2	2	1	2	0	1	0	1	2	2	2	2	2	2	2	2	2	0	2	2	2	2	1
PS.EU.1.4	2	2	1	0	2	2	1	2	2	2	2	2	1	2	0	0	0	0	2	2	2	2	1	0	2	2	2	2	1	2	0	2	0	1	2	2	2	2	2	2	2	2	2	0	2	2	2	2	0
PS.EU.1.5_REP_CK01E6046-VBP_R008_C003	2	2	1	0	2	2	0	2	2	2	2	2	1	2	0	0	0	0	2	2	1	2	1	0	2	2	2	2	0	2	0	2	0	1	2	2	2	2	2	2	2	2	2	0	2	2	2	2	0
PS.EU.1.6_REP	2	2	2	0	2	2	1	2	2	2	1	2	1	2	0	0	0	1	2	2	1	2	1	0	2	2	2	2	2	2	0	0	0	0	2	0	2	2	2	2	2	2	2	1	2	2	2	2	0
PS.EU.1.7	2	2	0	0	2	2	0	2	2	2	2	2	1	2	0	0	0	0	2	2	1	2	1	0	2	2	2	2	1	2	0	1	0	1	2	2	2	2	2	2	2	2	2	0	2	2	2	2	1
PS.EU.1.8	2	2	2	0	2	1	0	2	2	2	2	2	1	2	0	0	0	0	2	2	2	2	1	0	2	2	2	2	2	2	0	2	0	0	2	0	2	2	2	2	2	2	2	1	2	2	2	2	1
PS.EU.1.9	2	2	0	0	2	2	1	2	2	2	2	2	1	2	0	0	0	0	2	2	1	2	1	0	2	2	2	2	2	2	0	1	0	0	2	0	2	2	2	2	2	2	2	0	2	2	2	2	0
PS.EU.2.1	2	2	1	0	2	1	0	2	2	1	2	2	1	2	0	0	0	0	2	2	0	2	0	0	2	2	2	0	2	2	0	2	1	1	2	0	2	2	2	2	2	2	2	0	2	2	2	2	0
PS.EU.2.10	2	2	1	0	2	2	1	2	2	2	2	2	1	2	0	0	0	0	2	2	2	2	0	0	2	2	2	1	2	2	0	2	0	0	2	0	2	2	2	2	2	2	2	0	2	2	2	2	0
PS.EU.2.11	2	2	2	0	2	2	0	2	2	2	2	2	1	2	0	0	0	0	2	2	1	2	1	0	2	2	2	2	1	2	0	2	0	1	2	0	2	2	2	2	2	2	2	0	2	2	2	2	0
PS.EU.2.12	2	2	0	0	2	1	0	2	2	2	2	2	1	2	0	0	0	0	2	2	2	2	0	0	2	2	2	2	1	2	0	2	0	0	2	2	2	2	2	2	2	2	2	0	2	2	2	2	0
PS.EU.2.2_REP6	2	2	0	0	2	2	0	2	2	2	2	2	1	2	0	0	0	0	2	2	1	2	1	0	2	2	2	2	1	2	0	1	0	1	2	2	2	2	2	2	2	2	2	0	2	2	2	2	1
PS.EU.2.4_REP6	2	2	0	0	2	2	0	2	2	2	2	2	1	2	0	0	0	0	2	2	1	2	1	0	2	2	2	2	1	2	0	1	0	1	2	2	2	2	2	2	2	2	2	0	2	2	2	2	1
PS.EU.2.5	2	2	2	0	2	2	0	2	2	2	2	2	1	2	0	0	0	0	2	2	1	2	1	0	2	2	2	2	1	2	0	2	0	1	2	0	2	2	2	2	2	2	2	0	2	2	2	2	0
PS.EU.2.6	2	2	2	0	2	2	1	2	2	9	2	1	0	2	0	0	0	0	2	2	2	2	1	0	9	2	2	2	2	2	0	2	0	0	2	0	2	2	2	2	2	9	2	0	2	2	2	2	0
PS.EU.2.7	2	2	2	0	2	1	0	2	2	2	2	1	1	2	0	0	0	0	2	2	2	2	1	0	2	2	2	2	2	2	0	2	1	0	2	0	2	2	2	2	2	2	2	2	2	2	2	2	0
PS.EU.2.8	2	2	1	0	2	1	1	9	2	2	1	2	1	2	0	0	0	0	2	2	2	2	0	0	2	2	2	0	2	2	0	1	0	0	2	0	2	2	2	2	2	2	2	0	2	2	2	2	0
PS.EU.2.9	2	2	0	0	2	2	0	2	2	2	2	2	1	2	0	0	0	0	1	2	2	2	2	0	2	2	2	2	1	2	0	2	0	1	2	1	2	2	2	2	2	2	2	0	2	2	2	2	1
PS.UK.1.1	2	2	0	0	2	1	1	2	2	2	1	2	0	2	0	0	0	1	1	2	2	2	1	0	1	2	2	2	1	2	0	2	0	1	2	0	2	2	2	2	2	2	2	0	2	2	2	2	0
PS.UK.1.10	2	2	1	0	2	1	1	2	2	2	2	2	1	2	0	0	0	0	2	2	1	2	0	0	2	2	2	2	1	2	0	1	0	0	2	0	2	2	2	2	2	2	2	0	2	2	2	2	0
PS.UK.1.11	2	2	1	0	2	2	1	2	2	2	9	2	0	2	0	0	0	1	1	2	2	2	1	0	1	2	2	2	1	2	0	1	0	1	2	1	2	2	2	2	2	2	2	0	2	2	2	2	1
PS.UK.1.12	2	2	2	0	2	2	2	2	2	2	2	2	0	2	0	0	0	1	1	2	2	2	1	0	2	2	2	2	2	2	0	1	0	1	2	1	2	2	2	2	2	2	2	0	2	2	2	2	0
PS.UK.1.13	2	2	1	0	2	1	1	2	2	2	2	2	1	2	0	0	0	0	2	2	1	2	0	0	2	2	2	2	9	2	0	1	0	0	2	0	2	2	2	2	2	2	2	0	2	2	2	2	0
PS.UK.1.2	2	2	1	0	2	2	1	2	2	2	1	2	1	2	0	0	0	0	2	2	2	2	0	0	2	2	2	2	0	2	0	1	0	0	2	0	2	2	2	2	2	2	2	0	2	2	2	2	0
PS.UK.1.3	2	2	0	0	2	2	2	2	1	2	2	2	1	2	0	0	0	0	2	2	1	2	1	0	2	2	1	2	2	2	0	1	0	1	2	1	2	2	2	2	2	2	2	0	2	2	2	2	0
PS.UK.1.4_REP	2	2	1	0	2	1	1	2	2	2	2	2	1	2	0	0	0	0	2	2	1	2	0	0	2	2	2	2	1	2	0	1	0	0	2	0	2	2	2	2	2	2	2	0	2	2	2	2	0
PS.UK.1.5	2	2	1	0	2	2	1	2	2	2	2	2	1	2	0	0	0	0	2	2	2	2	1	0	2	2	2	2	1	2	0	1	0	0	2	2	2	2	2	2	2	2	2	1	2	2	2	2	0
PS.UK.1.6_REP6	2	2	1	0	2	2	1	2	2	2	1	2	1	2	0	0	0	0	2	2	2	2	0	0	2	2	2	2	0	2	0	1	0	0	2	0	2	2	2	2	2	2	2	0	2	2	2	2	0
PS.UK.1.7	2	2	0	0	2	2	0	2	2	2	2	2	1	2	0	0	0	0	2	2	2	2	1	0	2	2	2	2	1	2	0	2	0	1	2	1	2	2	2	2	2	2	2	0	2	2	2	2	1
PS.UK.1.8	2	2	2	0	2	2	1	2	2	2	2	2	1	2	0	0	0	0	2	2	1	2	1	0	2	2	2	2	0	2	0	1	0	2	2	1	2	2	2	2	2	2	2	0	2	2	2	2	0
PS.UK.1.9	2	2	1	0	2	2	1	2	2	2	1	2	0	2	0	0	0	1	1	2	2	2	1	0	1	2	2	2	1	2	0	1	0	1	2	1	2	2	2	2	2	2	2	0	2	2	2	2	1
PS.UK.2.1_REP6	2	2	0	0	2	2	0	2	2	2	2	2	1	2	0	0	0	0	2	2	1	2	1	0	2	2	2	2	1	2	0	1	0	1	2	2	2	2	2	2	2	2	2	0	2	2	2	2	1
PS.UK.2.10	2	2	1	0	2	2	1	2	2	2	2	2	9	2	0	0	0	0	2	2	1	2	1	0	2	2	2	2	1	2	0	1	0	1	2	0	2	2	2	2	2	2	2	0	2	2	2	2	0
PS.UK.2.12	2	2	0	0	2	2	2	2	2	2	2	2	1	2	0	0	0	0	2	2	2	2	1	0	2	2	2	2	1	2	0	1	0	1	2	1	2	2	2	2	2	2	2	0	2	2	2	2	0
PS.UK.2.2	2	2	2	0	2	2	1	2	2	2	2	2	1	2	0	0	0	0	2	2	0	2	1	0	2	2	2	2	1	2	0	2	0	0	2	2	2	2	2	2	2	2	2	0	2	2	2	2	0
PS.UK.2.3_REP6	2	2	0	0	2	1	1	2	2	2	1	2	1	2	0	0	0	1	1	2	2	2	2	0	1	2	2	2	2	2	0	2	0	1	2	0	2	2	2	2	2	2	2	0	2	2	2	2	0
PS.UK.2.4	2	2	1	0	2	2	1	2	2	2	2	2	1	2	0	0	0	0	2	2	1	2	1	0	2	2	2	2	1	2	0	1	0	1	2	0	2	2	2	2	2	2	2	0	2	2	2	2	0
PS.UK.2.5	2	2	0	0	2	2	2	2	2	2	2	2	1	2	0	0	0	0	2	2	2	2	1	0	2	2	2	2	1	2	0	1	0	1	2	1	2	2	2	2	2	2	2	0	2	2	2	2	0
PS.UK.2.6	2	2	1	0	2	2	2	2	2	2	2	2	1	2	0	0	0	0	2	2	1	2	0	0	2	2	2	2	1	2	0	1	0	2	2	1	2	2	2	2	2	2	2	0	2	2	2	2	0
PS.UK.2.7	2	1	1	0	2	2	1	2	2	2	2	9	1	2	0	0	0	0	2	2	1	2	0	0	2	2	2	1	2	2	0	1	0	0	2	1	2	2	2	2	2	2	2	0	2	2	2	2	0
PS.UK.2.8	2	2	0	0	2	2	2	2	2	2	2	2	1	2	0	0	0	0	2	2	2	2	1	0	2	2	2	2	1	2	0	1	0	1	2	1	2	2	2	2	2	2	2	0	2	2	2	2	0
PS.UK.2.9	2	2	2	0	2	2	1	2	2	2	2	2	1	2	0	0	0	0	2	2	2	2	1	0	2	2	2	2	1	2	0	1	0	2	2	1	2	2	2	2	2	2	2	0	2	2	2	2	0
PS.UK.3.1	2	2	2	0	2	2	0	2	2	2	2	2	1	2	0	0	0	1	1	2	2	2	0	0	2	2	2	2	2	2	0	2	0	1	2	0	2	2	2	2	1	2	2	9	2	2	2	2	0
PS.UK.3.2	2	2	1	0	2	2	2	2	2	2	2	2	1	2	0	0	0	0	2	2	2	2	1	0	2	2	2	1	1	2	0	2	0	1	2	1	2	2	2	2	2	2	2	1	2	2	2	2	0
PS.UK.3.3	2	2	1	0	2	2	2	2	2	2	2	2	1	2	0	0	0	0	2	2	1	2	0	0	2	2	2	2	1	2	0	1	0	2	2	1	2	2	2	2	2	2	2	0	2	2	2	2	0
PS.UK.3.5	2	1	0	0	2	2	1	2	2	2	2	2	1	2	0	0	0	0	2	2	2	2	1	0	2	2	2	2	1	2	0	2	0	2	2	1	2	2	2	2	2	2	2	0	2	2	2	2	0
TP.EU.1.1	2	0	0	0	2	2	1	2	2	2	2	2	1	2	0	0	0	1	1	2	1	2	0	0	1	2	2	2	2	2	0	2	0	0	2	0	2	2	2	2	2	2	2	0	2	2	2	2	1
TP.EU.1.10	2	0	2	0	2	2	2	2	2	2	1	2	0	2	0	0	0	1	2	2	2	1	0	0	2	2	2	2	1	1	0	1	0	0	2	2	2	2	2	2	2	2	2	9	2	1	2	2	0
TP.EU.1.11	2	1	1	0	2	2	2	2	2	2	1	2	0	2	0	0	0	1	1	2	2	2	1	0	2	2	2	2	1	2	0	0	0	0	2	0	2	2	2	2	2	2	2	2	2	2	2	2	1
TP.EU.1.12_REP6	2	1	1	0	2	2	2	2	2	2	1	2	0	2	0	0	0	1	1	2	2	2	1	0	2	2	2	2	1	2	0	0	0	0	2	0	2	2	2	2	2	2	2	2	2	2	2	2	1
TP.EU.1.2_REP6	2	1	1	0	2	2	2	2	2	2	2	2	0	2	0	0	0	2	2	2	2	2	1	0	2	2	2	2	0	2	0	0	0	0	2	1	2	2	2	2	2	2	2	1	2	2	2	2	0
TP.EU.1.3	2	1	1	0	2	2	2	2	2	2	1	2	0	2	0	0	0	1	1	2	2	2	1	0	2	2	2	2	1	2	0	0	0	0	2	0	2	2	2	2	2	2	2	2	2	2	2	2	1
TP.EU.1.4_REP	2	0	2	0	2	2	1	2	2	2	2	2	1	2	0	0	0	2	2	2	1	2	1	0	2	2	2	2	2	2	0	1	0	0	2	0	2	2	2	2	2	2	2	2	2	2	2	2	1
TP.EU.1.5_REP	2	0	0	0	2	2	2	2	2	2	1	2	2	2	0	0	0	1	2	2	2	2	0	0	2	2	2	2	1	2	0	2	0	0	2	1	2	2	2	2	2	2	2	1	2	2	2	2	0
TP.EU.1.6	2	1	1	0	2	2	2	2	2	2	2	1	0	2	0	0	0	0	2	2	2	2	0	0	2	2	2	2	2	2	0	1	0	0	2	1	2	2	2	2	2	2	2	0	2	1	1	2	0
TP.EU.1.8	2	1	0	0	2	2	2	2	2	2	2	2	1	2	0	0	0	0	2	2	1	2	1	0	1	2	2	1	2	2	0	1	0	1	2	2	2	2	2	2	2	2	2	1	2	2	1	2	0
TP.EU.1.9	2	1	1	0	2	2	1	2	2	2	2	2	1	2	0	0	1	1	1	2	0	2	0	0	1	2	2	2	1	1	0	0	0	0	2	2	2	2	2	2	2	2	2	2	2	1	2	2	1
TP.EU.2.1	2	1	0	0	2	2	2	2	2	2	2	2	1	2	0	0	0	0	2	2	2	2	1	0	2	2	2	2	2	1	1	2	0	1	2	0	2	2	2	2	2	2	2	1	2	2	2	2	0
TP.EU.2.10	2	0	2	0	2	2	2	2	2	2	1	2	1	2	0	0	1	0	2	2	1	2	1	0	2	2	1	2	2	2	0	2	0	0	2	0	2	2	2	2	2	2	2	9	2	1	1	2	0
TP.EU.2.11	2	2	2	0	2	2	2	2	2	2	1	2	0	2	0	0	0	0	2	2	0	2	1	0	2	2	2	2	2	1	0	1	0	1	2	0	2	2	2	2	2	2	2	1	2	2	2	1	0
TP.EU.2.12	2	1	2	0	2	2	1	2	2	2	2	2	0	2	0	0	0	2	1	2	2	2	0	0	2	2	2	2	1	1	0	1	0	0	2	1	2	2	2	2	2	2	2	0	2	2	2	2	0
TP.EU.2.2	2	0	0	0	2	2	2	2	2	2	1	2	1	2	0	0	0	2	2	2	2	2	0	0	2	2	2	2	2	2	0	0	0	0	2	0	2	2	2	2	2	2	2	1	2	2	2	2	0
TP.EU.2.3	2	1	1	0	2	2	1	2	2	2	2	2	1	2	0	0	0	2	2	2	1	2	1	0	2	2	2	2	0	2	0	1	0	2	2	0	2	2	2	2	2	2	2	0	2	2	2	2	0
TP.EU.2.4	2	0	1	0	2	2	2	2	2	2	2	2	2	2	0	0	0	2	1	2	2	2	1	0	1	2	2	2	0	2	0	2	0	1	2	1	2	2	2	2	2	2	2	1	2	2	2	2	0
TP.EU.2.5	2	0	9	0	2	2	2	2	2	2	2	2	2	2	0	0	0	2	1	2	2	2	1	0	9	2	2	2	0	2	0	2	0	1	2	1	2	2	2	2	2	2	2	1	2	2	2	2	0
TP.EU.2.6	2	0	1	0	2	2	2	2	2	2	2	2	0	2	0	0	1	0	2	2	1	2	0	0	1	2	2	2	2	2	0	1	0	2	2	0	2	2	2	2	2	2	2	1	2	9	2	2	0
TP.EU.2.8	2	1	2	0	2	2	2	2	2	2	1	2	1	2	0	0	0	1	2	2	0	2	0	0	2	2	2	2	1	2	0	2	0	0	2	0	2	2	2	2	2	2	2	0	2	1	2	2	0
TP.EU.2.9	2	1	2	0	2	2	2	2	2	2	2	2	1	2	0	0	1	2	1	2	2	2	1	0	2	2	2	2	1	1	0	1	0	1	2	0	2	2	2	2	2	2	2	0	2	2	2	2	0
TP.UK.1.1_REP	2	1	1	0	2	2	1	2	2	2	2	2	1	2	0	0	0	2	1	2	2	2	2	0	2	2	2	2	2	1	1	0	0	0	2	1	2	2	2	2	2	2	2	0	2	2	2	2	0
TP.UK.1.10	2	0	2	0	2	2	2	2	2	2	2	2	1	2	0	0	0	1	2	2	2	2	2	0	2	2	1	2	2	2	0	1	0	1	2	1	2	2	2	2	2	2	2	1	2	2	2	2	0
TP.UK.1.11	2	0	1	0	2	2	2	2	2	2	1	2	0	2	0	0	0	1	1	2	2	2	2	0	2	2	1	2	2	0	1	1	0	2	2	0	2	2	2	2	2	2	2	0	2	2	2	2	0
TP.UK.1.12	2	1	1	0	2	2	9	2	2	2	2	2	1	2	0	0	1	9	1	2	1	2	1	0	2	2	1	2	0	2	0	1	0	1	2	0	2	2	2	2	2	2	2	1	2	2	2	2	1
TP.UK.1.15	2	1	1	0	2	2	2	2	2	2	2	2	0	2	0	0	0	0	2	2	0	2	0	0	2	2	2	2	1	2	0	1	0	0	2	0	2	2	2	2	2	2	2	1	2	1	1	2	1
TP.UK.1.2	2	0	1	0	2	2	1	2	2	2	1	1	0	2	0	0	0	2	0	1	1	2	2	0	2	2	2	2	2	2	0	1	0	0	2	1	2	2	2	2	2	2	2	0	2	2	2	2	0
TP.UK.1.3	2	1	1	0	2	2	2	2	2	2	2	2	0	2	0	0	0	0	2	2	0	2	0	0	2	2	2	2	1	2	0	1	0	0	2	0	2	2	2	2	2	2	2	1	2	1	1	2	1
TP.UK.1.4	2	2	2	0	2	2	2	2	2	2	2	2	1	2	0	0	0	0	2	2	0	2	0	0	1	2	1	2	2	2	0	1	0	0	2	1	2	2	2	2	2	2	2	0	2	2	1	2	1
TP.UK.1.5	2	0	2	0	2	2	2	2	2	2	1	2	1	2	0	0	0	1	1	2	1	2	2	0	2	2	1	2	1	9	0	2	0	2	2	0	2	2	2	2	2	2	2	0	2	2	2	2	0
TP.UK.1.6	2	0	1	0	2	2	2	2	2	2	2	1	0	2	0	0	0	1	1	2	1	9	1	0	2	2	2	2	2	2	0	1	0	0	2	0	2	2	2	2	2	2	2	1	2	2	2	2	0
TP.UK.1.7_REP	2	1	2	0	2	2	1	2	2	2	2	2	1	2	0	0	0	2	0	2	2	2	1	0	2	2	2	2	2	2	0	2	0	0	2	2	2	2	2	2	2	2	2	0	2	2	2	2	1
TP.UK.1.8	2	0	1	0	2	2	1	2	2	2	1	2	1	2	0	0	2	2	2	2	2	2	2	0	2	2	2	2	0	2	0	2	0	0	2	0	2	2	2	2	2	2	2	2	2	2	2	2	1
TP.UK.1.9	2	2	1	0	2	2	2	2	2	2	2	2	0	2	0	0	0	1	1	2	2	2	1	0	1	2	2	2	2	2	0	1	0	1	2	0	2	2	2	2	2	2	2	1	2	2	2	2	0
TP.UK.2.1_REP	2	1	2	0	2	2	2	2	2	2	2	2	1	2	0	0	1	0	2	2	2	1	1	0	2	2	2	2	2	2	0	1	0	0	2	0	2	2	2	2	2	2	2	0	2	0	2	2	0
TP.UK.2.10	2	1	0	0	2	2	1	2	2	2	2	2	1	2	0	0	0	1	2	2	0	2	0	0	2	2	2	2	1	2	0	1	0	2	2	1	2	2	2	2	2	2	2	0	2	2	2	1	0
TP.UK.2.11	2	1	0	0	2	1	1	2	2	2	2	1	1	2	0	0	0	2	0	2	1	2	1	0	2	2	2	2	2	2	0	1	1	0	2	0	2	2	2	2	2	2	2	0	2	2	2	2	0
TP.UK.2.12	2	2	2	0	2	2	2	2	2	2	2	2	1	2	0	0	0	0	2	2	0	2	1	0	2	2	2	2	2	2	0	0	0	1	2	1	2	2	2	2	2	2	2	0	2	0	2	2	0
TP.UK.2.13_REP	2	1	1	0	2	2	1	2	2	2	2	2	1	2	0	0	0	2	0	2	1	2	1	0	2	2	2	2	2	2	0	2	0	0	2	2	2	2	2	2	2	2	2	0	2	2	2	2	0
TP.UK.2.14	2	2	0	0	2	0	0	2	2	0	1	1	1	2	0	0	0	2	0	2	2	2	0	0	2	2	2	2	2	2	0	1	1	1	2	1	2	2	2	2	2	2	2	0	2	2	2	2	0
TP.UK.2.15	2	0	2	2	2	2	2	0	0	2	2	2	1	2	0	1	0	0	2	2	0	2	0	0	2	1	2	2	2	2	0	0	0	2	0	1	2	2	2	1	2	2	0	0	0	2	2	2	0
TP.UK.2.16	2	1	1	0	2	2	1	2	2	2	2	2	1	2	0	0	0	0	1	2	2	2	1	0	2	2	9	2	2	2	0	2	0	0	2	0	2	2	2	2	2	2	2	0	2	2	2	2	0
TP.UK.2.17	2	0	1	0	2	2	0	2	2	2	2	2	1	2	0	0	0	2	1	2	2	2	2	0	2	2	2	2	1	1	1	2	0	0	2	1	2	2	2	2	2	2	2	0	2	2	2	2	0
TP.UK.2.18	2	1	2	0	2	2	2	2	2	2	1	2	1	2	0	0	0	1	2	2	1	2	1	0	2	2	2	2	1	1	1	0	0	0	2	2	2	2	2	2	2	2	2	0	2	2	1	2	0
TP.UK.2.19	2	2	2	0	2	2	2	2	2	2	2	2	1	2	0	0	0	1	1	2	2	2	0	0	2	2	2	1	2	2	0	1	0	0	2	1	2	2	2	2	2	2	2	0	2	1	2	2	0
TP.UK.2.2	2	1	2	0	2	2	1	2	2	2	1	2	1	2	0	0	1	2	1	2	1	2	2	0	2	2	2	2	1	2	0	1	0	0	2	0	2	2	2	2	2	2	2	1	2	2	2	2	1
TP.UK.2.20	2	0	2	2	2	2	2	0	0	2	2	2	1	2	0	1	0	0	2	2	0	2	0	0	2	1	2	2	2	2	0	0	0	2	0	1	2	2	2	1	2	2	0	0	0	2	2	2	0
TP.UK.2.21	2	0	0	0	2	1	1	2	2	1	1	2	0	2	0	0	0	1	1	2	1	2	2	0	2	2	2	2	2	1	0	1	0	0	2	0	2	2	2	2	2	2	2	0	2	2	2	2	0
TP.UK.2.3	2	1	1	0	2	2	1	2	2	2	2	2	1	2	0	0	0	1	2	2	1	2	1	0	2	2	2	2	1	2	0	0	0	1	2	0	2	2	2	2	2	2	2	0	2	1	1	2	2
TP.UK.2.4_REP	2	1	0	0	2	1	1	2	2	1	1	2	0	2	0	0	1	2	0	2	2	2	0	0	2	2	2	2	1	2	0	1	0	1	2	1	2	2	2	2	2	2	2	0	2	2	2	2	0
TP.UK.2.5	2	1	1	0	2	2	1	2	2	2	1	2	0	2	0	0	0	0	2	2	1	2	1	0	2	2	2	2	2	1	0	1	0	2	2	0	2	2	2	2	2	2	2	1	2	2	2	2	0
TP.UK.2.6	2	2	1	0	2	2	0	2	2	2	1	1	1	2	0	0	0	2	1	2	1	2	1	0	2	2	2	2	1	2	0	2	0	0	2	1	2	2	2	2	2	2	2	2	2	2	2	2	0
TP.UK.2.7	2	1	0	0	2	0	0	2	2	0	2	1	1	2	0	0	0	9	2	2	2	2	0	0	2	2	2	2	2	2	0	1	0	1	2	1	2	2	2	2	2	2	2	0	2	2	2	2	0
TP.UK.2.8	2	1	2	0	2	2	1	2	2	2	2	2	1	2	0	0	0	0	1	2	2	2	1	0	2	2	2	2	2	2	0	2	0	0	2	0	2	2	2	2	2	2	2	0	2	2	2	2	0
TP.UK.2.9_REP	2	2	1	0	2	1	1	2	2	1	2	1	1	2	0	0	0	1	1	2	2	2	0	0	2	2	2	2	2	2	0	1	1	1	2	1	2	2	2	2	2	2	2	0	2	2	2	2	0
[truncated: 130 more columns]

## Sheet: tab 2
SNPs retained from capture sequencing dataset: input for PCAdapt analysis, 7232 SNPs in 116 aphids
name	Control_g153_2	Control_g153_2	Control_g153_2	Control_g153_2	Control_g153_2	Control_g153_2	Control_g153_1	Control_g153_3	Control_g153_3	Control_g209_6	Control_g209_6	Control_g209_6	Control_g209_6	Control_g209_6	Control_g209_6	Control_g209_3	Control_g209_5	Control_g209_5	Control_g209_5	Control_g209_4	Control_g209_4	Control_g209_4	Control_g209_4	Control_g209_2	Control_g209_1	PMT_228_1	PMT_229_1	PMT_231_1	PMT_231_1	Gr_g26_1	Gr_g26_1	Gr_g26_1	Gr_g26_1	Gr_g26_1	Gr_g26_1	Gr_g26_1	Gr_g26_1	Gr_g26_1	Gr_g26_1	Gr_g26_1	Gr_g26_1	Gr_g26_1	Gr_g26_1	Gr_g26_1	Gr_g26_1	Gr_g26_1	Gr_g26_1	Gr_g26_1	Gr_g26_1
scaffold	GL349621	GL349621	GL349621	GL349621	GL349621	GL349621	GL349621	GL349621	GL349621	GL349622	GL349622	GL349622	GL349622	GL349622	GL349622	GL349622	GL349622	GL349622	GL349622	GL349622	GL349622	GL349622	GL349622	GL349622	GL349622	GL349623	GL349623	GL349623	GL349623	GL349623	GL349623	GL349623	GL349623	GL349623	GL349623	GL349623	GL349623	GL349623	GL349623	GL349623	GL349623	GL349623	GL349623	GL349623	GL349623	GL349623	GL349623	GL349623	GL349623
coord	190932	190944	190996	190997	191096	191167	192424	193207	193463	975207	975418	975591	975715	975769	975790	975910	976477	976585	976594	979268	979361	979370	979445	979574	984774	820351	820388	820678	820689	821600	821677	821685	821789	821808	821814	821826	821828	821831	821886	821894	821904	821915	821980	822015	822057	822071	822123	822131	822203
Cytisus_115	0	0	0	0	0	0	0	0	0	0	0	0	0	2	0	0	0	0	0	2	2	2	0	0	0	0	0	0	0	0	0	0	0	0	0	0	2	0	0	0	0	0	2	0	0	0	0	0	0
Cytisus_127	1	0	0	0	0	0	0	0	0	0	0	0	0	1	0	0	0	0	1	2	1	1	0	0	0	0	0	0	0	0	0	0	0	1	0	1	1	0	0	0	1	0	2	0	1	0	0	0	0
Cytisus_128	0	0	0	0	0	0	0	0	0	0	0	0	0	1	0	0	0	0	0	2	0	0	0	0	0	0	0	0	0	0	0	0	0	2	0	2	0	0	0	0	2	0	2	0	2	0	0	0	0
Cytisus_131	0	0	0	0	0	0	0	0	0	0	0	0	0	0	0	0	0	0	0	2	0	0	0	0	0	0	0	0	0	0	0	0	0	2	0	2	0	0	0	0	2	0	2	0	2	0	0	0	0
Cytisus_132	0	0	0	0	0	0	0	0	0	0	0	0	0	0	0	0	0	0	1	1	1	1	0	0	1	0	0	0	0	0	0	0	0	0	0	0	2	0	0	0	0	0	2	0	0	0	0	0	0
Cytisus_14	1	0	0	0	0	0	0	0	0	0	0	0	0	0	0	0	0	0	1	1	1	1	0	0	0	0	0	0	0	0	0	0	0	1	0	1	1	0	0	0	1	0	2	0	1	0	0	0	0
Cytisus_16	0	0	0	0	0	0	0	0	0	0	0	0	0	0	0	0	0	0	2	2	2	2	0	0	0	0	0	0	0	0	0	0	0	1	0	1	1	0	0	0	1	0	2	0	1	0	0	0	0
Cytisus_21	0	0	0	0	0	0	0	0	0	0	0	0	0	1	0	0	0	0	0	2	0	0	0	0	0	0	0	0	0	0	0	0	0	0	0	1	1	0	0	0	1	0	2	0	1	0	0	0	0
Cytisus_244	0	0	0	0	0	0	0	0	0	0	0	0	0	1	0	0	0	0	0	2	1	1	0	0	0	0	0	0	0	0	0	0	0	0	0	0	2	0	0	0	0	0	2	0	0	0	0	0	0
Cytisus_76	0	0	0	0	0	0	0	0	0	0	0	0	0	1	0	0	0	0	1	2	2	2	0	0	0	0	0	0	0	0	1	0	0	0	0	0	2	0	0	0	0	0	2	0	0	0	0	0	0
Cytisus_77	0	0	0	0	0	0	0	0	0	0	0	0	0	1	0	0	0	0	1	2	2	2	0	0	0	0	0	0	0	0	0	0	0	1	0	1	1	0	0	0	1	0	2	0	1	0	0	0	0
Cytisus_79	0	0	0	0	0	0	0	0	0	0	0	0	0	1	0	0	0	0	1	2	2	2	0	0	0	0	0	0	0	0	0	0	0	1	0	1	1	0	0	0	1	0	2	0	1	0	0	0	0
Cytisus_80	0	0	0	0	0	0	0	0	0	0	0	0	0	1	0	0	0	0	1	2	2	2	0	0	0	0	0	0	0	0	0	0	0	0	0	0	2	0	0	0	0	0	2	0	0	0	0	0	0
Cytisus_87	0	0	0	0	0	0	0	0	0	0	0	0	0	0	0	0	0	0	2	2	2	2	0	0	0	0	0	0	0	0	0	0	0	0	0	0	2	0	0	0	0	0	2	0	0	0	0	0	0
Cytisus_89	0	0	0	0	0	0	0	0	0	0	0	0	0	1	0	0	0	0	1	2	2	2	0	0	0	0	0	0	0	0	0	0	0	0	0	0	2	0	0	0	0	0	2	0	0	0	0	0	0
Cytisus_90	0	0	0	0	0	0	0	0	0	0	0	0	0	2	0	0	0	0	0	2	2	2	0	0	0	0	0	0	0	0	0	0	0	0	0	0	2	0	0	0	0	0	2	0	0	0	0	0	0
Cytisus_92	0	0	0	0	0	0	0	0	0	0	0	0	0	0	0	0	0	0	0	1	0	0	0	0	0	0	0	0	0	0	0	0	0	1	0	1	1	0	0	0	1	0	2	0	1	0	0	0	0
L.corn._100	0	0	0	0	0	0	0	0	0	0	0	0	0	0	0	0	0	0	0	2	0	0	0	0	0	0	0	0	0	0	0	0	0	0	0	0	1	0	0	0	0	0	1	1	0	0	0	0	0
L.corn._101	0	0	0	0	0	0	0	0	1	0	0	0	0	0	0	0	0	0	0	2	0	0	0	0	0	0	0	0	0	0	0	0	0	0	0	0	2	0	0	0	0	0	0	0	0	0	0	0	0
L.corn._102	0	0	0	0	0	0	0	0	1	0	0	0	0	0	0	0	0	0	0	2	0	0	0	0	0	0	0	0	0	0	0	0	0	0	0	0	2	0	0	0	0	0	0	0	0	0	0	0	0
L.corn._113	0	0	0	0	0	0	0	0	0	0	0	0	0	0	0	0	0	0	0	2	0	0	0	0	0	0	0	0	0	0	0	0	0	0	0	0	2	0	0	0	0	0	0	0	0	0	0	0	0
L.corn._114	0	0	0	0	0	0	0	0	0	0	0	0	0	0	0	0	0	0	0	2	0	0	0	0	0	0	0	0	0	0	0	0	0	0	0	0	0	0	0	0	0	0	0	0	0	0	0	0	0
L.corn._239	0	0	0	0	0	0	0	0	0	0	0	0	0	0	0	0	0	0	0	0	0	0	0	0	0	0	0	0	0	0	2	0	0	0	2	0	2	0	0	0	0	0	0	0	0	0	0	0	0
L.corn._243	0	0	0	0	0	1	0	0	0	0	0	0	0	0	0	0	0	0	0	1	0	0	0	0	0	0	0	0	0	0	2	0	0	0	2	0	2	0	0	0	0	0	0	0	0	0	0	0	0
L.corn._251	0	0	0	0	0	0	0	0	0	0	0	0	0	0	0	0	0	0	0	2	0	0	0	0	0	0	0	0	0	0	0	0	0	0	0	0	2	0	0	0	0	0	0	0	0	0	0	0	0
L.corn._286	0	0	0	0	0	0	0	0	0	0	0	0	0	0	0	0	0	0	0	2	0	0	0	0	0	0	0	0	0	0	0	0	0	0	0	0	1	0	0	0	0	0	0	0	0	0	0	0	0
L.corn._68	0	0	0	0	0	0	0	0	0	0	0	0	0	0	0	0	0	0	0	2	0	0	0	0	0	0	0	0	0	0	0	0	0	0	0	0	2	0	0	0	0	0	1	1	0	0	0	0	0
L.corn._70	0	0	0	0	0	0	0	0	0	0	0	0	0	0	0	0	0	0	0	2	0	0	0	0	0	0	0	0	0	0	0	0	0	0	0	0	0	0	0	0	0	0	0	0	0	0	0	0	0
L.corn._99	0	0	0	0	0	0	0	0	0	0	0	0	0	0	0	0	0	0	0	2	0	0	0	0	0	0	0	0	0	0	0	0	0	0	0	1	1	0	0	0	1	0	1	0	1	0	0	0	0
L.ped._11	0	0	0	0	0	0	0	0	0	0	0	0	0	0	0	0	0	0	0	2	0	0	0	0	0	0	0	0	0	0	0	0	0	0	0	0	2	0	0	0	0	0	2	0	0	0	0	0	0
L.ped._12	0	0	0	0	0	0	0	0	0	0	0	0	0	0	0	0	0	0	0	2	0	0	0	0	0	0	0	0	0	0	0	0	0	0	0	0	2	0	0	0	0	0	2	0	0	0	0	0	0
L.ped._64	0	0	0	0	0	0	0	0	0	0	0	0	0	0	0	0	0	0	0	2	0	0	0	0	0	0	0	0	0	0	0	0	0	0	0	0	2	0	0	0	0	0	2	0	0	0	0	0	0
L.ped._74	0	0	0	0	0	0	0	0	0	0	0	0	0	0	0	0	0	0	0	2	0	0	0	0	0	0	0	0	0	0	0	0	0	0	0	0	1	1	0	0	0	0	1	0	0	0	0	0	0
L.ped._81	0	0	0	0	0	0	0	0	0	0	0	0	0	0	0	0	0	0	0	2	0	0	0	0	0	0	0	0	0	0	0	0	0	0	0	0	1	1	0	0	0	0	1	0	0	0	0	0	0
L.ped._83	0	0	0	0	0	0	0	0	0	0	0	0	0	0	0	0	0	0	0	2	0	0	0	0	0	0	0	0	0	0	0	0	0	0	0	0	2	0	0	0	0	0	2	0	0	0	0	0	0
L.ped._N132	0	0	0	0	0	0	0	0	0	0	0	0	0	0	0	0	0	0	0	2	0	0	0	0	0	0	0	0	0	0	0	0	0	0	0	0	2	0	0	0	0	0	2	0	0	0	0	0	0
L.ped._N141	0	0	0	0	0	0	0	0	0	0	0	0	0	0	0	0	0	0	0	2	0	0	0	0	0	0	0	0	0	0	0	0	0	0	0	0	2	0	0	0	0	0	2	0	0	0	0	0	0
L.ped._N153	0	0	0	0	0	0	0	0	0	0	0	0	0	0	0	0	0	0	0	2	0	0	0	0	0	0	0	0	0	0	0	0	0	0	0	0	1	1	0	0	0	0	1	0	0	0	0	0	0
L.ped._N163	0	0	0	0	0	0	0	0	0	0	0	0	0	0	0	0	0	0	0	2	0	0	0	0	0	0	0	0	0	0	0	0	0	0	0	0	1	1	0	0	0	0	1	0	0	0	0	0	0
L.ped._N184	0	0	0	0	0	0	0	0	0	0	0	0	0	0	0	0	0	0	0	2	0	0	0	0	0	0	0	0	0	0	0	0	0	0	0	0	1	0	0	0	0	0	1	0	0	0	0	0	0
L.ped._N208	0	0	0	0	0	0	0	0	0	0	0	0	0	0	0	0	0	0	0	2	0	0	0	0	0	0	0	0	0	0	0	0	0	0	0	0	2	0	0	0	0	0	2	0	0	0	0	0	0
L.ped._N224	0	0	0	0	0	0	0	0	0	0	0	0	0	0	0	0	0	0	0	2	0	0	0	0	0	0	0	0	0	0	0	0	0	0	0	0	0	2	0	0	0	0	0	0	0	0	0	0	0
Lathyrus_167	0	1	0	0	0	0	0	0	0	0	0	0	0	0	0	0	0	0	0	0	0	0	0	0	0	0	0	0	0	0	0	0	0	0	0	2	0	0	0	0	2	0	2	0	2	0	0	0	0
Lathyrus_171	0	0	0	0	2	0	0	0	0	0	1	1	1	0	2	0	2	0	0	2	2	2	2	0	0	0	0	2	0	2	0	2	0	0	0	2	0	0	2	2	0	0	0	0	0	0	1	0	2
Lathyrus_174	0	0	0	0	2	0	0	0	0	0	1	1	1	0	1	0	2	0	0	2	2	2	2	1	0	1	0	2	0	2	0	2	0	0	0	2	0	0	2	2	0	0	0	0	0	0	0	0	2
Lathyrus_273	0	0	0	0	2	0	0	0	0	0	0	0	2	0	2	0	2	0	0	2	2	2	2	0	0	0	0	2	0	2	0	2	0	0	0	2	0	0	1	1	0	1	0	0	0	0	0	0	2
Lathyrus_275	0	0	0	0	2	0	0	0	0	0	0	0	2	0	2	0	2	0	0	2	2	2	2	0	0	1	0	2	0	2	0	2	0	0	0	2	0	0	2	2	0	0	0	0	0	0	0	0	2
Lathyrus_280	0	0	0	0	2	0	0	0	0	0	0	0	2	0	2	0	2	0	0	2	2	2	2	0	0	0	0	2	0	2	0	2	0	0	0	2	0	0	1	1	0	1	0	0	0	0	1	0	2
Lathyrus_281	0	0	0	0	2	0	0	0	0	0	1	1	1	0	2	0	2	0	0	2	2	2	2	0	0	0	0	2	0	2	0	2	0	0	0	2	0	0	1	1	0	1	0	0	0	0	0	0	2
Lathyrus_282	0	1	0	0	0	0	0	0	0	0	0	0	0	0	0	0	0	0	0	0	0	0	0	0	1	0	0	0	0	0	0	0	0	0	0	2	0	0	0	0	2	0	2	0	2	0	0	0	0
Lathyrus_283	0	0	0	0	2	0	0	0	0	0	1	1	1	0	2	0	2	0	0	2	2	2	2	0	0	0	0	2	0	2	0	2	0	0	0	2	0	0	1	1	0	1	0	0	0	0	0	0	2
Lathyrus_N152	0	0	0	0	2	0	0	0	0	0	1	1	1	0	2	0	2	0	0	2	2	2	2	0	0	0	0	2	0	2	0	2	0	0	0	2	0	0	1	1	0	1	0	0	0	0	0	0	2
Lathyrus_N191	0	0	0	0	2	0	0	0	0	0	0	0	2	0	2	0	2	0	0	2	2	2	2	0	0	0	0	2	0	2	0	2	0	0	0	2	0	0	1	1	0	1	0	0	0	0	0	0	2
Lathyrus_N312	0	0	0	0	2	0	0	0	0	0	1	1	1	0	1	0	2	0	0	2	2	2	2	1	0	2	0	2	0	2	0	2	0	0	0	2	0	0	2	2	0	0	0	0	0	0	0	0	2
Medicago_138	0	0	1	0	0	0	0	1	0	0	0	0	0	0	0	0	0	0	0	0	0	0	0	0	0	0	0	0	0	0	0	0	0	0	0	1	0	0	0	0	1	0	1	0	1	1	0	0	0
Medicago_140	0	0	0	0	0	0	0	0	0	0	0	0	0	0	0	0	0	0	0	0	0	0	0	0	0	0	0	0	0	0	0	0	1	0	0	0	1	0	0	0	0	0	0	0	0	1	0	0	0
Medicago_141	0	0	1	1	0	0	0	1	0	0	0	0	0	0	0	0	0	0	0	0	0	0	0	0	0	0	0	0	0	0	1	0	0	0	1	0	2	0	0	0	0	0	1	0	0	0	0	0	0
Medicago_204	0	0	1	0	0	0	0	1	0	0	0	0	0	0	0	0	0	0	0	0	0	0	0	0	0	0	0	0	0	0	0	0	0	0	0	2	0	0	0	0	2	0	2	0	2	0	0	0	0
Medicago_205	0	0	0	0	0	1	0	0	0	0	0	0	0	0	0	0	0	0	0	1	0	0	0	0	0	0	0	0	0	0	0	0	0	0	0	2	0	0	0	0	2	0	2	0	2	0	0	0	0
Medicago_206	0	0	0	0	0	1	0	0	0	0	0	0	0	0	0	0	0	0	0	1	0	0	0	0	0	0	0	0	0	0	0	0	0	0	0	0	1	0	0	0	0	0	1	0	0	1	0	0	0
Medicago_207	0	0	0	0	0	1	0	0	0	0	0	0	0	0	0	0	0	0	0	1	0	0	0	0	0	0	0	0	0	0	0	0	0	0	0	2	0	0	0	0	2	0	2	0	2	0	0	0	0
Medicago_209	0	0	0	0	0	0	0	0	0	0	0	0	0	0	0	0	0	0	0	0	0	0	0	0	0	0	0	0	0	0	1	0	0	0	1	0	2	0	0	0	0	0	1	0	0	0	0	0	0
Medicago_211	0	0	0	0	0	1	0	0	0	0	0	0	0	0	0	0	0	0	1	1	0	0	0	0	0	0	0	0	0	0	0	0	0	0	0	1	0	0	0	0	1	0	1	0	1	0	0	0	0
Medicago_212	0	0	0	0	0	0	0	0	0	0	0	0	0	0	0	0	0	0	0	0	0	0	0	0	0	9	9	0	0	0	1	0	0	0	1	0	1	0	0	0	0	0	0	0	0	1	0	0	0
Medicago_214	0	0	0	0	0	1	0	0	0	0	0	0	0	0	0	0	0	0	0	2	0	0	0	0	0	0	0	0	0	0	0	0	0	0	0	0	1	0	0	0	0	0	1	0	0	0	0	0	0
Medicago_221	0	0	0	0	0	0	0	0	0	0	0	0	0	0	0	0	0	0	0	1	0	0	0	0	0	0	0	0	0	0	0	0	0	0	0	1	0	0	0	0	1	0	1	0	1	1	0	0	0
Medicago_25	0	0	0	0	0	0	0	0	0	0	0	0	0	0	0	0	0	0	0	2	0	0	0	0	0	0	0	0	0	0	0	0	0	0	0	2	0	0	0	0	2	0	2	0	2	0	0	0	0
Medicago_29	0	0	0	0	0	0	1	0	0	0	0	0	0	0	0	0	0	0	0	0	0	0	0	0	0	0	0	0	0	0	0	0	0	0	0	2	0	0	0	0	2	0	2	0	2	0	0	0	0
Medicago_32	0	0	0	0	0	0	0	0	0	0	0	0	0	0	0	0	0	0	0	0	0	0	0	0	0	0	0	0	0	0	0	0	0	0	0	2	0	0	0	0	2	0	2	0	2	0	0	0	0
Medicago_36	0	0	0	0	0	0	0	0	0	0	0	0	0	0	0	0	0	0	0	1	0	0	0	0	0	0	0	0	0	0	0	0	0	0	0	0	2	0	0	0	0	0	2	0	0	0	0	0	0
Medicago_N143	0	0	0	0	0	0	0	0	0	0	0	0	0	0	0	0	0	0	0	0	0	0	0	0	0	0	0	0	0	0	1	0	0	0	0	0	1	0	0	0	0	0	1	0	0	1	0	0	0
Medicago_N328	0	0	0	0	0	0	0	0	0	0	0	0	0	0	0	0	0	0	0	2	0	0	0	0	0	0	0	0	0	0	0	0	0	0	0	1	0	0	0	0	1	0	1	0	1	1	0	0	0
Medicago_N334	0	0	0	0	0	0	0	0	0	0	0	0	0	0	0	0	0	0	0	2	0	0	0	0	0	0	0	0	0	0	0	0	0	0	0	1	1	0	0	0	1	0	1	0	1	0	0	0	0
Medicago_N339	0	0	1	0	0	0	0	1	0	0	0	0	0	0	0	0	0	0	0	1	0	0	0	0	0	0	0	0	0	0	0	0	0	0	0	1	0	0	0	0	1	0	1	0	1	1	0	0	0
Medicago_N341	0	0	0	0	0	0	0	0	0	0	0	0	0	0	0	0	0	0	0	1	0	0	0	0	0	0	0	0	0	0	0	0	0	0	0	1	0	0	0	0	1	0	1	0	1	1	0	0	0
Ononis_252	0	0	0	0	0	0	0	0	0	1	0	0	0	0	0	2	0	2	0	2	0	0	0	0	0	0	0	0	1	0	2	0	0	0	2	0	2	0	0	0	0	0	0	0	0	0	0	2	0
Ononis_253	0	0	0	0	0	0	0	0	0	1	0	0	0	0	0	2	0	2	0	2	0	0	0	0	0	0	0	0	1	0	2	0	0	0	2	0	2	0	0	0	0	0	0	0	0	0	0	2	0
Ononis_254	0	0	0	0	0	0	0	0	0	1	0	0	0	0	0	2	0	2	0	2	0	0	0	0	9	0	0	0	0	0	2	0	0	0	2	0	2	0	0	0	0	0	0	0	0	0	0	2	0
Ononis_256	0	0	0	0	0	0	0	0	0	1	0	0	0	0	0	2	0	2	0	2	0	0	0	0	0	0	0	0	1	0	2	0	0	0	2	0	2	0	0	0	0	0	0	0	0	0	0	2	0
Ononis_257	0	0	0	0	0	0	0	0	0	1	0	0	0	0	0	2	0	2	0	2	0	0	0	0	0	0	0	0	0	0	2	0	0	0	2	0	2	0	0	0	0	0	0	0	0	0	0	2	0
Ononis_276	0	0	0	0	0	0	0	0	0	1	0	0	0	0	0	2	0	2	0	2	0	0	0	0	0	0	0	0	0	0	2	0	0	0	2	0	2	0	0	0	0	0	0	0	0	0	0	2	0
Ononis_277	0	0	0	0	0	0	1	0	0	0	0	0	0	0	0	0	0	0	0	0	0	0	0	0	0	0	0	0	0	0	0	0	0	0	0	2	0	0	0	0	2	0	2	0	2	0	0	0	0
Ononis_284	0	0	0	0	0	0	0	0	0	1	0	0	0	0	0	2	0	2	0	2	0	0	0	0	0	0	0	0	1	0	2	0	0	0	2	0	2	0	0	0	0	0	0	0	0	0	0	0	0
Ononis_285	0	0	0	0	0	0	0	0	0	0	0	0	0	0	0	0	0	0	0	2	0	0	0	0	0	0	0	0	0	0	2	0	0	0	2	0	2	0	0	0	0	0	0	0	0	0	0	2	0
Ononis_N101	0	0	0	0	0	0	0	0	0	1	0	0	0	0	0	2	0	2	0	2	0	0	0	0	0	0	0	0	1	0	9	0	0	0	2	0	2	0	0	0	0	0	0	0	0	0	0	2	0
Ononis_N123	0	0	0	0	0	0	0	0	0	0	0	0	0	0	0	0	0	0	0	2	0	0	0	0	0	0	0	0	1	0	2	0	0	0	2	0	2	0	0	0	0	0	0	0	0	0	0	0	0
Ononis_N133	0	0	0	0	0	0	0	0	0	1	0	0	0	0	0	1	0	1	0	2	0	0	0	0	0	0	0	0	1	0	2	0	0	0	2	0	2	0	0	0	0	0	0	0	0	0	0	2	0
Pisum_121	0	0	0	0	0	0	0	0	0	0	0	0	0	0	0	0	0	0	0	1	0	0	0	0	2	0	1	0	0	0	9	0	1	0	0	0	0	0	0	0	0	0	0	0	0	0	0	0	0
Pisum_124	0	0	0	0	0	0	0	0	0	0	0	0	0	0	0	0	0	0	0	2	0	0	0	0	2	0	0	0	0	0	0	0	0	0	0	0	2	0	0	0	0	0	2	0	0	0	0	0	0
Pisum_192	0	0	0	0	0	0	0	0	0	0	0	0	0	0	0	0	0	0	0	2	0	0	0	0	0	0	0	0	0	0	0	0	0	0	0	0	1	0	0	0	0	0	0	0	0	2	0	0	0
Pisum_193	0	0	0	0	0	1	0	0	0	0	0	0	0	0	0	0	0	0	0	1	0	0	0	0	1	0	0	0	0	0	0	0	0	0	0	2	0	0	0	0	2	0	2	0	2	0	0	0	0
Pisum_245	0	0	0	0	0	0	0	0	0	0	0	0	0	0	0	0	0	0	0	2	0	0	0	0	2	0	0	0	0	0	0	0	1	0	0	0	1	0	0	0	0	0	1	0	0	0	0	0	0
Pisum_246	0	0	1	0	0	0	0	0	0	0	0	0	0	0	0	0	0	0	0	1	0	0	0	0	0	0	0	0	0	0	0	0	0	0	0	0	2	0	0	0	0	0	2	0	0	0	0	0	0
Pisum_247	0	0	0	0	0	0	0	0	0	0	0	0	0	0	0	0	0	0	0	1	0	0	0	0	0	0	0	0	0	0	0	0	0	0	0	1	1	0	0	0	1	0	1	0	1	0	0	0	0
Pisum_248	0	0	0	0	0	2	0	0	0	0	0	0	0	0	0	0	0	0	0	2	0	0	0	0	0	0	0	0	0	0	0	0	1	0	0	1	1	0	0	0	1	0	1	0	1	0	0	0	0
Pisum_249	0	0	1	0	0	0	0	0	0	0	0	0	0	0	0	0	0	0	0	1	0	0	0	0	0	0	0	0	0	0	0	0	0	0	0	2	0	0	0	0	2	0	1	0	1	0	0	0	0
Pisum_9	0	0	0	0	0	0	0	0	0	0	0	0	0	0	0	0	0	0	0	2	0	0	0	0	2	0	1	0	0	0	0	0	1	0	0	0	1	0	0	0	0	0	1	0	0	0	0	0	0
Pisum_N181	0	0	0	0	0	0	0	0	0	0	0	0	0	0	0	0	0	0	0	2	0	0	0	0	2	0	0	0	0	0	0	0	0	0	0	0	1	0	0	0	0	0	0	0	0	0	0	0	0
Pisum_N256	0	0	0	0	0	0	0	0	0	0	0	0	0	0	0	0	0	0	0	1	0	0	0	0	1	0	0	0	0	0	0	0	0	0	0	0	2	0	0	0	0	0	2	0	0	0	0	0	0
Pisum_N316	0	0	0	0	0	0	0	0	0	0	0	0	0	0	0	0	0	0	0	2	0	0	0	0	2	0	0	0	0	0	0	0	0	0	0	0	1	0	0	0	0	0	1	0	0	0	0	0	0
Pisum_N342	0	0	0	0	0	0	0	0	0	0	0	0	0	0	0	0	0	0	0	2	0	0	0	0	2	0	0	0	0	0	0	0	0	0	0	0	0	0	0	0	0	0	0	0	0	0	0	0	0
Trifolium_106	0	0	0	0	0	0	0	0	0	0	0	0	0	0	0	0	0	0	0	0	0	0	0	0	0	0	0	0	0	0	0	0	0	0	0	0	0	0	0	0	0	0	0	0	0	2	0	0	0
Trifolium_110	0	0	0	0	0	0	0	0	0	0	0	0	0	0	0	0	0	0	0	1	0	0	0	0	0	9	9	9	9	0	0	0	0	0	0	0	0	0	0	0	0	0	0	0	0	1	0	0	0
Trifolium_111	0	0	0	0	0	0	0	0	0	0	0	0	0	0	0	0	0	0	0	2	0	0	0	0	0	0	0	0	0	0	0	0	0	0	0	0	0	0	0	0	0	0	0	0	0	2	0	0	0
Trifolium_112	0	0	1	0	0	0	0	0	0	0	0	0	0	0	0	0	0	0	0	1	0	0	0	0	0	0	0	0	0	0	1	0	0	0	1	0	1	0	0	0	0	0	0	0	0	1	0	0	0
Trifolium_136	0	0	0	1	0	1	0	0	0	0	0	0	0	0	0	0	0	0	0	1	0	0	0	0	0	9	9	9	9	0	0	0	0	0	0	1	0	0	0	0	1	0	1	0	1	1	0	0	0
Trifolium_198	0	0	0	0	0	0	1	0	0	0	0	0	0	0	0	0	0	0	0	0	0	0	0	0	1	9	9	9	9	0	0	0	0	0	0	2	0	0	0	0	2	0	1	0	1	0	0	0	0
Trifolium_47	0	0	0	0	0	0	1	0	0	0	0	0	0	0	0	0	0	0	0	0	0	0	0	0	1	0	0	0	0	0	0	0	0	0	0	0	1	0	0	0	0	0	1	0	0	1	0	0	0
Trifolium_48	0	0	0	0	0	1	0	0	0	0	0	0	0	0	0	0	0	0	0	0	0	0	0	0	0	9	9	9	9	0	0	0	0	0	0	1	0	0	0	0	1	0	1	0	1	1	0	0	0
Trifolium_57	0	0	0	0	0	0	0	0	0	0	0	0	0	0	0	0	0	0	0	1	0	0	0	0	1	0	0	0	0	0	0	0	0	0	0	1	0	0	0	0	1	0	0	0	0	1	0	0	0
Trifolium_63	0	0	1	0	0	0	1	0	0	0	0	0	0	0	0	0	0	0	0	1	0	0	0	0	0	9	9	9	9	0	0	0	0	0	0	0	0	0	0	0	0	0	0	0	0	2	0	0	0
Trifolium_N102,	0	0	0	0	0	1	0	0	0	9	9	9	9	0	0	0	0	0	0	2	0	0	0	0	1	9	9	9	9	0	1	0	0	0	1	0	1	0	0	0	0	0	0	0	0	0	0	0	0
Trifolium_N185,	0	0	0	0	0	0	1	0	0	0	0	0	0	0	0	0	0	0	0	1	0	0	0	0	1	0	0	0	0	0	0	0	0	0	0	1	1	0	0	0	1	0	1	0	0	0	0	0	0
Trifolium_N319,	0	0	0	0	0	0	0	0	0	0	0	0	0	0	0	0	0	0	0	2	0	0	0	0	0	0	0	0	0	0	0	0	0	0	0	0	0	0	0	0	0	0	0	0	0	2	0	0	0
Trifolium_N322	0	0	0	0	0	0	0	0	0	0	0	0	0	0	0	0	0	0	0	0	0	0	0	0	1	0	0	0	0	0	0	0	0	0	0	0	1	0	0	0	0	0	1	0	0	0	0	0	0
Trifolium_N324	0	0	0	0	0	0	0	0	0	0	0	0	0	0	0	0	0	0	0	0	0	0	0	0	1	0	0	0	0	0	0	0	0	0	0	2	0	0	0	0	2	0	2	0	2	0	0	0	0
[truncated: 5,000 more columns]
