# Supplementary material for: Targeted re‐sequencing confirms the importance of chemosensory genes in aphid host race differentiation
Source: Mol Ecol. 2016 Sep 15;26(1):43–58. doi: 10.1111/mec.13818 (PMC6849616; doi:10.1111/mec.13818)
Supplement: Supplementary file 6 — Table S5 Outlier status for all 197 annotated chemosensory genes, in Smadja et al (2012), capture sequencing and GoldenGate SNP genotyping analyses, and comparison of these results. [file MEC-26-43-s006.xlsx]

## Sheet: Sheet1
*Outliers from Smadja et al (2012) Large-scale candidate gene scan reveals the role of chemoreceptor genes in host plant specialization in the pea aphid. Evolution, 66: 2723–2738
in red: P < 0.05 Poisson probability of the observed or a greater number of SNP outliers given the number of SNPs in the gene and the overall proportion of outliers
in grey shade: genes with 3 or more outlier SNPs in their sequence
**Outliers from capture sequencing
Principal components where P<0.05 poisson probability of the observed or a greater number of SNP outliers given the number of SNPs in the gene and the overall proportion of outliers
*** Outliers from goldengate SNP genotyping
Principal components where SNP loading gives a q<0.05 in PCAdapt
		Smadja et al (2012)* outliers				Eyres et al (2016) outliers		overlap between datasets
geneID	Gene family	Global	LM	LT	MT	Capture sequencing**	SNP genotyping***	Smadja & Eyres	capture seq & SNP genotyping	all three analyses
CSP1	Chemosensory Protein
CSP10	Chemosensory Protein
CSP2	Chemosensory Protein
CSP3	Chemosensory Protein
CSP4	Chemosensory Protein
CSP5	Chemosensory Protein
CSP6	Chemosensory Protein
CSP7	Chemosensory Protein
CSP8	Chemosensory Protein
CSP9	Chemosensory Protein
Gr1	Gustatory Receptor					PC3	PC1, PC2, PC3, PC5		1
Gr10	Gustatory Receptor					PC3_PMT
Gr11	Gustatory Receptor
Gr12	Gustatory Receptor					PC4
Gr13	Gustatory Receptor
Gr14	Gustatory Receptor
Gr15	Gustatory Receptor		1			PC1, PC3	PC1	1	1	1
Gr16	Gustatory Receptor
Gr17	Gustatory Receptor					PC2_PMT, PC3
Gr18	Gustatory Receptor
Gr19	Gustatory Receptor					PC5
Gr2	Gustatory Receptor					PC3	PC1, PC2, PC5		1
Gr20	Gustatory Receptor	1				PC4		1
Gr21	Gustatory Receptor						PC3
Gr22	Gustatory Receptor
Gr23	Gustatory Receptor
Gr24	Gustatory Receptor
Gr25	Gustatory Receptor						PC1, PC2
Gr26	Gustatory Receptor						PC4
Gr27	Gustatory Receptor
Gr28	Gustatory Receptor
Gr29	Gustatory Receptor
Gr3	Gustatory Receptor					PC2, PC3+PC3_PMT, PC4	PC1		1
Gr30	Gustatory Receptor
Gr31	Gustatory Receptor					PC5, PC6
Gr32	Gustatory Receptor
Gr33	Gustatory Receptor					PC6	PC4		1
Gr34	Gustatory Receptor
Gr35	Gustatory Receptor
Gr36	Gustatory Receptor
Gr37	Gustatory Receptor					PC3
Gr38	Gustatory Receptor
Gr39	Gustatory Receptor	1
Gr4	Gustatory Receptor					PC3, PC4	PC1, PC2, PC3		1
Gr40	Gustatory Receptor
Gr41	Gustatory Receptor
Gr42	Gustatory Receptor					PC3
Gr43	Gustatory Receptor
Gr44	Gustatory Receptor
Gr45	Gustatory Receptor	1				PC4+PC4_PMT		1
Gr46	Gustatory Receptor
Gr47	Gustatory Receptor	1	1		1	PC3		1
Gr48	Gustatory Receptor
Gr49	Gustatory Receptor
Gr50	Gustatory Receptor
Gr5	Gustatory Receptor
Gr51	Gustatory Receptor
Gr52	Gustatory Receptor
Gr53	Gustatory Receptor
Gr54	Gustatory Receptor
Gr55	Gustatory Receptor
Gr56	Gustatory Receptor
Gr57	Gustatory Receptor
Gr58	Gustatory Receptor
Gr59	Gustatory Receptor		1
Gr6	Gustatory Receptor					PC1, PC3, PC4	PC1, PC2		1
Gr60	Gustatory Receptor						PC3
Gr61	Gustatory Receptor
Gr62	Gustatory Receptor
Gr63	Gustatory Receptor					PC2
Gr64	Gustatory Receptor
Gr65	Gustatory Receptor					PC1, PC2, PC3, PC5
Gr66	Gustatory Receptor					PC2, PC5
Gr67	Gustatory Receptor
Gr68	Gustatory Receptor					PC1
Gr69	Gustatory Receptor
Gr7	Gustatory Receptor					PC2, PC3, PC4
Gr70	Gustatory Receptor
Gr71	Gustatory Receptor
Gr72	Gustatory Receptor
Gr73	Gustatory Receptor
Gr74	Gustatory Receptor					PC4
Gr75	Gustatory Receptor
Gr76	Gustatory Receptor
Gr77	Gustatory Receptor
Gr8	Gustatory Receptor	1			1	PC1, PC2_PMT, PC3+PC3_PMT, PC4+PC4_PMT		1
Gr9	Gustatory Receptor					PC3_PMT, PC4_PMT	PC2		1
OBP1	Odorant Binding Protein					PC3_PMT
OBP10	Odorant Binding Protein
OBP11	Odorant Binding Protein					PC3_PMT, PC5_PMT
OBP2	Odorant Binding Protein
OBP3	Odorant Binding Protein
OBP4	Odorant Binding Protein					PC3_PMT
OBP5	Odorant Binding Protein
OBP6	Odorant Binding Protein
OBP7	Odorant Binding Protein
OBP8	Odorant Binding Protein
OBP9	Odorant Binding Protein
Or1	Odorant Receptor
Or10	Odorant Receptor
Or11	Odorant Receptor				1
Or12	Odorant Receptor
Or13	Odorant Receptor		1
Or14	Odorant Receptor	1		1	1
Or15	Odorant Receptor	1		1	1
Or16	Odorant Receptor						PC3
Or17	Odorant Receptor	1	1	1		PC3_PMT, PC4_PMT		1
Or18	Odorant Receptor	1	1	1		PC2, PC3+PC3_PMT, PC4+PC4_PMT		1
Or19	Odorant Receptor
Or2	Odorant Receptor
Or20	Odorant Receptor	1	1			PC1		1
Or21	Odorant Receptor	1	1	1		PC1, PC3, PC5, PC6	PC1, PC2, PC3, PC6	1	1	1
Or22	Odorant Receptor					PC1, PC2, PC5
Or23	Odorant Receptor
Or24	Odorant Receptor
Or25	Odorant Receptor					PC4_PMT
Or26	Odorant Receptor						PC3
Or27	Odorant Receptor
Or28	Odorant Receptor
Or29	Odorant Receptor	1
Or3	Odorant Receptor						PC3
Or30	Odorant Receptor
Or31	Odorant Receptor
Or32	Odorant Receptor					PC3_PMT
Or33	Odorant Receptor
Or34	Odorant Receptor
Or35	Odorant Receptor
Or36	Odorant Receptor	1	1	1		PC2, PC3, PC4	PC1, PC2, PC3, PC4	1	1	1
Or37	Odorant Receptor
Or38	Odorant Receptor
Or39	Odorant Receptor
Or4	Odorant Receptor
Or40	Odorant Receptor
Or41	Odorant Receptor					PC2_PMT
Or42	Odorant Receptor
Or43	Odorant Receptor
Or44	Odorant Receptor
Or45	Odorant Receptor
Or46	Odorant Receptor
Or47	Odorant Receptor						PC1, PC2, PC3
Or48	Odorant Receptor
Or49	Odorant Receptor
Or5	Odorant Receptor
Or50	Odorant Receptor
Or51	Odorant Receptor	1
Or52	Odorant Receptor
Or53	Odorant Receptor
Or54	Odorant Receptor
Or55	Odorant Receptor
Or56	Odorant Receptor			1	1
Or57	Odorant Receptor
Or58	Odorant Receptor
Or59	Odorant Receptor
Or6	Odorant Receptor		1
Or60	Odorant Receptor
Or61	Odorant Receptor			1
Or62	Odorant Receptor	1	1	1
Or63	Odorant Receptor
Or64	Odorant Receptor
Or65	Odorant Receptor
Or66	Odorant Receptor
Or67	Odorant Receptor
Or68	Odorant Receptor
Or69	Odorant Receptor
Or7	Odorant Receptor					PC2
Or70	Odorant Receptor
Or71	Odorant Receptor					PC1
Or72	Odorant Receptor
Or73	Odorant Receptor	1		1	1
Or74	Odorant Receptor
Or75	Odorant Receptor
Or76	Odorant Receptor
Or77	Odorant Receptor
Or78	Odorant Receptor
Or79	Odorant Receptor
Or8	Odorant Receptor
Or9	Odorant Receptor
ApisSNMP1_ref	SNMP
ApisSNMP2_ref	SNMP
ApisSNMP3_ref	SNMP						PC1, PC2
ApisSNMP4_ref	SNMP					PC1, PC5	PC2		1
ApisSNMP5_ref	SNMP
ApisSNMP6_ref	SNMP
ApisSNMP7_ref	SNMP
ApisSNMP8_ref	SNMP					PC1_PMT
ApisSNMP9_ref	SNMP
IR100a	IR
IR21a	IR
IR25a	IR
IR40a	IR					PC2_PMT
IR68a	IR
IR75d_1	IR
IR75d_2	IR
IR75j	IR
IR76b	IR
IR8a	IR					PC2
IR93a	IR
Rad51C	randomly chosen gene	1	1	1			PC4	1
totals		17	12	11	7	43	21	11	11	3
